# Supplementary material for: Phylogenetics and environmental distribution of nitric oxide-forming nitrite reductases reveal their distinct functional and ecological roles
Source: ISME Commun. 2024 Feb 2;4(1):ycae020. doi: 10.1093/ismeco/ycae020 (PMC10999283; doi:10.1093/ismeco/ycae020)
Supplement: Supplementary_File_2_ycae020 [file supplementary_file_2_ycae020.xls]

## Sheet: supplementary table metadata
Table S1: Metadata for metagenomes used in global analysis of nitrite reductase clade composition
metagenomeID
NirS	count of ingroup nirS sequences observed in metagenome using graftM	per metagenome
NirK	count of ingroup nirK sequences observed in metagenome using graftM	per metagenome
NirS_Gb	count of ingroup nirS sequences observed in metagenome using graftM, standardized per gigabase of sequence searched	per Gb
NirK_Gb	count of ingroup nirK sequences observed in metagenome using graftM, standardized per gigabase of sequence searched	per Gb
dCpGb_NirKS	Difference in counts of nirK and nirS sequences observed in metagenome using graftM, standardized per gigabase of sequence searched	dimensionless
latitude
longitude
Biome_1	broadest level biome categorization used
Biome_2	intermediate level biome categorization used
Biome_3	finest level biome categorization used
broad_land_use	land use, from Australian Soils metagenomes study
detailed_land_use	land use, from Australian Soils metagenomes study
Description	additional sample description data provided by authors of original study
alloxanthin_ug_L	alloxanthin pigment concentration	micrograms per liter
alpha_beta_carotene_ug_L	alpha and beta carotene pigment concentration	micrograms per liter
ammonium_uM		micromolar
anthoxanthin_ug_L	anthoxanthin pigment concentration	micrograms per liter
astaxanthin_ug_L	astaxanthin pigment concentration	micrograms per liter
beta_beta_carotene_ug_L	beta beta carotene pigment concentration	micrograms per liter
sea_depth_m	sea depth at place of sampling	meters
but_fuco..mg.m3.	fucoxanthin pigment concentration	milligrams per meter cubed
chl_a_ug_L	chlorophyll a pigment concentration	micrograms per liter
chl_b_ug_L	chlorophyll b pigment concentration	micrograms per liter
chl_c1_ug_L	chlorophyll c1 pigment concentration	micrograms per liter
chl_c2_ug_L	chlorophyll c2 pigment concentration	micrograms per liter
chl_c3_ug_L	chlorophyll c3 pigment concentration	micrograms per liter
chlorophyll_ug_L	total chlorophyll pigment concentration (or chlorophyll measurement if no subtype is reported)	micrograms per liter
chlorophyllide_a_ug_L	chlorophyllide pigment concentration	micrograms per liter
depth_m	depth at which sample was taken	meters
diadinochrome_ug_L	pigment concentration	micrograms per liter
diadinoxanthin_ug_L	pigment concentration	micrograms per liter
diatoxanthing_ug_L	pigment concentration	micrograms per liter
divinyl_chlorophyll_A_ug_L	pigment concentration	micrograms per liter
divinyl_chlorophyll_a_and_chlorophyll_a_ug_L	pigment concentration	micrograms per liter
divinyl_chlorophyll_b_ug_L	pigment concentration	micrograms per liter
divinyl_chlorophyll_b_and_chlorophyll_b_ug_L	pigment concentration	micrograms per liter
fucoxanthin_ug_L	pigment concentration	micrograms per liter
hex_fucoxanthin_ug_L	pigment concentration	micrograms per liter
inorganic_fraction_mg_L	ash content of water samples	micrograms per liter
lutein_ug_L	pigment concentration	micrograms per liter
neoxanthin_ug_L	pigment concentration	micrograms per liter
nitrate_nitrite_umol_L	sum of nitrate and nitrite in aquatic samples	micromolar
nitrite_umol_L	nitrite concentration	micromolar
TOC_mg_L	total organic carbon	milligrams per liter
DO2_uM	dissolved oxygen	micromolar
perid_ug_L	pigment concentration	micrograms per liter
pheophorbide_a_ug_L	pigment concentration	micrograms per liter
phosphate_uM	phosphate concentration	micrograms per liter
prasinophytePigment_ug_L	pigment concentration	micrograms per liter
relative_pressure_dbar	pressure at collection depth	decibars
salinity_PSU	salinity of water sample in practical salinity units	practical salinity units
sample_submitter	name of person submitting metagenome, especially if not from published paper	NA
sample_type	additional information about sample	NA
secchi_depth_m	Secchi depth in meters	meters
silicate_uM		micromolar
temp_C	temperature of sample	celcius
total_alkalinity_uM		micromolar
DIC_uM	dissolved inorganic carbon concentration	micromolar
transmittance_perc	percent transmittance of sample	percent
totalSuspendedSolids_mg_L		milligrams per liter
turbidity_ntu	turbidity of sample, in nephelometric turbidity units	nephelometric turbidity units
sampling_date		NA
utc_time_sampled		NA
violacein_ug_L	pigment concentration	micrograms per liter
zeaxanthin_ug_L	pigment concentration	micrograms per liter
ammonium_mg_kg	ammonium concentration in solid samples	milligrams per kilogram
conductivity_dS_m	conductivity in decisiemens per meter	decisiemens
Cu_mg_kg	copper concentration	milligrams per kilogram
Fe_mg_kg	iron concentration	milligrams per kilogram
Zn_mg_kg	zinc concentration	milligrams per kilogram
elevation_m	elevation of sampling site	meters
Al_mM_kg	aluminium concentration	millimolar
Ca_mM_kg	calcium concentration	millimolar
Mg_mM_kg	magnesium concentration	millimolar
K_mg_kg	potassium concentration	milligrams per kilogram
Na_mg_kg	sodium concentration	milligrams per kilogram
fine_sand_perc	fine sand mass percent	percent
SOC_perc	percent soil organic carbon	percent
pH_CaCl2	pH in calcium chloride	dimensionless
AvailP_mgKg	available phosphorus	milligrams per kilogram
AvailK_mgKg	available potassium	milligrams per kilogram
clay_perc	clay mass percent	percent
sand_perc	sand mass percent	percent
silt_perc	silt mass percent	percent
moisture_perc	gravimetric percent moisture	percent
S_mg_kg	sulfur content	milligrams per kilogram
DNA_extraction	DNA extraction method used	NA
project_nr		NA
publication_or_IMG_contact		NA
doi		NA
comments		NA
pH	pH (solvent not specified)	dimensionless
nitrate_uM	nitrate concentration	micromolar
nitrate_mg_kg	nitrate concentration	milligrams per kilogram
TIC_mg_L	total inorganic carbon	milligrams per liter
retention_time_days	retention time for bioreactor	days
horizon	soil horizon (mineral or organic)	NA
N_perc	percent nitrogen by mass in soil sample	percent
C_N	carbon to nitrogen ratio	dimensionless
SOM_perc	percent soil organic matter	percent
soil_class	soil series	NA
feature		NA
site_name	name of site provided by dataset authors	NA
potassium_mg_kg	potassium concentration	milligrams per kilogram
calcium_mg_kg	calcium concentration	milligrams per kilogram
Mg_mg_kg	magnesium concentration	milligrams per kilogram
Cl_ppm	chlorine concentration	parts per million
sulfate_ppm	sulfate concentration	parts per million
bromine_ppm	bromine concentration	parts per million
bicarbonate_ppm	bicarbonate (inorganic C) concentration	parts per million
Mn_mg_kg	manganese concentration	milligrams per kilogram
germanium_ppb	germanium concentration	parts per billion
arsenic_ppb	arsenic concentration	parts per billion
strontium_ppb	strontium concentration	parts per billion
yttrium_ppb	yttrium concentration	parts per billion
uranium_ppb	uranium concentration	parts per billion
silicon_ppb	silicon concentration	parts per billion
metadataDate		NA
DOC_mg_L	DOC concentration	milligrams per liter
TotNF_mg_L	total N in filtered fraction	milligrams per liter
TotNuF_mg_L	total N in unfiltered fraction	milligrams per liter
TotPF_mg_.L	total P in filtered fraction	milligrams per liter
TotPuF_mg_L	total P in unfiltered fraction	milligrams per liter
DRSiF_mg_L		milligrams per liter
metadata_source		NA
sample_name_repository		NA
host_type	host, for host-associated samples	NA
host_species	host, for host-associated samples	NA
host_subspecies	host, for host-associated samples	NA
bottle_ID	bottle ID provided by data generators	NA
Cruise.series	cruise series ID provided by data generators	NA
biosample		NA
cruise_id	cruise ID provided by data generators	NA
Cruise.Report	cruise report ID provided by data generators	NA
DOC_uM	dissolved organic carbon concentration	micromolar
bottle_id		NA
sizeFraction	filter size range used for collecting sample	micrometer
fluorescence_mgm.3	sample fluorescence	milligrams per meter cubed
sigma.theta	water density metric	dimensionless
attenuation_m.1	light attenuation	per meter
C_perc	percent carbon by mass	percent
Mat.section..mm.	depth of sample in mat	millimeters
sampleTiming	vegetation stage when soil sample was taken
dryMassFraction	proportion of wet soil that is soil	proportion
pH_water	pH of sample in water	dimensionless
standingWaterDepth_cm	depth of standing water above sample	cm
litterDepth_cm	depth of litter layer	cm
sampleTopDepth_cm	top of soil core depth	cm
sampleBottomDepth_cm	bottom of soil core depth	cm
d15N	delta 15N	per mil
organicd13C	delta 13C (organic)	per mil
vegetation	vegetation type description	NA
silt_clay_perc	fine textured soil proportion	proportion
bulk_density_g_cm3	soil bulk density	grams per cubic cm
d13C_CH4	delta 13C in methane	per mil
d13C_DIC	delta 13D dissolved inorganic carbon	per mil
CH4_mM	methane concentration	millimolar
layer	water layer	NA
water_table_depth_cm_neg	depth of water table compared to soil surface	cm
AvailN_mgKg	available nitrogen	milligrams per kilogram
P_mg_kg	total phosphorus	milligrams per kilogram
CEC_mM_kg	cation exchange capacity	millimoles per kg
B_mgdm.1	boron	milligrams per decimeter
Cu_mgdm.1	copper concentration	milligrams per decimeter
Fe_mgdm.1	iron concentration	milligrams per decimeter
Mn_mgdm.1	manganese concentration	milligrams per decimeter
Zn_mgdm.1	zinc concentration	milligrams per decimeter
fertilized	was site fertilized?
aggregatesize	size of soil aggregates sampled	millimeters
DOC_ug_g	dissolved organic carbon concentration	micrograms per gram of soil
d13C	total delta 13C	per mil
H2_uM	hydrogen concentration	micromolar
H2S_uM	hydrogen sulfide concentration	micromolar
cells_perml	cell count	cells per mililiter
salinity_M	salinity in molar	molar
sample_name	sample name	NA
reads	number of reads greater than or equal to 150nt in metagenome	count
CH4_umol_m2_d	methane flux rate	micromoles per meter squared per day
total_N.P	total N:P ratio	dimensionless
total_C.P	total C:P ratio	dimensionless
SO4_mg_L	sulfate concentration	milligrams per liter
Redox	redox potential of sediment	millivolts
CO2_umol_m2_d	CO2 flux rate	micromoles per meter squared per day
inorganic_N.P	inorganic N:P ratio	dimensionless
NO3_ppm	nitrate concentration	parts per million
NH4_ppm	ammonium concentration	parts per million
Olsen_P_ppm	Olsen P concentration	parts per million
Cl_meq	chlorine	milliequivalents per liter
CBOD_mg_L	biological oxygen demand	milligrams of oxygen per liter
biomass_ng_L	microbial biomass	nanograms per liter
phylo_entropy_nirK	phylogenetic entropy for NirK in sample	dimensionless
quadratic_nirK	phylogenetic entropy for NirK in sample (quadratic)	dimensionless
unrooted_pd_nirK	phylogenetic diversity of unrooted tree for nirK in sample	dimensionless
rooted_pd_nirK	phylogenetic diversity of rooted tree for nirK in sample	dimensionless
bwpd_nirK	balance-weighted phylogenetic diversity for nirK in sample, lambda = 1	dimensionless
bwpd_0_nirK	balance-weighted phylogenetic diversity for nirK in sample, lambda = 0	dimensionless
bwpd_0.1_nirK	balance-weighted phylogenetic diversity for nirK in sample, lambda = 0.1	dimensionless
phylo_entropy_nirS	phylogenetic entropy for nirS in sample	dimensionless
quadratic_nirS	phylogenetic entropy for nirS in sample (quadratic)	dimensionless
unrooted_pd_nirS	phylogenetic diversity of unrooted tree for nirS in sample	dimensionless
rooted_pd_nirS	phylogenetic diversity of rooted tree for nirS in sample	dimensionless
bwpd_nirS	balance-weighted phylogenetic diversity for nirS in sample, lambda = 1	dimensionless
bwpd_0_nirS	balance-weighted phylogenetic diversity for nirS in sample, lambda = 0	dimensionless
bwpd_0.1_nirS	balance-weighted phylogenetic diversity for nirS in sample, lambda = 0.1	dimensionless
Table S2 Amino acid substitution models used in phylogeny construction for single copy gene “organism” tree.
format: best model: gene/partition
Table S3 NirS protein and gene structural features
name
clade	clade
cytd1	cytochrome d1 domain in protein
cupredoxin	cupredoxin domain in protein
cytC	cytochrome C domain in protein
insertion_1860_1882	structural features - insertion at position relative to canonical clade 1a
insertion_1916_1929	structural features - insertion at position relative to canonical clade 1a
insertion_1977_1994	structural features - insertion at position relative to canonical clade 1a
insertion_2582_2719	structural features - insertion at position relative to canonical clade 1a
insertion_2755_2773	structural features - insertion at position relative to canonical clade 1a
TMMs	transmembrane domains present
SEC	sec-type signal peptide
TAT	TAT-type signal peptide
nirF	helper protein genes within 10,000nt
nirN	helper protein genes within 10,000nt
nirJ	helper protein genes within 10,000nt
nirE	helper protein genes within 10,000nt
nirB	helper protein genes within 10,000nt
nirT	helper protein genes within 10,000nt
ctaB	helper protein genes within 10,000nt
Table S4 Metadata for assemblies with sequences represented in the NirS phylogeny
Assembly	name of genome assembly
NirS	gene for NirS present in assembly
NirK	gene for NirK present in assembly
BNOR	gene for B-type nitric oxide reductase
CNOR	gene for C-type nitric oxide reductase
ENOR	gene for E-type nitric oxide reductase
GNOR	gene for G-type nitric oxide reductase
NNOR	gene for N-type nitric oxide reductase
NOD_and_unknown_nor_like	gene for nitric oxide dismutase
QNOR	gene for Q-type nitric oxide reductase
SNOR	gene for S-type nitric oxide reductase
anyNOR	gene for any nitric oxide reductase
nosZ.clade.I	gene for clade I nitrous oxide reductase
nosZ.clade.II	gene for clade II nitrous oxide reductase
nosZ.Halophiles	gene for halophilic nitrous oxide reductase
NrfA	gene for ammonium-forming dissimilatory nitrite reductase
NosZ	gene for any kind of nitrite reductase
denitrifier_type	denitrification genes encoded (nir, nor, nos)
classification	GTDB-TK taxonomy classification
kingdom	GTDB-TK taxonomy classification
phylum	GTDB-TK taxonomy classification
class	GTDB-TK taxonomy classification
order	GTDB-TK taxonomy classification
family	GTDB-TK taxonomy classification
genus	GTDB-TK taxonomy classification
species	GTDB-TK taxonomy classification
bioproject	NCBI bioproject
biosample	NCBI biosample
NCBI_organism_name	NCBI organism name						wgs_master
NCBI_infraspecific_name	NCBI organism name						refseq_category
NCBI_isolate	NCBI organism name						taxid
version_status	status of assembly in NCBI						species_taxid
assembly_level	kind of assembly
release_type	type of assembly release
genome_rep	is the genome the representative for the species in NCBI
seq_rel_date	date of assembly version released
asm_name	from NCBI
gbrs_paired_asm	from NCBI
ftp_path	link for getting assembly
excluded_from_refseq	reason why it is not the reference assembly/is not in genbank refseq
relation_to_type_material
asm_not_live_date
genome_type	genome type… isolate, MAG, SAG
NirS_clade	clades of nirS encoded in genome
complete_denitrifier	genome encodes nitrite, nitric oxide, AND nitrous oxide reductase
nitrate_reduction_narG	assembly encodes gene for nitrate reductase
nitrate_reduction_napA	assembly encodes gene for nitrate reductase
arsenate.reduction	assembly encodes gene for arsenate reduction
selenate.reduction	assembly encodes gene for selenate reduction
iron.reduction.lithogenie	assembly encodes gene for iron reduction
oxygenase	assembly encodes gene for oxygen reduction
cytbd	assembly encodes gene for oxygen reduction with high affinity cytbd type oxygenase
APS_sulfate_reduction	assembly encodes potential for adenosine-5'-phosphosulfate reduction
sulfite_reduction	assembly encodes potential for sulfite reduction
Tetrathionate_reduction	assembly encodes potential for tetrathionate reduction
dehalorespiration_TmrA_CfrA_VcrA_CbrA_PceA	assembly encodes potential for halogen respiration
hydrogen_respiration_grp4bce	assembly encodes potential for hydrogen respiration (type 4bce hydrogenase)
iron.reduction...FmnA.dmkA.fmnB.pplA.ndh2.eetAB.dmkB	assembly encodes potential for iron reduction
Fe_Mn_reduction_MtrABC	assembly encodes potential for iron or manganese reduction via MtrABC proteins
nitrite_oxidation.y	assembly encodes potential for nitrite oxidation via Nxr
anammox.x	assembly encodes potential for anaerobic ammonium oxidation via hydrazine dehydrogenase
aerobic_methane_oxidation	assembly encodes potential for methane oxidation via particulate methane monooxygenase
Mn_oxidation	assembly encodes potential for manganese oxidation
Fe_oxidation	assembly encodes potential for iron oxidation
hydrogen_oxidation	assembly encodes potential for hydrogen oxidation
sulfox_all	assembly encodes potential for sulfur compound oxidation
GR_max	maximum growth rate inferred from ribosomal protein codon bias (gRodon)
aerobic_ammonium_ox	assembly encodes potential for aerobic ammonium oxidation
comments	comments on assembly or reason for exclusion from various analyses
completeness	BUSCO estimated assembly completeness
contamination	BUSCO estimated assembly contamination
nirS_plasmid	evidence of nirS on plasmid in assembly
Table S5 NirK protein and gene structural features
ID	name of tip in phylogeny (genbank accession with suffix, if needed)
clade	clade
extra loop pos. 8604	extra loop at position 8604 of alignment compared to canonical clade 1a
deletion pos. 8405	extra loop at position 8405 of alignment compared to canonical clade 1a
N-term cytC	N-terminal cytochrome C
C-term cytC	C-terminal cytochrome C
C-term cupredoxin	C-terminal cupredoxin domain
N-term cupredoxin	N-terminal cupredoxin domain
TMM	transmembrane motif
SEC	Sec-type signal peptide
TAT	TAT-type signal peptide
NirV	NirV candidate helper protein present
Table S6 Metadata for assemblies with sequences represented in the NirK phylogeny
Assembly	name of genome assembly
NirS	gene for NirS present in assembly
NirK	gene for NirK present in assembly
BNOR	gene for B-type nitric oxide reductase
CNOR	gene for C-type nitric oxide reductase
ENOR	gene for E-type nitric oxide reductase
GNOR	gene for G-type nitric oxide reductase
NNOR	gene for N-type nitric oxide reductase
NOD_and_unknown_nor_like	gene for nitric oxide dismutase
QNOR	gene for Q-type nitric oxide reductase
SNOR	gene for S-type nitric oxide reductase
anyNOR	gene for any nitric oxide reductase
Acido	gene for acidobacteria-type nitrous oxide reductase
nosZ.clade.I	gene for clade I nitrous oxide reductase
nosZ.clade.II	gene for clade II nitrous oxide reductase
nosZ.Halophiles	gene for halophilic nitrous oxide reductase
NrfA	gene for ammonium-forming dissimilatory nitrite reductase
any_Nir	gene for any kind of nitrite reductase
NosZ	gene for any nitrous oxide reductase
complete_denitrifier	genome encodes nitrite, nitric oxide, and nitrous oxide reductase
denitrifier_type	denitrification genes encoded (nir, nor, nos)
classification	GTDB-TK taxonomy classification
kingdom	GTDB-TK taxonomy classification
phylum	GTDB-TK taxonomy classification
class	GTDB-TK taxonomy classification
order	GTDB-TK taxonomy classification
family	GTDB-TK taxonomy classification
genus	GTDB-TK taxonomy classification
species	GTDB-TK taxonomy classification
organism_name	NCBI organism name
infraspecific_name	NCBI organism name
isolate	NCBI organism name
version_status	status of assembly in NCBI
assembly_level	kind of assembly
release_type	type of assembly release
genome_rep	is the genome the representative for the species in NCBI
seq_rel_date	date of assembly version released
gbrs_paired_asm	from NCBI
paired_asm_comp	from NCBI
genome source	link for getting assembly
excluded_from_refseq	reason why it is not the reference assembly/is not in genbank refseq
relation_to_type_material
asm_name
submitter	source of assembly
asm_not_live_date
genome_type	genome type… isolate, MAG, SAG
clade	clades of nirK encoded in genome
nitrate_reduction_narG	assembly encodes gene for nitrate reductase
nitrate_reduction_napA	assembly encodes gene for nitrate reductase
arsenate.reduction	assembly encodes gene for arsenate reduction
selenate.reduction	assembly encodes gene for selenate reduction
iron.reduction.lithogenie	assembly encodes gene for iron reduction
oxygenase	assembly encodes gene for oxygen reduction
cytbd	assembly encodes gene for oxygen reduction with high affinity cytbd type oxygenase
APS_sulfate_reduction	assembly encodes potential for adenosine-5'-phosphosulfate reduction
sulfite_reduction	assembly encodes potential for sulfite reduction
Tetrathionate_reduction	assembly encodes potential for tetrathionate reduction
dehalorespiration_TmrA_CfrA_VcrA_CbrA_PceA	assembly encodes potential for halogen respiration
hydrogen_respiration_grp4bce	assembly encodes potential for hydrogen respiration (type 4bce hydrogenase)
electroconductive_pilli_OmcCZF	assembly encodes potential for metal reduction via electroconductive pilli
iron.reduction...FmnA.dmkA.fmnB.pplA.ndh2.eetAB.dmkB	assembly encodes potential for iron reduction
Fe_Mn_reduction_MtrABC	assembly encodes potential for iron or manganese reduction via MtrABC proteins
nitrite_oxidation.y	assembly encodes potential for nitrite oxidation via Nxr
anammox	assembly encodes potential for anaerobic ammonium oxidation via hydrazine dehydrogenase
aerobic_methane_oxidation	assembly encodes potential for methane oxidation via particulate methane monooxygenase
Mn_oxidation	assembly encodes potential for manganese oxidation
Fe_oxidation	assembly encodes potential for iron oxidation
hydrogen_oxidation	assembly encodes potential for hydrogen oxidation
sulfox_all	assembly encodes potential for sulfur compound oxidation
GR_max	maximum growth rate inferred from ribosomal protein codon bias (gRodon)
comments	comments on assembly or reason for exclusion from various analyses
completeness.x	BUSCO estimated assembly completeness
contamination.x	BUSCO estimated assembly contamination
nitrifier_metabolism	nitrifier metabolism type
aerobic_ammonium_ox	assembly encodes potential for aerobic ammonium oxidation
plasmid_NirK_present	evidence of nirK on plasmid in assembly
Table S7 Redox traits in assemblies represented in the NirK and NirS phylogenies based on consenTRAIT
trait	inferred redox trait from tables S4-S5
obs_mean_tauD	mean OBSERVED trait depth on nirK or nirS phylogeny
obs_sd_tauD	standard error of OBSERVED trait depth on nirK or nirS phylogeny
null_mean_tauD	mean PERMUTED/NULL trait depth on nirK or nirS phylogeny
null_se_tauD	standard error of PERMUTED/NULL trait depth on nirK or nirS phylogeny
glass_delta_tauD	effect size (observed vs. Null) of trait depth on nirK or nirS phylogeny
obs_mean_tauD	mean OBSERVED trait depth on organism ("Hug") phylogeny
obs_sd_tauD	standard error of OBSERVED trait depth on organism ("Hug") phylogeny
null_mean_tauD	mean PERMUTED/NULL trait depth on organism ("Hug") phylogeny
null_se_tauD	standard error of PERMUTED/NULL trait depth on organism ("Hug") phylogeny
glass_delta_tauD	effect size (observed vs. Null) of trait depth on organism ("Hug") phylogeny
nir-organism glass' delta	difference in effect size between nitrite reductase and organism phylogeny
gene	nitrite reductase phylogeny being considered
interpretation	how nir-organism glass' delta was interpreted
Table S8 Relative abundance of nirS reads assigned to clades in metagenomes from different biomes
Biome_3	biome the relative abundance has been calculated for
clade	clade
median relative abundance	median relative abundance of clade in biome
min	minimum observed relative abundance of clade
max	maximum
mean	mean
sd	standard deviation of observed relative abundance of clade
Table S9 Results from chi-square post hoc tests of redox traits in organisms represented on NirS tree
Results from chi squared posthoc test evaluating whether genomes encoding each clade of NirS are enriched in other redox trait genes. A positive value in the "residuals" row under "dimension" 1 which is accompanied by a p value (Benjamini-Hochberg adjusted) less than 0.05 indicates that the trait is more likely than average to occur in that clade.
Table S10 Results from chi-square post hoc tests of redox traits in organisms represented on NirK tree
Results from chi squared posthoc test evaluating whether genomes encoding each clade of NirK are enriched in other redox trait genes. A positive value in the "residuals" row under "dimension" 1 which is accompanied by a p value (Benjamini-Hochberg adjusted) less than 0.05 indicates that the trait is more likely than average to occur in that clade.
Table S11 Relative abundance of nirK reads assigned to clades in metagenomes from different biomes
Biome_3	biome the relative abundance has been calculated for
clade	clade
median relative abundance	median relative abundance of clade in biome
min	minimum observed relative abundance of clade
max	maximum
mean	mean
sd	standard deviation of observed relative abundance of clade
Table S12 Spearman correlation between environmental variables and the absolute and relative abundance of nitrite reductases in soil metagenomes
Var1	metadata variable
Var2	metadata variable
uncorrected_pvalue	p-value for spearman correlation, not corrected for multiple testing
spearman_correlation	spearman correlation coefficient
n	number of datapoints used in calculating correlation
Table S13 Spearman correlation between environmental variables and the absolute and relative abundance of nitrite reductases in marine metagenomes
Var1	metadata variable
Var2	metadata variable
uncorrected_pvalue	p-value for spearman correlation, not corrected for multiple testing
spearman_correlation	spearman correlation coefficient
n	number of datapoints used in calculating correlation
Table S14 Results from chi-square post hoc tests of redox traits in organisms encoding genes for NirK and NirS or just one or the other.
trait	inferred potential redox trait
nirK OR nirS	proportion of genomes with trait among assemblies which only have nirK OR nirS
both nirk and nirS	proportion of genomes with trait among assemblies which have BOTH nirK AND nirS
chi square different	result of chi-square test of trait prevalence among assemblies encoding nirK OR nirS versus those carrying both genes.

## Sheet: S1. metagenome metadata
metagenomeID	NirS	NirK	NirS_Gb	NirK_Gb	dCpGb_NirKS	latitude	longitude	Biome_1	Biome_2	Biome_3	broad_land_use	detailed_land_use	Description	alloxanthin_ug_L	alpha_beta_carotene_ug_L	ammonium_uM	anthoxanthin_ug_L	astaxanthin_ug_L	beta_beta_carotene_ug_L	sea_depth_m	but_fuco..mg.m3.	chl_a_ug_L	chl_b_ug_L	chl_c1_ug_L	chl_c2_ug_L	chl_c3_ug_L	chlorophyll_ug_L	chlorophyllide_a_ug_L	depth_m	diadinochrome_ug_L	diadinoxanthin_ug_L	diatoxanthing_ug_L	divinyl_chlorophyll_A_ug_L	divinyl_chlorophyll_a_and_chlorophyll_a_ug_L	divinyl_chlorophyll_b_ug_L	divinyl_chlorophyll_b_and_chlorophyll_b_ug_L	fucoxanthin_ug_L	hex_fucoxanthin_ug_L	inorganic_fraction_mg_L	lutein_ug_L	neoxanthin_ug_L	nitrate_nitrite_umol_L	nitrite_umol_L	TOC_mg_L	DO2_uM	perid_ug_L	pheophorbide_a_ug_L	phosphate_uM	prasinophytePigment_ug_L
7031	42	884	16.2697	342.439	326.17	-31.24	136.74	Terrestrial	Deserts and Xeric Shrublands	Deserts and Xeric Shrublands	Production from Relatively Natural Environments	Grazing native vegetation	NA	NA	NA	NA	NA	NA	NA	NA	NA	NA	NA	NA	NA	NA	NA	NA	0	NA	NA	NA	NA	NA	NA	NA	NA	NA	NA	NA	NA	NA	NA	NA	NA	NA	NA	NA	NA
7035	50	1290	8.36019	215.693	207.333	-29	134.69	Terrestrial	Deserts and Xeric Shrublands	Deserts and Xeric Shrublands	Conservation and natural environments	Residual native cover	NA	NA	NA	NA	NA	NA	NA	NA	NA	NA	NA	NA	NA	NA	NA	NA	0	NA	NA	NA	NA	NA	NA	NA	NA	NA	NA	NA	NA	NA	NA	NA	NA	NA	NA	NA	NA
7039	105	1119	20.2449	215.753	195.508	-25.71	133.25	Terrestrial	Deserts and Xeric Shrublands	Deserts and Xeric Shrublands	Production from Relatively Natural Environments	Grazing native vegetation	NA	NA	NA	NA	NA	NA	NA	NA	NA	NA	NA	NA	NA	NA	NA	NA	0	NA	NA	NA	NA	NA	NA	NA	NA	NA	NA	NA	NA	NA	NA	NA	NA	NA	NA	NA	NA
7041	23	495	8.81167	189.642	180.831	-22.91	132.64	Terrestrial	Deserts and Xeric Shrublands	Deserts and Xeric Shrublands	Production from Relatively Natural Environments	Grazing native vegetation	NA	NA	NA	NA	NA	NA	NA	NA	NA	NA	NA	NA	NA	NA	NA	NA	0	NA	NA	NA	NA	NA	NA	NA	NA	NA	NA	NA	NA	NA	NA	NA	NA	NA	NA	NA	NA
7043	30	631	9.20033	193.514	184.313	-23.25	132.64	Terrestrial	Deserts and Xeric Shrublands	Deserts and Xeric Shrublands	Production from Relatively Natural Environments	Grazing native vegetation	NA	NA	NA	NA	NA	NA	NA	NA	NA	NA	NA	NA	NA	NA	NA	NA	0	NA	NA	NA	NA	NA	NA	NA	NA	NA	NA	NA	NA	NA	NA	NA	NA	NA	NA	NA	NA
7059	36	860	7.39085	176.559	169.168	-17.87	127.87	Terrestrial	Grasslands & Shrublands	Tropical and Subtropical Grasslands Savannas and Shrublands	Production from Relatively Natural Environments	Grazing native vegetation	NA	NA	NA	NA	NA	NA	NA	NA	NA	NA	NA	NA	NA	NA	NA	NA	0	NA	NA	NA	NA	NA	NA	NA	NA	NA	NA	NA	NA	NA	NA	NA	NA	NA	NA	NA	NA
7061	81	1541	15.3811	292.62	277.239	-17.67	125.22	Terrestrial	Grasslands & Shrublands	Tropical and Subtropical Grasslands Savannas and Shrublands	Production from Relatively Natural Environments	Grazing native vegetation	NA	NA	NA	NA	NA	NA	NA	NA	NA	NA	NA	NA	NA	NA	NA	NA	0	NA	NA	NA	NA	NA	NA	NA	NA	NA	NA	NA	NA	NA	NA	NA	NA	NA	NA	NA	NA
7063	19	378	7.92904	157.746	149.817	-17.51	123.73	Terrestrial	Grasslands & Shrublands	Tropical and Subtropical Grasslands Savannas and Shrublands	Conservation and natural environments	Residual native cover	NA	NA	NA	NA	NA	NA	NA	NA	NA	NA	NA	NA	NA	NA	NA	NA	0	NA	NA	NA	NA	NA	NA	NA	NA	NA	NA	NA	NA	NA	NA	NA	NA	NA	NA	NA	NA
7067	42	781	8.07602	150.175	142.099	-21.12	116.83	Terrestrial	Deserts and Xeric Shrublands	Deserts and Xeric Shrublands	Production from Relatively Natural Environments	Grazing native vegetation	NA	NA	NA	NA	NA	NA	NA	NA	NA	NA	NA	NA	NA	NA	NA	NA	0	NA	NA	NA	NA	NA	NA	NA	NA	NA	NA	NA	NA	NA	NA	NA	NA	NA	NA	NA	NA
7069	28	1255	5.36591	240.508	235.142	-22.57	118.08	Terrestrial	Deserts and Xeric Shrublands	Deserts and Xeric Shrublands	Conservation and natural environments	Residual native cover	NA	NA	NA	NA	NA	NA	NA	NA	NA	NA	NA	NA	NA	NA	NA	NA	0	NA	NA	NA	NA	NA	NA	NA	NA	NA	NA	NA	NA	NA	NA	NA	NA	NA	NA	NA	NA
7075	36	922	6.32633	162.024	155.698	-28.05	120.55	Terrestrial	Deserts and Xeric Shrublands	Deserts and Xeric Shrublands	Conservation and natural environments	Residual native cover	NA	NA	NA	NA	NA	NA	NA	NA	NA	NA	NA	NA	NA	NA	NA	NA	0	NA	NA	NA	NA	NA	NA	NA	NA	NA	NA	NA	NA	NA	NA	NA	NA	NA	NA	NA	NA
7077	32	1077	6.33398	213.178	206.844	-28.05	120.55	Terrestrial	Deserts and Xeric Shrublands	Deserts and Xeric Shrublands	Conservation and natural environments	Residual native cover	NA	NA	NA	NA	NA	NA	NA	NA	NA	NA	NA	NA	NA	NA	NA	NA	0	NA	NA	NA	NA	NA	NA	NA	NA	NA	NA	NA	NA	NA	NA	NA	NA	NA	NA	NA	NA
7081	34	775	6.32086	144.078	137.758	-30.41	121.06	Terrestrial	Forests	Mediterranean Forests Woodlands and Scrub	Conservation and natural environments	Residual native cover	NA	NA	NA	NA	NA	NA	NA	NA	NA	NA	NA	NA	NA	NA	NA	NA	0	NA	NA	NA	NA	NA	NA	NA	NA	NA	NA	NA	NA	NA	NA	NA	NA	NA	NA	NA	NA
7083	29	375	5.8107	75.1384	69.3277	-32.82	116.41	Terrestrial	Forests	Mediterranean Forests Woodlands and Scrub	Conservation and natural environments	Residual native cover	NA	NA	NA	NA	NA	NA	NA	NA	NA	NA	NA	NA	NA	NA	NA	NA	0	NA	NA	NA	NA	NA	NA	NA	NA	NA	NA	NA	NA	NA	NA	NA	NA	NA	NA	NA	NA
7085	10	232	2.46766	57.2497	54.782	-32.59	116.46	Terrestrial	Forests	Mediterranean Forests Woodlands and Scrub	Conservation and natural environments	Residual native cover	NA	NA	NA	NA	NA	NA	NA	NA	NA	NA	NA	NA	NA	NA	NA	NA	0	NA	NA	NA	NA	NA	NA	NA	NA	NA	NA	NA	NA	NA	NA	NA	NA	NA	NA	NA	NA
7091	39	686	6.89128	121.216	114.325	-31.86	126.98	Terrestrial	Forests	Mediterranean Forests Woodlands and Scrub	Conservation and natural environments	Residual native cover	NA	NA	NA	NA	NA	NA	NA	NA	NA	NA	NA	NA	NA	NA	NA	NA	0	NA	NA	NA	NA	NA	NA	NA	NA	NA	NA	NA	NA	NA	NA	NA	NA	NA	NA	NA	NA
7093	57	892	9.19266	143.857	134.664	-31.41	130.99	Terrestrial	Deserts and Xeric Shrublands	Deserts and Xeric Shrublands	Conservation and natural environments	Residual native cover	NA	NA	NA	NA	NA	NA	NA	NA	NA	NA	NA	NA	NA	NA	NA	NA	0	NA	NA	NA	NA	NA	NA	NA	NA	NA	NA	NA	NA	NA	NA	NA	NA	NA	NA	NA	NA
7826	12	123	5.61365	57.5399	51.9263	-35.14	150.76	Terrestrial	Forests	Temperate Broadleaf and Mixed Forests	Conservation and natural environments	National Park	NA	NA	NA	NA	NA	NA	NA	NA	NA	NA	NA	NA	NA	NA	NA	NA	0	NA	NA	NA	NA	NA	NA	NA	NA	NA	NA	NA	NA	NA	NA	NA	NA	NA	NA	NA	NA
7827	8	120	2.99148	44.8722	41.8807	-35.13	150.76	Terrestrial	Forests	Temperate Broadleaf and Mixed Forests	Conservation and natural environments	National Park	NA	NA	NA	NA	NA	NA	NA	NA	NA	NA	NA	NA	NA	NA	NA	NA	0	NA	NA	NA	NA	NA	NA	NA	NA	NA	NA	NA	NA	NA	NA	NA	NA	NA	NA	NA	NA
7829	6	118	2.81387	55.3394	52.5255	-35.15	150.75	Terrestrial	Forests	Temperate Broadleaf and Mixed Forests	Conservation and natural environments	National Park	NA	NA	NA	NA	NA	NA	NA	NA	NA	NA	NA	NA	NA	NA	NA	NA	0	NA	NA	NA	NA	NA	NA	NA	NA	NA	NA	NA	NA	NA	NA	NA	NA	NA	NA	NA	NA
7831	11	228	3.50162	72.579	69.0774	-35.15	150.74	Terrestrial	Forests	Temperate Broadleaf and Mixed Forests	Conservation and natural environments	National Park	NA	NA	NA	NA	NA	NA	NA	NA	NA	NA	NA	NA	NA	NA	NA	NA	0	NA	NA	NA	NA	NA	NA	NA	NA	NA	NA	NA	NA	NA	NA	NA	NA	NA	NA	NA	NA
7833	19	188	7.73659	76.5515	68.8149	-35.14	150.71	Terrestrial	Forests	Temperate Broadleaf and Mixed Forests	Conservation and natural environments	National Park	NA	NA	NA	NA	NA	NA	NA	NA	NA	NA	NA	NA	NA	NA	NA	NA	0	NA	NA	NA	NA	NA	NA	NA	NA	NA	NA	NA	NA	NA	NA	NA	NA	NA	NA	NA	NA
7835	16	205	6.65469	85.2632	78.6085	-35.2	150.69	Terrestrial	Forests	Temperate Broadleaf and Mixed Forests	Conservation and natural environments	National Park	NA	NA	NA	NA	NA	NA	NA	NA	NA	NA	NA	NA	NA	NA	NA	NA	0	NA	NA	NA	NA	NA	NA	NA	NA	NA	NA	NA	NA	NA	NA	NA	NA	NA	NA	NA	NA
7837	7	177	3.18047	80.4203	77.2399	-35.16	150.73	Terrestrial	Forests	Temperate Broadleaf and Mixed Forests	Conservation and natural environments	National Park	NA	NA	NA	NA	NA	NA	NA	NA	NA	NA	NA	NA	NA	NA	NA	NA	0	NA	NA	NA	NA	NA	NA	NA	NA	NA	NA	NA	NA	NA	NA	NA	NA	NA	NA	NA	NA
7839	8	262	4.70205	153.992	149.29	-35.13	150.66	Terrestrial	Forests	Temperate Broadleaf and Mixed Forests	Conservation and natural environments	National Park	NA	NA	NA	NA	NA	NA	NA	NA	NA	NA	NA	NA	NA	NA	NA	NA	0	NA	NA	NA	NA	NA	NA	NA	NA	NA	NA	NA	NA	NA	NA	NA	NA	NA	NA	NA	NA
7841	5	156	2.14435	66.9038	64.7595	-35.14	150.68	Terrestrial	Forests	Temperate Broadleaf and Mixed Forests	Conservation and natural environments	National Park	NA	NA	NA	NA	NA	NA	NA	NA	NA	NA	NA	NA	NA	NA	NA	NA	0	NA	NA	NA	NA	NA	NA	NA	NA	NA	NA	NA	NA	NA	NA	NA	NA	NA	NA	NA	NA
7843	28	537	8.29442	159.075	150.781	-35.15	150.65	Terrestrial	Forests	Temperate Broadleaf and Mixed Forests	Conservation and natural environments	National Park	NA	NA	NA	NA	NA	NA	NA	NA	NA	NA	NA	NA	NA	NA	NA	NA	0	NA	NA	NA	NA	NA	NA	NA	NA	NA	NA	NA	NA	NA	NA	NA	NA	NA	NA	NA	NA
7845	7	142	4.6245	93.8114	89.1869	-35.16	150.64	Terrestrial	Forests	Temperate Broadleaf and Mixed Forests	Conservation and natural environments	National Park	NA	NA	NA	NA	NA	NA	NA	NA	NA	NA	NA	NA	NA	NA	NA	NA	0	NA	NA	NA	NA	NA	NA	NA	NA	NA	NA	NA	NA	NA	NA	NA	NA	NA	NA	NA	NA
7847	10	160	3.6606	58.5696	54.909	-35.16	150.61	Terrestrial	Forests	Temperate Broadleaf and Mixed Forests	Conservation and natural environments	National Park	NA	NA	NA	NA	NA	NA	NA	NA	NA	NA	NA	NA	NA	NA	NA	NA	0	NA	NA	NA	NA	NA	NA	NA	NA	NA	NA	NA	NA	NA	NA	NA	NA	NA	NA	NA	NA
7849	11	202	5.66766	104.079	98.4111	-35.14	150.74	Terrestrial	Forests	Temperate Broadleaf and Mixed Forests	Conservation and natural environments	National Park	NA	NA	NA	NA	NA	NA	NA	NA	NA	NA	NA	NA	NA	NA	NA	NA	0	NA	NA	NA	NA	NA	NA	NA	NA	NA	NA	NA	NA	NA	NA	NA	NA	NA	NA	NA	NA
7851	30	532	8.88969	157.644	148.754	-35.15	150.69	Terrestrial	Forests	Temperate Broadleaf and Mixed Forests	Conservation and natural environments	National Park	NA	NA	NA	NA	NA	NA	NA	NA	NA	NA	NA	NA	NA	NA	NA	NA	0	NA	NA	NA	NA	NA	NA	NA	NA	NA	NA	NA	NA	NA	NA	NA	NA	NA	NA	NA	NA
7853	24	228	8.14763	77.4025	69.2549	-35.16	150.67	Terrestrial	Forests	Temperate Broadleaf and Mixed Forests	Conservation and natural environments	National Park	NA	NA	NA	NA	NA	NA	NA	NA	NA	NA	NA	NA	NA	NA	NA	NA	0	NA	NA	NA	NA	NA	NA	NA	NA	NA	NA	NA	NA	NA	NA	NA	NA	NA	NA	NA	NA
7855	14	178	5.6697	72.0861	66.4165	-35.14	150.67	Terrestrial	Forests	Temperate Broadleaf and Mixed Forests	Conservation and natural environments	National Park	NA	NA	NA	NA	NA	NA	NA	NA	NA	NA	NA	NA	NA	NA	NA	NA	0	NA	NA	NA	NA	NA	NA	NA	NA	NA	NA	NA	NA	NA	NA	NA	NA	NA	NA	NA	NA
7857	8	153	3.91311	74.8383	70.9252	-35.16	150.63	Terrestrial	Forests	Temperate Broadleaf and Mixed Forests	Conservation and natural environments	National Park	NA	NA	NA	NA	NA	NA	NA	NA	NA	NA	NA	NA	NA	NA	NA	NA	0	NA	NA	NA	NA	NA	NA	NA	NA	NA	NA	NA	NA	NA	NA	NA	NA	NA	NA	NA	NA
7859	23	439	10.5684	201.719	191.151	-35.17	150.59	Terrestrial	Forests	Temperate Broadleaf and Mixed Forests	Conservation and natural environments	National Park	NA	NA	NA	NA	NA	NA	NA	NA	NA	NA	NA	NA	NA	NA	NA	NA	0	NA	NA	NA	NA	NA	NA	NA	NA	NA	NA	NA	NA	NA	NA	NA	NA	NA	NA	NA	NA
7861	647	474	230.841	169.117	-61.724	-35.17	150.59	Terrestrial	Forests	Temperate Broadleaf and Mixed Forests	Conservation and natural environments	National Park	NA	NA	NA	NA	NA	NA	NA	NA	NA	NA	NA	NA	NA	NA	NA	NA	0	NA	NA	NA	NA	NA	NA	NA	NA	NA	NA	NA	NA	NA	NA	NA	NA	NA	NA	NA	NA
7863	35	668	14.9705	285.723	270.753	-35.18	150.59	Terrestrial	Forests	Temperate Broadleaf and Mixed Forests	Conservation and natural environments	National Park	NA	NA	NA	NA	NA	NA	NA	NA	NA	NA	NA	NA	NA	NA	NA	NA	0	NA	NA	NA	NA	NA	NA	NA	NA	NA	NA	NA	NA	NA	NA	NA	NA	NA	NA	NA	NA
7882	18	247	6.9958	95.998	89.0022	-34.12	118.76	Terrestrial	Forests	Mediterranean Forests Woodlands and Scrub	Conservation and natural environments	Rehabilitation	NA	NA	NA	NA	NA	NA	NA	NA	NA	NA	NA	NA	NA	NA	NA	NA	0	NA	NA	NA	NA	NA	NA	NA	NA	NA	NA	NA	NA	NA	NA	NA	NA	NA	NA	NA	NA
7884	22	683	8.67421	269.295	260.621	-34.12	118.76	Terrestrial	Croplands	Croplands	Production from Dryland Agriculture and Plantations	Cereals -wheat	NA	NA	NA	NA	NA	NA	NA	NA	NA	NA	NA	NA	NA	NA	NA	NA	0	NA	NA	NA	NA	NA	NA	NA	NA	NA	NA	NA	NA	NA	NA	NA	NA	NA	NA	NA	NA
7886	11	167	3.88032	58.9103	55.03	-34.12	118.76	Terrestrial	Forests	Mediterranean Forests Woodlands and Scrub	Conservation and natural environments	Residual native cover	NA	NA	NA	NA	NA	NA	NA	NA	NA	NA	NA	NA	NA	NA	NA	NA	0	NA	NA	NA	NA	NA	NA	NA	NA	NA	NA	NA	NA	NA	NA	NA	NA	NA	NA	NA	NA
7888	369	394	138.872	148.281	9.4087	-35.43	148.8	Terrestrial	Forests	Temperate Broadleaf and Mixed Forests	Conservation and natural environments	National Park	NA	NA	NA	NA	NA	NA	NA	NA	NA	NA	NA	NA	NA	NA	NA	NA	0	NA	NA	NA	NA	NA	NA	NA	NA	NA	NA	NA	NA	NA	NA	NA	NA	NA	NA	NA	NA
7890	16	330	8.08219	166.695	158.613	-32.24	118.72	Terrestrial	Croplands	Croplands	Production from Dryland Agriculture and Plantations	Cereals -wheat	NA	NA	NA	NA	NA	NA	NA	NA	NA	NA	NA	NA	NA	NA	NA	NA	0	NA	NA	NA	NA	NA	NA	NA	NA	NA	NA	NA	NA	NA	NA	NA	NA	NA	NA	NA	NA
7892	16	352	6.40992	141.018	134.608	-34.24	118.72	Terrestrial	Forests	Mediterranean Forests Woodlands and Scrub	Conservation and natural environments	Rehabilitation	NA	NA	NA	NA	NA	NA	NA	NA	NA	NA	NA	NA	NA	NA	NA	NA	0	NA	NA	NA	NA	NA	NA	NA	NA	NA	NA	NA	NA	NA	NA	NA	NA	NA	NA	NA	NA
7894	8	316	3.42388	135.243	131.819	-34.24	118.72	Terrestrial	Forests	Mediterranean Forests Woodlands and Scrub	Conservation and natural environments	Residual native cover	NA	NA	NA	NA	NA	NA	NA	NA	NA	NA	NA	NA	NA	NA	NA	NA	0	NA	NA	NA	NA	NA	NA	NA	NA	NA	NA	NA	NA	NA	NA	NA	NA	NA	NA	NA	NA
7896	14	243	7.63545	132.53	124.894	-34.09	118.85	Terrestrial	Forests	Mediterranean Forests Woodlands and Scrub	Conservation and natural environments	Residual native cover	NA	NA	NA	NA	NA	NA	NA	NA	NA	NA	NA	NA	NA	NA	NA	NA	0	NA	NA	NA	NA	NA	NA	NA	NA	NA	NA	NA	NA	NA	NA	NA	NA	NA	NA	NA	NA
7898	30	880	7.64943	224.383	216.734	-34.08	118.85	Terrestrial	Forests	Mediterranean Forests Woodlands and Scrub	Conservation and natural environments	Rehabilitation	NA	NA	NA	NA	NA	NA	NA	NA	NA	NA	NA	NA	NA	NA	NA	NA	0	NA	NA	NA	NA	NA	NA	NA	NA	NA	NA	NA	NA	NA	NA	NA	NA	NA	NA	NA	NA
7900	13	472	5.6506	205.16	199.51	-34.08	118.85	Terrestrial	Forests	Mediterranean Forests Woodlands and Scrub	Production from Dryland Agriculture and Plantations	Pasture legume/grass mixtures	NA	NA	NA	NA	NA	NA	NA	NA	NA	NA	NA	NA	NA	NA	NA	NA	0	NA	NA	NA	NA	NA	NA	NA	NA	NA	NA	NA	NA	NA	NA	NA	NA	NA	NA	NA	NA
7902	51	784	21.6394	332.653	311.013	-34.08	118.87	Terrestrial	Croplands	Croplands	Production from Dryland Agriculture and Plantations	Cereals -wheat	NA	NA	NA	NA	NA	NA	NA	NA	NA	NA	NA	NA	NA	NA	NA	NA	0	NA	NA	NA	NA	NA	NA	NA	NA	NA	NA	NA	NA	NA	NA	NA	NA	NA	NA	NA	NA
7904	14	224	4.53169	72.5071	67.9754	-34.08	118.87	Terrestrial	Forests	Mediterranean Forests Woodlands and Scrub	Conservation and natural environments	Residual native cover	NA	NA	NA	NA	NA	NA	NA	NA	NA	NA	NA	NA	NA	NA	NA	NA	0	NA	NA	NA	NA	NA	NA	NA	NA	NA	NA	NA	NA	NA	NA	NA	NA	NA	NA	NA	NA
7908	12	539	4.62971	207.951	203.321	-34.09	118.86	Terrestrial	Croplands	Croplands	Production from Dryland Agriculture and Plantations	Cereals -wheat	NA	NA	NA	NA	NA	NA	NA	NA	NA	NA	NA	NA	NA	NA	NA	NA	0	NA	NA	NA	NA	NA	NA	NA	NA	NA	NA	NA	NA	NA	NA	NA	NA	NA	NA	NA	NA
7910	14	484	5.78074	199.849	194.068	-34.09	118.86	Terrestrial	Forests	Mediterranean Forests Woodlands and Scrub	Conservation and natural environments	Rehabilitation	NA	NA	NA	NA	NA	NA	NA	NA	NA	NA	NA	NA	NA	NA	NA	NA	0	NA	NA	NA	NA	NA	NA	NA	NA	NA	NA	NA	NA	NA	NA	NA	NA	NA	NA	NA	NA
7912	14	228	5.07283	82.6147	77.5419	-34.09	118.86	Terrestrial	Forests	Mediterranean Forests Woodlands and Scrub	Conservation and natural environments	Residual native cover	NA	NA	NA	NA	NA	NA	NA	NA	NA	NA	NA	NA	NA	NA	NA	NA	0	NA	NA	NA	NA	NA	NA	NA	NA	NA	NA	NA	NA	NA	NA	NA	NA	NA	NA	NA	NA
7914	7	387	3.07862	170.204	167.125	-34.3	118.73	Terrestrial	Croplands	Croplands	Production from Dryland Agriculture and Plantations	Cereals -wheat	NA	NA	NA	NA	NA	NA	NA	NA	NA	NA	NA	NA	NA	NA	NA	NA	0	NA	NA	NA	NA	NA	NA	NA	NA	NA	NA	NA	NA	NA	NA	NA	NA	NA	NA	NA	NA
7916	13	274	6.61839	139.495	132.877	-34.3	118.73	Terrestrial	Forests	Mediterranean Forests Woodlands and Scrub	Conservation and natural environments	Rehabilitation	NA	NA	NA	NA	NA	NA	NA	NA	NA	NA	NA	NA	NA	NA	NA	NA	0	NA	NA	NA	NA	NA	NA	NA	NA	NA	NA	NA	NA	NA	NA	NA	NA	NA	NA	NA	NA
7918	14	167	6.24746	74.5233	68.2758	-34.3	118.73	Terrestrial	Forests	Mediterranean Forests Woodlands and Scrub	Conservation and natural environments	Residual native cover	NA	NA	NA	NA	NA	NA	NA	NA	NA	NA	NA	NA	NA	NA	NA	NA	0	NA	NA	NA	NA	NA	NA	NA	NA	NA	NA	NA	NA	NA	NA	NA	NA	NA	NA	NA	NA
8076	14	243	5.5528	96.3807	90.8279	-30.18	115.21	Terrestrial	Forests	Mediterranean Forests Woodlands and Scrub	Conservation and natural environments	National Park	NA	NA	NA	NA	NA	NA	NA	NA	NA	NA	NA	NA	NA	NA	NA	NA	0	NA	NA	NA	NA	NA	NA	NA	NA	NA	NA	NA	NA	NA	NA	NA	NA	NA	NA	NA	NA
8078	6	409	2.48691	169.524	167.037	-30.17	115.21	Terrestrial	Forests	Mediterranean Forests Woodlands and Scrub	Conservation and natural environments	National Park	NA	NA	NA	NA	NA	NA	NA	NA	NA	NA	NA	NA	NA	NA	NA	NA	0	NA	NA	NA	NA	NA	NA	NA	NA	NA	NA	NA	NA	NA	NA	NA	NA	NA	NA	NA	NA
8084	14	288	6.47502	133.2	126.725	-30.11	115.26	Terrestrial	Forests	Mediterranean Forests Woodlands and Scrub	Conservation and natural environments	National Park	NA	NA	NA	NA	NA	NA	NA	NA	NA	NA	NA	NA	NA	NA	NA	NA	0	NA	NA	NA	NA	NA	NA	NA	NA	NA	NA	NA	NA	NA	NA	NA	NA	NA	NA	NA	NA
8088	163	526	71.9551	232.199	160.244	-30.04	115.02	Terrestrial	Forests	Mediterranean Forests Woodlands and Scrub	Conservation and natural environments	National Park	NA	NA	NA	NA	NA	NA	NA	NA	NA	NA	NA	NA	NA	NA	NA	NA	0	NA	NA	NA	NA	NA	NA	NA	NA	NA	NA	NA	NA	NA	NA	NA	NA	NA	NA	NA	NA
8090	22	264	6.68136	80.1764	73.495	-30.05	115.04	Terrestrial	Forests	Mediterranean Forests Woodlands and Scrub	Conservation and natural environments	National Park	NA	NA	NA	NA	NA	NA	NA	NA	NA	NA	NA	NA	NA	NA	NA	NA	0	NA	NA	NA	NA	NA	NA	NA	NA	NA	NA	NA	NA	NA	NA	NA	NA	NA	NA	NA	NA
8108	9	125	3.94886	54.8452	50.8964	-33.86	119.16	Terrestrial	Forests	Mediterranean Forests Woodlands and Scrub	Conservation and natural environments	National Park	NA	NA	NA	NA	NA	NA	NA	NA	NA	NA	NA	NA	NA	NA	NA	NA	0	NA	NA	NA	NA	NA	NA	NA	NA	NA	NA	NA	NA	NA	NA	NA	NA	NA	NA	NA	NA
8114	7	224	2.43265	77.8447	75.4121	-34.09	119.41	Terrestrial	Forests	Mediterranean Forests Woodlands and Scrub	Conservation and natural environments	National Park	NA	NA	NA	NA	NA	NA	NA	NA	NA	NA	NA	NA	NA	NA	NA	NA	0	NA	NA	NA	NA	NA	NA	NA	NA	NA	NA	NA	NA	NA	NA	NA	NA	NA	NA	NA	NA
8116	7	117	3.68189	61.5402	57.8583	-34.17	119.58	Terrestrial	Forests	Mediterranean Forests Woodlands and Scrub	Conservation and natural environments	National Park	NA	NA	NA	NA	NA	NA	NA	NA	NA	NA	NA	NA	NA	NA	NA	NA	0	NA	NA	NA	NA	NA	NA	NA	NA	NA	NA	NA	NA	NA	NA	NA	NA	NA	NA	NA	NA
8118	6	184	2.03866	62.5189	60.4803	-34.34	119.39	Terrestrial	Forests	Mediterranean Forests Woodlands and Scrub	Conservation and natural environments	National Park	NA	NA	NA	NA	NA	NA	NA	NA	NA	NA	NA	NA	NA	NA	NA	NA	0	NA	NA	NA	NA	NA	NA	NA	NA	NA	NA	NA	NA	NA	NA	NA	NA	NA	NA	NA	NA
8120	9	119	3.51326	46.4531	42.9399	-34.22	119.3	Terrestrial	Forests	Mediterranean Forests Woodlands and Scrub	Conservation and natural environments	National Park	NA	NA	NA	NA	NA	NA	NA	NA	NA	NA	NA	NA	NA	NA	NA	NA	0	NA	NA	NA	NA	NA	NA	NA	NA	NA	NA	NA	NA	NA	NA	NA	NA	NA	NA	NA	NA
8122	14	114	6.00061	48.8621	42.8615	-34.19	119.43	Terrestrial	Forests	Mediterranean Forests Woodlands and Scrub	Conservation and natural environments	National Park	NA	NA	NA	NA	NA	NA	NA	NA	NA	NA	NA	NA	NA	NA	NA	NA	0	NA	NA	NA	NA	NA	NA	NA	NA	NA	NA	NA	NA	NA	NA	NA	NA	NA	NA	NA	NA
8124	15	192	5.77933	73.9754	68.1961	-34.38	119.34	Terrestrial	Forests	Mediterranean Forests Woodlands and Scrub	Conservation and natural environments	National Park	NA	NA	NA	NA	NA	NA	NA	NA	NA	NA	NA	NA	NA	NA	NA	NA	0	NA	NA	NA	NA	NA	NA	NA	NA	NA	NA	NA	NA	NA	NA	NA	NA	NA	NA	NA	NA
8126	8	129	4.47121	72.0982	67.627	-33.81	119.43	Terrestrial	Forests	Mediterranean Forests Woodlands and Scrub	Conservation and natural environments	National Park	NA	NA	NA	NA	NA	NA	NA	NA	NA	NA	NA	NA	NA	NA	NA	NA	0	NA	NA	NA	NA	NA	NA	NA	NA	NA	NA	NA	NA	NA	NA	NA	NA	NA	NA	NA	NA
8128	10	167	3.94392	65.8634	61.9195	-33.73	119.72	Terrestrial	Forests	Mediterranean Forests Woodlands and Scrub	Conservation and natural environments	National Park	NA	NA	NA	NA	NA	NA	NA	NA	NA	NA	NA	NA	NA	NA	NA	NA	0	NA	NA	NA	NA	NA	NA	NA	NA	NA	NA	NA	NA	NA	NA	NA	NA	NA	NA	NA	NA
8130	8	179	3.70069	82.803	79.1023	-33.69	119.76	Terrestrial	Forests	Mediterranean Forests Woodlands and Scrub	Conservation and natural environments	National Park	NA	NA	NA	NA	NA	NA	NA	NA	NA	NA	NA	NA	NA	NA	NA	NA	0	NA	NA	NA	NA	NA	NA	NA	NA	NA	NA	NA	NA	NA	NA	NA	NA	NA	NA	NA	NA
8132	12	144	5.17746	62.1295	56.952	-33.93	120	Terrestrial	Forests	Mediterranean Forests Woodlands and Scrub	Conservation and natural environments	National Park	NA	NA	NA	NA	NA	NA	NA	NA	NA	NA	NA	NA	NA	NA	NA	NA	0	NA	NA	NA	NA	NA	NA	NA	NA	NA	NA	NA	NA	NA	NA	NA	NA	NA	NA	NA	NA
8134	14	133	6.86287	65.1973	58.3344	-33.88	119.92	Terrestrial	Forests	Mediterranean Forests Woodlands and Scrub	Conservation and natural environments	National Park	NA	NA	NA	NA	NA	NA	NA	NA	NA	NA	NA	NA	NA	NA	NA	NA	0.2	NA	NA	NA	NA	NA	NA	NA	NA	NA	NA	NA	NA	NA	NA	NA	NA	NA	NA	NA	NA
8138	57	1212	23.2944	495.312	472.017	-30.2	149.6	Terrestrial	Croplands	Croplands	Production from Dryland Agriculture and Plantations	cotton	NA	NA	NA	NA	NA	NA	NA	NA	NA	NA	NA	NA	NA	NA	NA	NA	0	NA	NA	NA	NA	NA	NA	NA	NA	NA	NA	NA	NA	NA	NA	NA	NA	NA	NA	NA	NA
8140	72	1429	23.5921	468.237	444.645	-30.2	149.6	Terrestrial	Croplands	Croplands	Production from Dryland Agriculture and Plantations	cotton	NA	NA	NA	NA	NA	NA	NA	NA	NA	NA	NA	NA	NA	NA	NA	NA	0	NA	NA	NA	NA	NA	NA	NA	NA	NA	NA	NA	NA	NA	NA	NA	NA	NA	NA	NA	NA
8142	8	175	4.32583	94.6276	90.3017	-35.87	149.01	Terrestrial	Forests	Temperate Broadleaf and Mixed Forests	Conservation and natural environments	National Park	NA	NA	NA	NA	NA	NA	NA	NA	NA	NA	NA	NA	NA	NA	NA	NA	0	NA	NA	NA	NA	NA	NA	NA	NA	NA	NA	NA	NA	NA	NA	NA	NA	NA	NA	NA	NA
8144	18	514	6.2893	179.594	173.305	-35.88	149.01	Terrestrial	Forests	Temperate Broadleaf and Mixed Forests	Conservation and natural environments	National Park	NA	NA	NA	NA	NA	NA	NA	NA	NA	NA	NA	NA	NA	NA	NA	NA	0	NA	NA	NA	NA	NA	NA	NA	NA	NA	NA	NA	NA	NA	NA	NA	NA	NA	NA	NA	NA
8146	15	231	5.94712	91.5856	85.6385	-35.88	149.01	Terrestrial	Forests	Temperate Broadleaf and Mixed Forests	Conservation and natural environments	National Park	NA	NA	NA	NA	NA	NA	NA	NA	NA	NA	NA	NA	NA	NA	NA	NA	0	NA	NA	NA	NA	NA	NA	NA	NA	NA	NA	NA	NA	NA	NA	NA	NA	NA	NA	NA	NA
8148	69	682	22.9991	227.325	204.326	-35.88	149.01	Terrestrial	Forests	Temperate Broadleaf and Mixed Forests	Conservation and natural environments	National Park	NA	NA	NA	NA	NA	NA	NA	NA	NA	NA	NA	NA	NA	NA	NA	NA	0	NA	NA	NA	NA	NA	NA	NA	NA	NA	NA	NA	NA	NA	NA	NA	NA	NA	NA	NA	NA
8150	66	945	22.4622	321.617	299.155	-35.88	149.01	Terrestrial	Forests	Temperate Broadleaf and Mixed Forests	Conservation and natural environments	National Park	NA	NA	NA	NA	NA	NA	NA	NA	NA	NA	NA	NA	NA	NA	NA	NA	0	NA	NA	NA	NA	NA	NA	NA	NA	NA	NA	NA	NA	NA	NA	NA	NA	NA	NA	NA	NA
8152	52	640	18.62	229.169	210.549	-35.87	149.01	Terrestrial	Forests	Temperate Broadleaf and Mixed Forests	Conservation and natural environments	National Park	NA	NA	NA	NA	NA	NA	NA	NA	NA	NA	NA	NA	NA	NA	NA	NA	0	NA	NA	NA	NA	NA	NA	NA	NA	NA	NA	NA	NA	NA	NA	NA	NA	NA	NA	NA	NA
8154	193	7113	6.86601	253.046	246.18	-25.35	131.04	Terrestrial	Deserts and Xeric Shrublands	Deserts and Xeric Shrublands	Conservation and natural environments	National Park	NA	NA	NA	NA	NA	NA	NA	NA	NA	NA	NA	NA	NA	NA	NA	NA	0	NA	NA	NA	NA	NA	NA	NA	NA	NA	NA	NA	NA	NA	NA	NA	NA	NA	NA	NA	NA
8155	108	8283	3.93876	302.081	298.142	-25.35	131.04	Terrestrial	Deserts and Xeric Shrublands	Deserts and Xeric Shrublands	Conservation and natural environments	National Park	NA	NA	NA	NA	NA	NA	NA	NA	NA	NA	NA	NA	NA	NA	NA	NA	0	NA	NA	NA	NA	NA	NA	NA	NA	NA	NA	NA	NA	NA	NA	NA	NA	NA	NA	NA	NA
8158	150	6602	5.0748	223.359	218.284	-25.35	131.05	Terrestrial	Deserts and Xeric Shrublands	Deserts and Xeric Shrublands	Conservation and natural environments	National Park	NA	NA	NA	NA	NA	NA	NA	NA	NA	NA	NA	NA	NA	NA	NA	NA	0	NA	NA	NA	NA	NA	NA	NA	NA	NA	NA	NA	NA	NA	NA	NA	NA	NA	NA	NA	NA
8159	63	6915	2.76392	303.373	300.609	-25.35	131.05	Terrestrial	Deserts and Xeric Shrublands	Deserts and Xeric Shrublands	Conservation and natural environments	National Park	NA	NA	NA	NA	NA	NA	NA	NA	NA	NA	NA	NA	NA	NA	NA	NA	0.2	NA	NA	NA	NA	NA	NA	NA	NA	NA	NA	NA	NA	NA	NA	NA	NA	NA	NA	NA	NA
8160	189	6318	6.07029	202.921	196.851	-25.35	131.04	Terrestrial	Deserts and Xeric Shrublands	Deserts and Xeric Shrublands	Conservation and natural environments	National Park	NA	NA	NA	NA	NA	NA	NA	NA	NA	NA	NA	NA	NA	NA	NA	NA	0	NA	NA	NA	NA	NA	NA	NA	NA	NA	NA	NA	NA	NA	NA	NA	NA	NA	NA	NA	NA
8161	146	7634	5.55045	290.22	284.67	-25.35	131.04	Terrestrial	Deserts and Xeric Shrublands	Deserts and Xeric Shrublands	Conservation and natural environments	National Park	NA	NA	NA	NA	NA	NA	NA	NA	NA	NA	NA	NA	NA	NA	NA	NA	0.2	NA	NA	NA	NA	NA	NA	NA	NA	NA	NA	NA	NA	NA	NA	NA	NA	NA	NA	NA	NA
8162	29	702	12.5518	303.841	291.289	-25.35	131.03	Terrestrial	Deserts and Xeric Shrublands	Deserts and Xeric Shrublands	Conservation and natural environments	National Park	NA	NA	NA	NA	NA	NA	NA	NA	NA	NA	NA	NA	NA	NA	NA	NA	0	NA	NA	NA	NA	NA	NA	NA	NA	NA	NA	NA	NA	NA	NA	NA	NA	NA	NA	NA	NA
8164	19	664	4.47696	156.458	151.981	-25.35	131.02	Terrestrial	Deserts and Xeric Shrublands	Deserts and Xeric Shrublands	Conservation and natural environments	National Park	NA	NA	NA	NA	NA	NA	NA	NA	NA	NA	NA	NA	NA	NA	NA	NA	0	NA	NA	NA	NA	NA	NA	NA	NA	NA	NA	NA	NA	NA	NA	NA	NA	NA	NA	NA	NA
8262	174	5123	6.72828	198.098	191.369	-35.12	141.98	Terrestrial	Croplands	Croplands	Production from Dryland Agriculture and Plantations	Cereals -wheat	NA	NA	NA	NA	NA	NA	NA	NA	NA	NA	NA	NA	NA	NA	NA	NA	0	NA	NA	NA	NA	NA	NA	NA	NA	NA	NA	NA	NA	NA	NA	NA	NA	NA	NA	NA	NA
8263	94	6010	3.6366	232.51	228.874	-35.12	141.98	Terrestrial	Croplands	Croplands	Production from Dryland Agriculture and Plantations	Cereals -wheat	NA	NA	NA	NA	NA	NA	NA	NA	NA	NA	NA	NA	NA	NA	NA	NA	0.2	NA	NA	NA	NA	NA	NA	NA	NA	NA	NA	NA	NA	NA	NA	NA	NA	NA	NA	NA	NA
8268	125	2783	4.80708	107.025	102.218	-35.12	142	Terrestrial	Forests	Mediterranean Forests Woodlands and Scrub	Conservation and natural environments	Residual native cover	NA	NA	NA	NA	NA	NA	NA	NA	NA	NA	NA	NA	NA	NA	NA	NA	0	NA	NA	NA	NA	NA	NA	NA	NA	NA	NA	NA	NA	NA	NA	NA	NA	NA	NA	NA	NA
8269	82	2407	3.60213	105.736	102.134	-35.12	142	Terrestrial	Forests	Mediterranean Forests Woodlands and Scrub	Conservation and natural environments	Residual native cover	NA	NA	NA	NA	NA	NA	NA	NA	NA	NA	NA	NA	NA	NA	NA	NA	0.2	NA	NA	NA	NA	NA	NA	NA	NA	NA	NA	NA	NA	NA	NA	NA	NA	NA	NA	NA	NA
8270	91	2851	7.94243	248.834	240.891	-36.67	142.29	Terrestrial	Croplands	Croplands	Production from Dryland Agriculture and Plantations	Cereals -wheat	NA	NA	NA	NA	NA	NA	NA	NA	NA	NA	NA	NA	NA	NA	NA	NA	0	NA	NA	NA	NA	NA	NA	NA	NA	NA	NA	NA	NA	NA	NA	NA	NA	NA	NA	NA	NA
8271	197	9500	7.14472	344.543	337.398	-36.67	142.29	Terrestrial	Croplands	Croplands	Production from Dryland Agriculture and Plantations	Cereals -wheat	NA	NA	NA	NA	NA	NA	NA	NA	NA	NA	NA	NA	NA	NA	NA	NA	0	NA	NA	NA	NA	NA	NA	NA	NA	NA	NA	NA	NA	NA	NA	NA	NA	NA	NA	NA	NA
8455	56	918	19.0709	312.626	293.556	-25.31	131.09	Terrestrial	Deserts and Xeric Shrublands	Deserts and Xeric Shrublands	Conservation and natural environments	National Park	NA	NA	NA	NA	NA	NA	NA	NA	NA	NA	NA	NA	NA	NA	NA	NA	0	NA	NA	NA	NA	NA	NA	NA	NA	NA	NA	NA	NA	NA	NA	NA	NA	NA	NA	NA	NA
8457	21	558	6.36725	169.187	162.82	-25.31	131.08	Terrestrial	Deserts and Xeric Shrublands	Deserts and Xeric Shrublands	Conservation and natural environments	National Park	NA	NA	NA	NA	NA	NA	NA	NA	NA	NA	NA	NA	NA	NA	NA	NA	0	NA	NA	NA	NA	NA	NA	NA	NA	NA	NA	NA	NA	NA	NA	NA	NA	NA	NA	NA	NA
8459	27	789	5.83903	170.63	164.79	-25.29	130.93	Terrestrial	Deserts and Xeric Shrublands	Deserts and Xeric Shrublands	Conservation and natural environments	National Park	NA	NA	NA	NA	NA	NA	NA	NA	NA	NA	NA	NA	NA	NA	NA	NA	0	NA	NA	NA	NA	NA	NA	NA	NA	NA	NA	NA	NA	NA	NA	NA	NA	NA	NA	NA	NA
8461	44	516	16.6636	195.418	178.755	-25.27	130.76	Terrestrial	Deserts and Xeric Shrublands	Deserts and Xeric Shrublands	Conservation and natural environments	National Park	NA	NA	NA	NA	NA	NA	NA	NA	NA	NA	NA	NA	NA	NA	NA	NA	0	NA	NA	NA	NA	NA	NA	NA	NA	NA	NA	NA	NA	NA	NA	NA	NA	NA	NA	NA	NA
8487	16	185	8.85433	102.378	93.5238	-12.65	132.37	Terrestrial	Grasslands & Shrublands	Tropical and Subtropical Grasslands Savannas and Shrublands	Conservation and natural environments	National Park	NA	NA	NA	NA	NA	NA	NA	NA	NA	NA	NA	NA	NA	NA	NA	NA	0	NA	NA	NA	NA	NA	NA	NA	NA	NA	NA	NA	NA	NA	NA	NA	NA	NA	NA	NA	NA
8489	51	404	22.1409	175.391	153.25	-12.62	132.63	Terrestrial	Grasslands & Shrublands	Tropical and Subtropical Grasslands Savannas and Shrublands	Conservation and natural environments	National Park	NA	NA	NA	NA	NA	NA	NA	NA	NA	NA	NA	NA	NA	NA	NA	NA	0	NA	NA	NA	NA	NA	NA	NA	NA	NA	NA	NA	NA	NA	NA	NA	NA	NA	NA	NA	NA
8491	5	226	2.06052	93.1357	91.0752	-12.62	132.63	Terrestrial	Grasslands & Shrublands	Tropical and Subtropical Grasslands Savannas and Shrublands	Conservation and natural environments	National Park	NA	NA	NA	NA	NA	NA	NA	NA	NA	NA	NA	NA	NA	NA	NA	NA	0	NA	NA	NA	NA	NA	NA	NA	NA	NA	NA	NA	NA	NA	NA	NA	NA	NA	NA	NA	NA
8493	19	372	7.06385	138.303	131.239	-12.93	132.59	Terrestrial	Grasslands & Shrublands	Tropical and Subtropical Grasslands Savannas and Shrublands	Conservation and natural environments	National Park	NA	NA	NA	NA	NA	NA	NA	NA	NA	NA	NA	NA	NA	NA	NA	NA	0	NA	NA	NA	NA	NA	NA	NA	NA	NA	NA	NA	NA	NA	NA	NA	NA	NA	NA	NA	NA
8495	21	390	7.46773	138.686	131.219	-12.9	132.63	Terrestrial	Grasslands & Shrublands	Tropical and Subtropical Grasslands Savannas and Shrublands	Conservation and natural environments	National Park	NA	NA	NA	NA	NA	NA	NA	NA	NA	NA	NA	NA	NA	NA	NA	NA	0	NA	NA	NA	NA	NA	NA	NA	NA	NA	NA	NA	NA	NA	NA	NA	NA	NA	NA	NA	NA
8497	7	181	3.58661	92.7395	89.1528	-13.55	132.27	Terrestrial	Grasslands & Shrublands	Tropical and Subtropical Grasslands Savannas and Shrublands	Conservation and natural environments	National Park	NA	NA	NA	NA	NA	NA	NA	NA	NA	NA	NA	NA	NA	NA	NA	NA	0	NA	NA	NA	NA	NA	NA	NA	NA	NA	NA	NA	NA	NA	NA	NA	NA	NA	NA	NA	NA
8507	12	308	4.54865	116.749	112.2	-13.52	132.46	Terrestrial	Grasslands & Shrublands	Tropical and Subtropical Grasslands Savannas and Shrublands	Conservation and natural environments	National Park	NA	NA	NA	NA	NA	NA	NA	NA	NA	NA	NA	NA	NA	NA	NA	NA	0	NA	NA	NA	NA	NA	NA	NA	NA	NA	NA	NA	NA	NA	NA	NA	NA	NA	NA	NA	NA
8509	9	189	3.51823	73.8828	70.3646	-13.52	132.45	Terrestrial	Grasslands & Shrublands	Tropical and Subtropical Grasslands Savannas and Shrublands	Conservation and natural environments	National Park	NA	NA	NA	NA	NA	NA	NA	NA	NA	NA	NA	NA	NA	NA	NA	NA	0	NA	NA	NA	NA	NA	NA	NA	NA	NA	NA	NA	NA	NA	NA	NA	NA	NA	NA	NA	NA
8511	12	327	4.61889	125.865	121.246	-13.52	132.45	Terrestrial	Grasslands & Shrublands	Tropical and Subtropical Grasslands Savannas and Shrublands	Conservation and natural environments	National Park	NA	NA	NA	NA	NA	NA	NA	NA	NA	NA	NA	NA	NA	NA	NA	NA	0	NA	NA	NA	NA	NA	NA	NA	NA	NA	NA	NA	NA	NA	NA	NA	NA	NA	NA	NA	NA
8513	23	599	10.6885	278.366	267.677	-13.3	132.34	Terrestrial	Grasslands & Shrublands	Tropical and Subtropical Grasslands Savannas and Shrublands	Conservation and natural environments	National Park	NA	NA	NA	NA	NA	NA	NA	NA	NA	NA	NA	NA	NA	NA	NA	NA	0	NA	NA	NA	NA	NA	NA	NA	NA	NA	NA	NA	NA	NA	NA	NA	NA	NA	NA	NA	NA
8515	9	216	3.75383	90.0919	86.338	-12.82	132.8	Terrestrial	Grasslands & Shrublands	Tropical and Subtropical Grasslands Savannas and Shrublands	Conservation and natural environments	National Park	NA	NA	NA	NA	NA	NA	NA	NA	NA	NA	NA	NA	NA	NA	NA	NA	0	NA	NA	NA	NA	NA	NA	NA	NA	NA	NA	NA	NA	NA	NA	NA	NA	NA	NA	NA	NA
8517	17	367	6.41133	138.409	131.998	-12.86	132.79	Terrestrial	Grasslands & Shrublands	Tropical and Subtropical Grasslands Savannas and Shrublands	Conservation and natural environments	National Park	NA	NA	NA	NA	NA	NA	NA	NA	NA	NA	NA	NA	NA	NA	NA	NA	0	NA	NA	NA	NA	NA	NA	NA	NA	NA	NA	NA	NA	NA	NA	NA	NA	NA	NA	NA	NA
8519	12	293	4.9243	120.235	115.311	-12.87	132.82	Terrestrial	Grasslands & Shrublands	Tropical and Subtropical Grasslands Savannas and Shrublands	Conservation and natural environments	National Park	NA	NA	NA	NA	NA	NA	NA	NA	NA	NA	NA	NA	NA	NA	NA	NA	0	NA	NA	NA	NA	NA	NA	NA	NA	NA	NA	NA	NA	NA	NA	NA	NA	NA	NA	NA	NA
8521	19	282	6.8816	102.137	95.2559	-12.68	132.81	Terrestrial	Grasslands & Shrublands	Tropical and Subtropical Grasslands Savannas and Shrublands	Conservation and natural environments	National Park	NA	NA	NA	NA	NA	NA	NA	NA	NA	NA	NA	NA	NA	NA	NA	NA	0	NA	NA	NA	NA	NA	NA	NA	NA	NA	NA	NA	NA	NA	NA	NA	NA	NA	NA	NA	NA
8523	19	347	10.6266	194.074	183.448	-12.71	132.84	Terrestrial	Grasslands & Shrublands	Tropical and Subtropical Grasslands Savannas and Shrublands	Conservation and natural environments	National Park	NA	NA	NA	NA	NA	NA	NA	NA	NA	NA	NA	NA	NA	NA	NA	NA	0	NA	NA	NA	NA	NA	NA	NA	NA	NA	NA	NA	NA	NA	NA	NA	NA	NA	NA	NA	NA
8525	8	350	4.00527	175.23	171.225	-12.43	132.95	Terrestrial	Grasslands & Shrublands	Tropical and Subtropical Grasslands Savannas and Shrublands	Conservation and natural environments	National Park	NA	NA	NA	NA	NA	NA	NA	NA	NA	NA	NA	NA	NA	NA	NA	NA	0	NA	NA	NA	NA	NA	NA	NA	NA	NA	NA	NA	NA	NA	NA	NA	NA	NA	NA	NA	NA
8527	11	310	5.75435	162.168	156.414	-12.43	132.94	Terrestrial	Grasslands & Shrublands	Tropical and Subtropical Grasslands Savannas and Shrublands	Conservation and natural environments	National Park	NA	NA	NA	NA	NA	NA	NA	NA	NA	NA	NA	NA	NA	NA	NA	NA	0	NA	NA	NA	NA	NA	NA	NA	NA	NA	NA	NA	NA	NA	NA	NA	NA	NA	NA	NA	NA
8529	39	827	14.8739	315.402	300.528	-12.67	132.48	Terrestrial	Grasslands & Shrublands	Tropical and Subtropical Grasslands Savannas and Shrublands	Conservation and natural environments	National Park	NA	NA	NA	NA	NA	NA	NA	NA	NA	NA	NA	NA	NA	NA	NA	NA	0	NA	NA	NA	NA	NA	NA	NA	NA	NA	NA	NA	NA	NA	NA	NA	NA	NA	NA	NA	NA
8531	28	632	10.3013	232.516	222.215	-12.68	132.48	Terrestrial	Grasslands & Shrublands	Tropical and Subtropical Grasslands Savannas and Shrublands	Conservation and natural environments	National Park	NA	NA	NA	NA	NA	NA	NA	NA	NA	NA	NA	NA	NA	NA	NA	NA	0	NA	NA	NA	NA	NA	NA	NA	NA	NA	NA	NA	NA	NA	NA	NA	NA	NA	NA	NA	NA
9430	11	214	4.51666	87.8696	83.353	-35.6	148.95	Terrestrial	Forests	Temperate Broadleaf and Mixed Forests	Conservation and natural environments	National Park	NA	NA	NA	NA	NA	NA	NA	NA	NA	NA	NA	NA	NA	NA	NA	NA	0	NA	NA	NA	NA	NA	NA	NA	NA	NA	NA	NA	NA	NA	NA	NA	NA	NA	NA	NA	NA
9434	17	372	6.45871	141.332	134.873	-35.61	148.93	Terrestrial	Forests	Temperate Broadleaf and Mixed Forests	Conservation and natural environments	National Park	NA	NA	NA	NA	NA	NA	NA	NA	NA	NA	NA	NA	NA	NA	NA	NA	0	NA	NA	NA	NA	NA	NA	NA	NA	NA	NA	NA	NA	NA	NA	NA	NA	NA	NA	NA	NA
9438	9	276	3.12204	95.7426	92.6206	-35.45	148.79	Terrestrial	Forests	Temperate Broadleaf and Mixed Forests	Conservation and natural environments	National Park	NA	NA	NA	NA	NA	NA	NA	NA	NA	NA	NA	NA	NA	NA	NA	NA	0	NA	NA	NA	NA	NA	NA	NA	NA	NA	NA	NA	NA	NA	NA	NA	NA	NA	NA	NA	NA
9440	12	189	6.16337	97.0731	90.9097	-35.45	148.78	Terrestrial	Forests	Temperate Broadleaf and Mixed Forests	Conservation and natural environments	National Park	NA	NA	NA	NA	NA	NA	NA	NA	NA	NA	NA	NA	NA	NA	NA	NA	0	NA	NA	NA	NA	NA	NA	NA	NA	NA	NA	NA	NA	NA	NA	NA	NA	NA	NA	NA	NA
9442	18	338	6.28394	117.998	111.715	-35.45	148.78	Terrestrial	Forests	Temperate Broadleaf and Mixed Forests	Conservation and natural environments	National Park	NA	NA	NA	NA	NA	NA	NA	NA	NA	NA	NA	NA	NA	NA	NA	NA	0	NA	NA	NA	NA	NA	NA	NA	NA	NA	NA	NA	NA	NA	NA	NA	NA	NA	NA	NA	NA
9444	15	171	7.40998	84.4738	77.0638	-35.34	148.83	Terrestrial	Forests	Temperate Broadleaf and Mixed Forests	Conservation and natural environments	National Park	NA	NA	NA	NA	NA	NA	NA	NA	NA	NA	NA	NA	NA	NA	NA	NA	0	NA	NA	NA	NA	NA	NA	NA	NA	NA	NA	NA	NA	NA	NA	NA	NA	NA	NA	NA	NA
9446	10	315	3.65601	115.164	111.508	-35.36	148.8	Terrestrial	Forests	Temperate Broadleaf and Mixed Forests	Conservation and natural environments	National Park	NA	NA	NA	NA	NA	NA	NA	NA	NA	NA	NA	NA	NA	NA	NA	NA	0	NA	NA	NA	NA	NA	NA	NA	NA	NA	NA	NA	NA	NA	NA	NA	NA	NA	NA	NA	NA
9448	11	239	4.30499	93.5358	89.2308	-35.4	148.82	Terrestrial	Forests	Temperate Broadleaf and Mixed Forests	Conservation and natural environments	National Park	NA	NA	NA	NA	NA	NA	NA	NA	NA	NA	NA	NA	NA	NA	NA	NA	0	NA	NA	NA	NA	NA	NA	NA	NA	NA	NA	NA	NA	NA	NA	NA	NA	NA	NA	NA	NA
9450	6	178	2.8486	84.5084	81.6598	-35.39	148.83	Terrestrial	Forests	Temperate Broadleaf and Mixed Forests	Conservation and natural environments	National Park	NA	NA	NA	NA	NA	NA	NA	NA	NA	NA	NA	NA	NA	NA	NA	NA	0	NA	NA	NA	NA	NA	NA	NA	NA	NA	NA	NA	NA	NA	NA	NA	NA	NA	NA	NA	NA
9452	9	194	4.63328	99.873	95.2397	-35.39	148.81	Terrestrial	Forests	Temperate Broadleaf and Mixed Forests	Conservation and natural environments	National Park	NA	NA	NA	NA	NA	NA	NA	NA	NA	NA	NA	NA	NA	NA	NA	NA	0	NA	NA	NA	NA	NA	NA	NA	NA	NA	NA	NA	NA	NA	NA	NA	NA	NA	NA	NA	NA
9454	36	343	15.7476	150.04	134.292	-35.57	148.78	Terrestrial	Grasslands & Shrublands	Montane Grasslands and Shrublands	Conservation and natural environments	National Park	NA	NA	NA	NA	NA	NA	NA	NA	NA	NA	NA	NA	NA	NA	NA	NA	0	NA	NA	NA	NA	NA	NA	NA	NA	NA	NA	NA	NA	NA	NA	NA	NA	NA	NA	NA	NA
9456	17	261	7.33888	112.673	105.334	-35.53	148.78	Terrestrial	Grasslands & Shrublands	Montane Grasslands and Shrublands	Conservation and natural environments	National Park	NA	NA	NA	NA	NA	NA	NA	NA	NA	NA	NA	NA	NA	NA	NA	NA	0	NA	NA	NA	NA	NA	NA	NA	NA	NA	NA	NA	NA	NA	NA	NA	NA	NA	NA	NA	NA
9458	10	170	5.25847	89.3939	84.1355	-35.39	148.81	Terrestrial	Forests	Temperate Broadleaf and Mixed Forests	Conservation and natural environments	National Park	NA	NA	NA	NA	NA	NA	NA	NA	NA	NA	NA	NA	NA	NA	NA	NA	0	NA	NA	NA	NA	NA	NA	NA	NA	NA	NA	NA	NA	NA	NA	NA	NA	NA	NA	NA	NA
9460	9	179	4.33217	86.1621	81.8299	-35.37	148.84	Terrestrial	Forests	Temperate Broadleaf and Mixed Forests	Conservation and natural environments	National Park	NA	NA	NA	NA	NA	NA	NA	NA	NA	NA	NA	NA	NA	NA	NA	NA	0	NA	NA	NA	NA	NA	NA	NA	NA	NA	NA	NA	NA	NA	NA	NA	NA	NA	NA	NA	NA
9462	12	247	4.81876	99.1862	94.3675	-35.43	148.8	Terrestrial	Forests	Temperate Broadleaf and Mixed Forests	Conservation and natural environments	National Park	NA	NA	NA	NA	NA	NA	NA	NA	NA	NA	NA	NA	NA	NA	NA	NA	0	NA	NA	NA	NA	NA	NA	NA	NA	NA	NA	NA	NA	NA	NA	NA	NA	NA	NA	NA	NA
9464	15	368	5.14988	126.344	121.194	-35.59	148.91	Terrestrial	Forests	Temperate Broadleaf and Mixed Forests	Conservation and natural environments	National Park	NA	NA	NA	NA	NA	NA	NA	NA	NA	NA	NA	NA	NA	NA	NA	NA	0	NA	NA	NA	NA	NA	NA	NA	NA	NA	NA	NA	NA	NA	NA	NA	NA	NA	NA	NA	NA
9466	11	290	4.04349	106.601	102.558	-35.59	148.91	Terrestrial	Forests	Temperate Broadleaf and Mixed Forests	Conservation and natural environments	National Park	NA	NA	NA	NA	NA	NA	NA	NA	NA	NA	NA	NA	NA	NA	NA	NA	0	NA	NA	NA	NA	NA	NA	NA	NA	NA	NA	NA	NA	NA	NA	NA	NA	NA	NA	NA	NA
9468	13	248	5.11423	97.5638	92.4496	-35.42	148.78	Terrestrial	Grasslands & Shrublands	Montane Grasslands and Shrublands	Conservation and natural environments	National Park	NA	NA	NA	NA	NA	NA	NA	NA	NA	NA	NA	NA	NA	NA	NA	NA	0	NA	NA	NA	NA	NA	NA	NA	NA	NA	NA	NA	NA	NA	NA	NA	NA	NA	NA	NA	NA
9484	22	161	9.34805	68.4107	59.0627	-35.61	138.26	Terrestrial	Forests	Mediterranean Forests Woodlands and Scrub	Conservation and natural environments	Protected landscape	NA	NA	NA	NA	NA	NA	NA	NA	NA	NA	NA	NA	NA	NA	NA	NA	0	NA	NA	NA	NA	NA	NA	NA	NA	NA	NA	NA	NA	NA	NA	NA	NA	NA	NA	NA	NA
9486	12	154	5.15672	66.178	61.0212	-35.27	138.69	Terrestrial	Forests	Mediterranean Forests Woodlands and Scrub	Conservation and natural environments	Protected landscape	NA	NA	NA	NA	NA	NA	NA	NA	NA	NA	NA	NA	NA	NA	NA	NA	0	NA	NA	NA	NA	NA	NA	NA	NA	NA	NA	NA	NA	NA	NA	NA	NA	NA	NA	NA	NA
9488	17	617	5.9442	215.74	209.795	-32.83	138.03	Terrestrial	Deserts and Xeric Shrublands	Deserts and Xeric Shrublands	Conservation and natural environments	Protected landscape	NA	NA	NA	NA	NA	NA	NA	NA	NA	NA	NA	NA	NA	NA	NA	NA	0	NA	NA	NA	NA	NA	NA	NA	NA	NA	NA	NA	NA	NA	NA	NA	NA	NA	NA	NA	NA
9490	23	554	8.46129	203.807	195.345	-32.3	137.96	Terrestrial	Deserts and Xeric Shrublands	Deserts and Xeric Shrublands	Conservation and natural environments	Protected landscape	NA	NA	NA	NA	NA	NA	NA	NA	NA	NA	NA	NA	NA	NA	NA	NA	0	NA	NA	NA	NA	NA	NA	NA	NA	NA	NA	NA	NA	NA	NA	NA	NA	NA	NA	NA	NA
9492	19	258	7.56746	102.758	95.1907	-32.75	138.14	Terrestrial	Deserts and Xeric Shrublands	Deserts and Xeric Shrublands	Conservation and natural environments	Protected landscape	NA	NA	NA	NA	NA	NA	NA	NA	NA	NA	NA	NA	NA	NA	NA	NA	0	NA	NA	NA	NA	NA	NA	NA	NA	NA	NA	NA	NA	NA	NA	NA	NA	NA	NA	NA	NA
9494	14	219	5.40464	84.544	79.1394	-33.91	138.6	Terrestrial	Deserts and Xeric Shrublands	Deserts and Xeric Shrublands	Conservation and natural environments	Protected landscape	NA	NA	NA	NA	NA	NA	NA	NA	NA	NA	NA	NA	NA	NA	NA	NA	0	NA	NA	NA	NA	NA	NA	NA	NA	NA	NA	NA	NA	NA	NA	NA	NA	NA	NA	NA	NA
9496	25	208	9.57645	79.6761	70.0996	-34.61	138.86	Terrestrial	Deserts and Xeric Shrublands	Deserts and Xeric Shrublands	Conservation and natural environments	Protected landscape	NA	NA	NA	NA	NA	NA	NA	NA	NA	NA	NA	NA	NA	NA	NA	NA	0	NA	NA	NA	NA	NA	NA	NA	NA	NA	NA	NA	NA	NA	NA	NA	NA	NA	NA	NA	NA
9498	6	179	2.46286	73.4754	71.0125	-34.58	139.01	Terrestrial	Deserts and Xeric Shrublands	Deserts and Xeric Shrublands	Conservation and natural environments	Protected landscape	NA	NA	NA	NA	NA	NA	NA	NA	NA	NA	NA	NA	NA	NA	NA	NA	0	NA	NA	NA	NA	NA	NA	NA	NA	NA	NA	NA	NA	NA	NA	NA	NA	NA	NA	NA	NA
9500	12	205	4.47291	76.4122	71.9393	-34.68	138.91	Terrestrial	Deserts and Xeric Shrublands	Deserts and Xeric Shrublands	Conservation and natural environments	Protected landscape	NA	NA	NA	NA	NA	NA	NA	NA	NA	NA	NA	NA	NA	NA	NA	NA	0	NA	NA	NA	NA	NA	NA	NA	NA	NA	NA	NA	NA	NA	NA	NA	NA	NA	NA	NA	NA
9502	10	181	4.13455	74.8353	70.7008	-34.88	138.71	Terrestrial	Deserts and Xeric Shrublands	Deserts and Xeric Shrublands	Conservation and natural environments	Protected landscape	NA	NA	NA	NA	NA	NA	NA	NA	NA	NA	NA	NA	NA	NA	NA	NA	0	NA	NA	NA	NA	NA	NA	NA	NA	NA	NA	NA	NA	NA	NA	NA	NA	NA	NA	NA	NA
9504	15	220	4.61147	67.635	63.0235	-34.93	138.73	Terrestrial	Deserts and Xeric Shrublands	Deserts and Xeric Shrublands	Conservation and natural environments	Protected landscape	NA	NA	NA	NA	NA	NA	NA	NA	NA	NA	NA	NA	NA	NA	NA	NA	0	NA	NA	NA	NA	NA	NA	NA	NA	NA	NA	NA	NA	NA	NA	NA	NA	NA	NA	NA	NA
9506	21	551	6.87291	180.332	173.459	-32.32	137.95	Terrestrial	Deserts and Xeric Shrublands	Deserts and Xeric Shrublands	Conservation and natural environments	Protected landscape	NA	NA	NA	NA	NA	NA	NA	NA	NA	NA	NA	NA	NA	NA	NA	NA	0	NA	NA	NA	NA	NA	NA	NA	NA	NA	NA	NA	NA	NA	NA	NA	NA	NA	NA	NA	NA
9508	23	414	7.32729	131.891	124.564	-30.78	138.8	Terrestrial	Deserts and Xeric Shrublands	Deserts and Xeric Shrublands	Conservation and natural environments	Protected landscape	NA	NA	NA	NA	NA	NA	NA	NA	NA	NA	NA	NA	NA	NA	NA	NA	0	NA	NA	NA	NA	NA	NA	NA	NA	NA	NA	NA	NA	NA	NA	NA	NA	NA	NA	NA	NA
9510	28	441	9.81175	154.535	144.723	-31.33	138.57	Terrestrial	Deserts and Xeric Shrublands	Deserts and Xeric Shrublands	Conservation and natural environments	Protected landscape	NA	NA	NA	NA	NA	NA	NA	NA	NA	NA	NA	NA	NA	NA	NA	NA	0	NA	NA	NA	NA	NA	NA	NA	NA	NA	NA	NA	NA	NA	NA	NA	NA	NA	NA	NA	NA
9512	22	563	7.88781	201.856	193.968	-31.54	138.59	Terrestrial	Deserts and Xeric Shrublands	Deserts and Xeric Shrublands	Conservation and natural environments	Protected landscape	NA	NA	NA	NA	NA	NA	NA	NA	NA	NA	NA	NA	NA	NA	NA	NA	0	NA	NA	NA	NA	NA	NA	NA	NA	NA	NA	NA	NA	NA	NA	NA	NA	NA	NA	NA	NA
9514	27	442	10.0909	165.192	155.101	-33.97	140.73	Terrestrial	Grasslands & Shrublands	Temperate Grasslands Savannas and Shrublands	Conservation and natural environments	Protected landscape	NA	NA	NA	NA	NA	NA	NA	NA	NA	NA	NA	NA	NA	NA	NA	NA	0	NA	NA	NA	NA	NA	NA	NA	NA	NA	NA	NA	NA	NA	NA	NA	NA	NA	NA	NA	NA
9522	16	326	6.39064	130.209	123.819	-33.97	140.73	Terrestrial	Grasslands & Shrublands	Temperate Grasslands Savannas and Shrublands	Conservation and natural environments	Protected landscape	NA	NA	NA	NA	NA	NA	NA	NA	NA	NA	NA	NA	NA	NA	NA	NA	0	NA	NA	NA	NA	NA	NA	NA	NA	NA	NA	NA	NA	NA	NA	NA	NA	NA	NA	NA	NA
9524	30	441	10.6116	155.991	145.38	-34.02	140.71	Terrestrial	Grasslands & Shrublands	Temperate Grasslands Savannas and Shrublands	Conservation and natural environments	Protected landscape	NA	NA	NA	NA	NA	NA	NA	NA	NA	NA	NA	NA	NA	NA	NA	NA	0	NA	NA	NA	NA	NA	NA	NA	NA	NA	NA	NA	NA	NA	NA	NA	NA	NA	NA	NA	NA
9526	41	1104	16.1821	435.733	419.551	-34.04	140.76	Terrestrial	Grasslands & Shrublands	Temperate Grasslands Savannas and Shrublands	Conservation and natural environments	Protected landscape	NA	NA	NA	NA	NA	NA	NA	NA	NA	NA	NA	NA	NA	NA	NA	NA	0	NA	NA	NA	NA	NA	NA	NA	NA	NA	NA	NA	NA	NA	NA	NA	NA	NA	NA	NA	NA
9528	36	1253	13.4496	468.122	454.672	-34.04	140.76	Terrestrial	Grasslands & Shrublands	Temperate Grasslands Savannas and Shrublands	Conservation and natural environments	Protected landscape	NA	NA	NA	NA	NA	NA	NA	NA	NA	NA	NA	NA	NA	NA	NA	NA	0	NA	NA	NA	NA	NA	NA	NA	NA	NA	NA	NA	NA	NA	NA	NA	NA	NA	NA	NA	NA
9530	11	345	4.31099	135.208	130.897	-33.96	140.72	Terrestrial	Forests	Mediterranean Forests Woodlands and Scrub	Conservation and natural environments	Protected landscape	NA	NA	NA	NA	NA	NA	NA	NA	NA	NA	NA	NA	NA	NA	NA	NA	0	NA	NA	NA	NA	NA	NA	NA	NA	NA	NA	NA	NA	NA	NA	NA	NA	NA	NA	NA	NA
9567	18	324	6.4614	116.305	109.844	-41.53	145.9	Terrestrial	Forests	Temperate Broadleaf and Mixed Forests	Conservation and natural environments	Protected landscape	NA	NA	NA	NA	NA	NA	NA	NA	NA	NA	NA	NA	NA	NA	NA	NA	0	NA	NA	NA	NA	NA	NA	NA	NA	NA	NA	NA	NA	NA	NA	NA	NA	NA	NA	NA	NA
9569	8	169	5.55016	117.247	111.697	-41.53	145.9	Terrestrial	Forests	Temperate Broadleaf and Mixed Forests	Conservation and natural environments	Protected landscape	NA	NA	NA	NA	NA	NA	NA	NA	NA	NA	NA	NA	NA	NA	NA	NA	0	NA	NA	NA	NA	NA	NA	NA	NA	NA	NA	NA	NA	NA	NA	NA	NA	NA	NA	NA	NA
9571	16	248	5.81645	90.1549	84.3385	-41.56	145.88	Terrestrial	Forests	Temperate Broadleaf and Mixed Forests	Conservation and natural environments	Protected landscape	NA	NA	NA	NA	NA	NA	NA	NA	NA	NA	NA	NA	NA	NA	NA	NA	0	NA	NA	NA	NA	NA	NA	NA	NA	NA	NA	NA	NA	NA	NA	NA	NA	NA	NA	NA	NA
9573	6	106	3.27373	57.8358	54.5621	-42.04	146.3	Terrestrial	Forests	Temperate Broadleaf and Mixed Forests	Conservation and natural environments	Protected landscape	NA	NA	NA	NA	NA	NA	NA	NA	NA	NA	NA	NA	NA	NA	NA	NA	0	NA	NA	NA	NA	NA	NA	NA	NA	NA	NA	NA	NA	NA	NA	NA	NA	NA	NA	NA	NA
9576	19	268	10.9697	154.731	143.761	-42.04	146.3	Terrestrial	Forests	Temperate Broadleaf and Mixed Forests	Conservation and natural environments	Protected landscape	NA	NA	NA	NA	NA	NA	NA	NA	NA	NA	NA	NA	NA	NA	NA	NA	0	NA	NA	NA	NA	NA	NA	NA	NA	NA	NA	NA	NA	NA	NA	NA	NA	NA	NA	NA	NA
9586	14	231	5.83449	96.2691	90.4346	-41.18	148.03	Terrestrial	Forests	Temperate Broadleaf and Mixed Forests	Conservation and natural environments	Protected landscape	NA	NA	NA	NA	NA	NA	NA	NA	NA	NA	NA	NA	NA	NA	NA	NA	0	NA	NA	NA	NA	NA	NA	NA	NA	NA	NA	NA	NA	NA	NA	NA	NA	NA	NA	NA	NA
9588	14	226	5.64444	91.1174	85.4729	-41.18	148.03	Terrestrial	Forests	Temperate Broadleaf and Mixed Forests	Conservation and natural environments	Protected landscape	NA	NA	NA	NA	NA	NA	NA	NA	NA	NA	NA	NA	NA	NA	NA	NA	0	NA	NA	NA	NA	NA	NA	NA	NA	NA	NA	NA	NA	NA	NA	NA	NA	NA	NA	NA	NA
10716	15	888	7.15128	423.356	416.205	-34.06	140.74	Terrestrial	Grasslands & Shrublands	Temperate Grasslands Savannas and Shrublands	Conservation and natural environments	Natural feature protection	NA	NA	NA	NA	NA	NA	NA	NA	NA	NA	NA	NA	NA	NA	NA	NA	0	NA	NA	NA	NA	NA	NA	NA	NA	NA	NA	NA	NA	NA	NA	NA	NA	NA	NA	NA	NA
10718	33	407	10.4566	128.964	118.508	-34.04	140.71	Terrestrial	Grasslands & Shrublands	Temperate Grasslands Savannas and Shrublands	Conservation and natural environments	Natural feature protection	NA	NA	NA	NA	NA	NA	NA	NA	NA	NA	NA	NA	NA	NA	NA	NA	0	NA	NA	NA	NA	NA	NA	NA	NA	NA	NA	NA	NA	NA	NA	NA	NA	NA	NA	NA	NA
10720	29	331	10.8667	124.03	113.164	-33.96	140.72	Terrestrial	Forests	Mediterranean Forests Woodlands and Scrub	Conservation and natural environments	Natural feature protection	NA	NA	NA	NA	NA	NA	NA	NA	NA	NA	NA	NA	NA	NA	NA	NA	0	NA	NA	NA	NA	NA	NA	NA	NA	NA	NA	NA	NA	NA	NA	NA	NA	NA	NA	NA	NA
12424	5	140	3.09494	86.6584	83.5634	-42.11	148.34	Terrestrial	Forests	Temperate Broadleaf and Mixed Forests	Conservation and natural environments	National Park	NA	NA	NA	NA	NA	NA	NA	NA	NA	NA	NA	NA	NA	NA	NA	NA	0	NA	NA	NA	NA	NA	NA	NA	NA	NA	NA	NA	NA	NA	NA	NA	NA	NA	NA	NA	NA
12426	15	259	5.1888	89.5932	84.4044	-42.11	148.34	Terrestrial	Forests	Temperate Broadleaf and Mixed Forests	Conservation and natural environments	National Park	NA	NA	NA	NA	NA	NA	NA	NA	NA	NA	NA	NA	NA	NA	NA	NA	0	NA	NA	NA	NA	NA	NA	NA	NA	NA	NA	NA	NA	NA	NA	NA	NA	NA	NA	NA	NA
12428	16	226	7.7232	109.09	101.367	-42.11	148.34	Terrestrial	Forests	Temperate Broadleaf and Mixed Forests	Conservation and natural environments	National Park	NA	NA	NA	NA	NA	NA	NA	NA	NA	NA	NA	NA	NA	NA	NA	NA	0	NA	NA	NA	NA	NA	NA	NA	NA	NA	NA	NA	NA	NA	NA	NA	NA	NA	NA	NA	NA
12430	18	245	7.75114	105.502	97.7505	-42.17	148.26	Terrestrial	Forests	Temperate Broadleaf and Mixed Forests	Conservation and natural environments	National Park	NA	NA	NA	NA	NA	NA	NA	NA	NA	NA	NA	NA	NA	NA	NA	NA	0	NA	NA	NA	NA	NA	NA	NA	NA	NA	NA	NA	NA	NA	NA	NA	NA	NA	NA	NA	NA
12432	8	198	2.75693	68.234	65.4771	-42.17	148.28	Terrestrial	Forests	Temperate Broadleaf and Mixed Forests	Conservation and natural environments	National Park	NA	NA	NA	NA	NA	NA	NA	NA	NA	NA	NA	NA	NA	NA	NA	NA	0	NA	NA	NA	NA	NA	NA	NA	NA	NA	NA	NA	NA	NA	NA	NA	NA	NA	NA	NA	NA
12434	12	256	5.27383	112.508	107.235	-42.17	148.29	Terrestrial	Forests	Temperate Broadleaf and Mixed Forests	Conservation and natural environments	National Park	NA	NA	NA	NA	NA	NA	NA	NA	NA	NA	NA	NA	NA	NA	NA	NA	0	NA	NA	NA	NA	NA	NA	NA	NA	NA	NA	NA	NA	NA	NA	NA	NA	NA	NA	NA	NA
12438	11	136	5.60258	69.2683	63.6657	-42.06	148.3	Terrestrial	Forests	Temperate Broadleaf and Mixed Forests	Conservation and natural environments	National Park	NA	NA	NA	NA	NA	NA	NA	NA	NA	NA	NA	NA	NA	NA	NA	NA	0	NA	NA	NA	NA	NA	NA	NA	NA	NA	NA	NA	NA	NA	NA	NA	NA	NA	NA	NA	NA
12444	11	185	5.78978	97.3736	91.5838	-42.68	146.61	Terrestrial	Croplands	Croplands	Conservation and natural environments	National Park	NA	NA	NA	NA	NA	NA	NA	NA	NA	NA	NA	NA	NA	NA	NA	NA	0	NA	NA	NA	NA	NA	NA	NA	NA	NA	NA	NA	NA	NA	NA	NA	NA	NA	NA	NA	NA
12446	16	349	6.59838	143.927	137.329	-42.67	146.63	Terrestrial	Forests	Temperate Broadleaf and Mixed Forests	Conservation and natural environments	National Park	NA	NA	NA	NA	NA	NA	NA	NA	NA	NA	NA	NA	NA	NA	NA	NA	0	NA	NA	NA	NA	NA	NA	NA	NA	NA	NA	NA	NA	NA	NA	NA	NA	NA	NA	NA	NA
12447	10	277	3.97461	110.097	106.122	-42.68	146.67	Terrestrial	Forests	Temperate Broadleaf and Mixed Forests	Conservation and natural environments	National Park	NA	NA	NA	NA	NA	NA	NA	NA	NA	NA	NA	NA	NA	NA	NA	NA	0	NA	NA	NA	NA	NA	NA	NA	NA	NA	NA	NA	NA	NA	NA	NA	NA	NA	NA	NA	NA
12450	53	966	25.009	455.824	430.815	-30.2	149.6	Terrestrial	Croplands	Croplands	Production from Dryland Agriculture and Plantations	cotton	NA	NA	NA	NA	NA	NA	NA	NA	NA	NA	NA	NA	NA	NA	NA	NA	0	NA	NA	NA	NA	NA	NA	NA	NA	NA	NA	NA	NA	NA	NA	NA	NA	NA	NA	NA	NA
12459	8	232	3.31046	96.0034	92.6929	-35.42	148.8	Terrestrial	Forests	Temperate Broadleaf and Mixed Forests	Conservation and natural environments	National Park	NA	NA	NA	NA	NA	NA	NA	NA	NA	NA	NA	NA	NA	NA	NA	NA	0	NA	NA	NA	NA	NA	NA	NA	NA	NA	NA	NA	NA	NA	NA	NA	NA	NA	NA	NA	NA
12461	12	214	4.98998	88.9879	83.9979	-35.42	148.8	Terrestrial	Forests	Temperate Broadleaf and Mixed Forests	Conservation and natural environments	National Park	NA	NA	NA	NA	NA	NA	NA	NA	NA	NA	NA	NA	NA	NA	NA	NA	0	NA	NA	NA	NA	NA	NA	NA	NA	NA	NA	NA	NA	NA	NA	NA	NA	NA	NA	NA	NA
12463	16	550	7.42893	255.37	247.941	-35.42	148.8	Terrestrial	Forests	Temperate Broadleaf and Mixed Forests	Conservation and natural environments	National Park	NA	NA	NA	NA	NA	NA	NA	NA	NA	NA	NA	NA	NA	NA	NA	NA	0	NA	NA	NA	NA	NA	NA	NA	NA	NA	NA	NA	NA	NA	NA	NA	NA	NA	NA	NA	NA
12465	19	275	7.58388	109.767	102.183	-35.42	148.8	Terrestrial	Forests	Temperate Broadleaf and Mixed Forests	Conservation and natural environments	National Park	NA	NA	NA	NA	NA	NA	NA	NA	NA	NA	NA	NA	NA	NA	NA	NA	0	NA	NA	NA	NA	NA	NA	NA	NA	NA	NA	NA	NA	NA	NA	NA	NA	NA	NA	NA	NA
12467	13	267	4.23013	86.8804	82.6503	-35.42	148.8	Terrestrial	Forests	Temperate Broadleaf and Mixed Forests	Conservation and natural environments	National Park	NA	NA	NA	NA	NA	NA	NA	NA	NA	NA	NA	NA	NA	NA	NA	NA	0	NA	NA	NA	NA	NA	NA	NA	NA	NA	NA	NA	NA	NA	NA	NA	NA	NA	NA	NA	NA
12469	13	285	5.35599	117.42	112.064	-35.42	148.8	Terrestrial	Forests	Temperate Broadleaf and Mixed Forests	Conservation and natural environments	National Park	NA	NA	NA	NA	NA	NA	NA	NA	NA	NA	NA	NA	NA	NA	NA	NA	0	NA	NA	NA	NA	NA	NA	NA	NA	NA	NA	NA	NA	NA	NA	NA	NA	NA	NA	NA	NA
12471	12	316	4.67402	123.082	118.408	-35.42	148.8	Terrestrial	Forests	Temperate Broadleaf and Mixed Forests	Conservation and natural environments	National Park	NA	NA	NA	NA	NA	NA	NA	NA	NA	NA	NA	NA	NA	NA	NA	NA	0	NA	NA	NA	NA	NA	NA	NA	NA	NA	NA	NA	NA	NA	NA	NA	NA	NA	NA	NA	NA
12473	11	240	4.40306	96.0668	91.6638	-35.42	148.8	Terrestrial	Forests	Temperate Broadleaf and Mixed Forests	Conservation and natural environments	National Park	NA	NA	NA	NA	NA	NA	NA	NA	NA	NA	NA	NA	NA	NA	NA	NA	0	NA	NA	NA	NA	NA	NA	NA	NA	NA	NA	NA	NA	NA	NA	NA	NA	NA	NA	NA	NA
12475	9	242	3.31001	89.0025	85.6924	-35.42	148.8	Terrestrial	Forests	Temperate Broadleaf and Mixed Forests	Conservation and natural environments	National Park	NA	NA	NA	NA	NA	NA	NA	NA	NA	NA	NA	NA	NA	NA	NA	NA	0	NA	NA	NA	NA	NA	NA	NA	NA	NA	NA	NA	NA	NA	NA	NA	NA	NA	NA	NA	NA
12477	16	326	4.78647	97.5242	92.7378	-35.42	148.8	Terrestrial	Forests	Temperate Broadleaf and Mixed Forests	Conservation and natural environments	National Park	NA	NA	NA	NA	NA	NA	NA	NA	NA	NA	NA	NA	NA	NA	NA	NA	0	NA	NA	NA	NA	NA	NA	NA	NA	NA	NA	NA	NA	NA	NA	NA	NA	NA	NA	NA	NA
12479	16	223	5.84238	81.4281	75.5858	-35.42	148.8	Terrestrial	Forests	Temperate Broadleaf and Mixed Forests	Conservation and natural environments	National Park	NA	NA	NA	NA	NA	NA	NA	NA	NA	NA	NA	NA	NA	NA	NA	NA	0	NA	NA	NA	NA	NA	NA	NA	NA	NA	NA	NA	NA	NA	NA	NA	NA	NA	NA	NA	NA
12481	26	510	11.5583	226.721	215.163	-32.53	142.22	Terrestrial	Grasslands & Shrublands	Temperate Grasslands Savannas and Shrublands	Conservation and natural environments	National Park	NA	NA	NA	NA	NA	NA	NA	NA	NA	NA	NA	NA	NA	NA	NA	NA	0	NA	NA	NA	NA	NA	NA	NA	NA	NA	NA	NA	NA	NA	NA	NA	NA	NA	NA	NA	NA
12483	20	587	8.52008	250.064	241.544	-29.06	141.9	Terrestrial	Deserts and Xeric Shrublands	Deserts and Xeric Shrublands	Conservation and natural environments	National Park	NA	NA	NA	NA	NA	NA	NA	NA	NA	NA	NA	NA	NA	NA	NA	NA	0	NA	NA	NA	NA	NA	NA	NA	NA	NA	NA	NA	NA	NA	NA	NA	NA	NA	NA	NA	NA
12485	25	596	10.5447	251.387	240.842	-29.04	141.35	Terrestrial	Deserts and Xeric Shrublands	Deserts and Xeric Shrublands	Conservation and natural environments	National Park	NA	NA	NA	NA	NA	NA	NA	NA	NA	NA	NA	NA	NA	NA	NA	NA	0	NA	NA	NA	NA	NA	NA	NA	NA	NA	NA	NA	NA	NA	NA	NA	NA	NA	NA	NA	NA
12487	31	818	15.4111	406.655	391.244	-29.95	144.11	Terrestrial	Grasslands & Shrublands	Temperate Grasslands Savannas and Shrublands	Conservation and natural environments	National Park	NA	NA	NA	NA	NA	NA	NA	NA	NA	NA	NA	NA	NA	NA	NA	NA	0	NA	NA	NA	NA	NA	NA	NA	NA	NA	NA	NA	NA	NA	NA	NA	NA	NA	NA	NA	NA
12489	20	325	7.24487	117.729	110.484	-30.4	142.72	Terrestrial	Grasslands & Shrublands	Temperate Grasslands Savannas and Shrublands	Conservation and natural environments	National Park	NA	NA	NA	NA	NA	NA	NA	NA	NA	NA	NA	NA	NA	NA	NA	NA	0	NA	NA	NA	NA	NA	NA	NA	NA	NA	NA	NA	NA	NA	NA	NA	NA	NA	NA	NA	NA
12491	19	435	7.24031	165.765	158.525	-35.88	149.01	Terrestrial	Forests	Temperate Broadleaf and Mixed Forests	Conservation and natural environments	National Park	NA	NA	NA	NA	NA	NA	NA	NA	NA	NA	NA	NA	NA	NA	NA	NA	0	NA	NA	NA	NA	NA	NA	NA	NA	NA	NA	NA	NA	NA	NA	NA	NA	NA	NA	NA	NA
12493	13	222	5.92942	101.256	95.3269	-35.88	149.01	Terrestrial	Forests	Temperate Broadleaf and Mixed Forests	Conservation and natural environments	National Park	NA	NA	NA	NA	NA	NA	NA	NA	NA	NA	NA	NA	NA	NA	NA	NA	0	NA	NA	NA	NA	NA	NA	NA	NA	NA	NA	NA	NA	NA	NA	NA	NA	NA	NA	NA	NA
12495	52	601	20.9752	242.425	221.45	-35.88	149.01	Terrestrial	Forests	Temperate Broadleaf and Mixed Forests	Conservation and natural environments	National Park	NA	NA	NA	NA	NA	NA	NA	NA	NA	NA	NA	NA	NA	NA	NA	NA	0	NA	NA	NA	NA	NA	NA	NA	NA	NA	NA	NA	NA	NA	NA	NA	NA	NA	NA	NA	NA
12497	8	242	2.94705	89.1483	86.2012	-35.88	149.01	Terrestrial	Forests	Temperate Broadleaf and Mixed Forests	Conservation and natural environments	National Park	NA	NA	NA	NA	NA	NA	NA	NA	NA	NA	NA	NA	NA	NA	NA	NA	0	NA	NA	NA	NA	NA	NA	NA	NA	NA	NA	NA	NA	NA	NA	NA	NA	NA	NA	NA	NA
12501	32	797	19.1516	476.995	457.844	-30.2	149.6	Terrestrial	Croplands	Croplands	Production from Dryland Agriculture and Plantations	cotton	NA	NA	NA	NA	NA	NA	NA	NA	NA	NA	NA	NA	NA	NA	NA	NA	0	NA	NA	NA	NA	NA	NA	NA	NA	NA	NA	NA	NA	NA	NA	NA	NA	NA	NA	NA	NA
12503	37	824	21.566	480.28	458.714	-30.2	149.6	Terrestrial	Croplands	Croplands	Production from Dryland Agriculture and Plantations	cotton	NA	NA	NA	NA	NA	NA	NA	NA	NA	NA	NA	NA	NA	NA	NA	NA	0	NA	NA	NA	NA	NA	NA	NA	NA	NA	NA	NA	NA	NA	NA	NA	NA	NA	NA	NA	NA
12505	50	992	24.4879	485.839	461.352	-30.2	149.6	Terrestrial	Croplands	Croplands	Production from Dryland Agriculture and Plantations	cotton	NA	NA	NA	NA	NA	NA	NA	NA	NA	NA	NA	NA	NA	NA	NA	NA	0	NA	NA	NA	NA	NA	NA	NA	NA	NA	NA	NA	NA	NA	NA	NA	NA	NA	NA	NA	NA
12507	19	539	9.88176	280.33	270.448	-30.2	149.6	Terrestrial	Croplands	Croplands	Production from Dryland Agriculture and Plantations	cotton	NA	NA	NA	NA	NA	NA	NA	NA	NA	NA	NA	NA	NA	NA	NA	NA	0	NA	NA	NA	NA	NA	NA	NA	NA	NA	NA	NA	NA	NA	NA	NA	NA	NA	NA	NA	NA
12509	62	1285	21.5411	446.456	424.915	-30.2	149.6	Terrestrial	Croplands	Croplands	Production from Dryland Agriculture and Plantations	cotton	NA	NA	NA	NA	NA	NA	NA	NA	NA	NA	NA	NA	NA	NA	NA	NA	0	NA	NA	NA	NA	NA	NA	NA	NA	NA	NA	NA	NA	NA	NA	NA	NA	NA	NA	NA	NA
12511	43	1553	13.2056	476.936	463.73	-30.2	149.6	Terrestrial	Croplands	Croplands	Production from Dryland Agriculture and Plantations	cotton	NA	NA	NA	NA	NA	NA	NA	NA	NA	NA	NA	NA	NA	NA	NA	NA	0	NA	NA	NA	NA	NA	NA	NA	NA	NA	NA	NA	NA	NA	NA	NA	NA	NA	NA	NA	NA
12513	38	941	18.8277	466.232	447.405	-30.2	149.6	Terrestrial	Croplands	Croplands	Production from Dryland Agriculture and Plantations	cotton	NA	NA	NA	NA	NA	NA	NA	NA	NA	NA	NA	NA	NA	NA	NA	NA	0	NA	NA	NA	NA	NA	NA	NA	NA	NA	NA	NA	NA	NA	NA	NA	NA	NA	NA	NA	NA
12515	51	829	29.128	473.472	444.344	-30.2	149.6	Terrestrial	Croplands	Croplands	Production from Dryland Agriculture and Plantations	cotton	NA	NA	NA	NA	NA	NA	NA	NA	NA	NA	NA	NA	NA	NA	NA	NA	0	NA	NA	NA	NA	NA	NA	NA	NA	NA	NA	NA	NA	NA	NA	NA	NA	NA	NA	NA	NA
12517	47	813	26.7394	462.535	435.795	-30.2	149.6	Terrestrial	Croplands	Croplands	Production from Dryland Agriculture and Plantations	cotton	NA	NA	NA	NA	NA	NA	NA	NA	NA	NA	NA	NA	NA	NA	NA	NA	0	NA	NA	NA	NA	NA	NA	NA	NA	NA	NA	NA	NA	NA	NA	NA	NA	NA	NA	NA	NA
12519	64	1097	28.1344	482.241	454.107	-30.2	149.6	Terrestrial	Croplands	Croplands	Production from Dryland Agriculture and Plantations	cotton	NA	NA	NA	NA	NA	NA	NA	NA	NA	NA	NA	NA	NA	NA	NA	NA	0	NA	NA	NA	NA	NA	NA	NA	NA	NA	NA	NA	NA	NA	NA	NA	NA	NA	NA	NA	NA
12521	73	1532	21.1799	444.488	423.308	-30.2	149.6	Terrestrial	Croplands	Croplands	Production from Dryland Agriculture and Plantations	cotton	NA	NA	NA	NA	NA	NA	NA	NA	NA	NA	NA	NA	NA	NA	NA	NA	0	NA	NA	NA	NA	NA	NA	NA	NA	NA	NA	NA	NA	NA	NA	NA	NA	NA	NA	NA	NA
12523	39	801	20.3367	417.685	397.349	-30.2	149.6	Terrestrial	Croplands	Croplands	Production from Dryland Agriculture and Plantations	cotton	NA	NA	NA	NA	NA	NA	NA	NA	NA	NA	NA	NA	NA	NA	NA	NA	0	NA	NA	NA	NA	NA	NA	NA	NA	NA	NA	NA	NA	NA	NA	NA	NA	NA	NA	NA	NA
12525	39	765	22.5038	441.421	418.917	-30.2	149.6	Terrestrial	Croplands	Croplands	Production from Dryland Agriculture and Plantations	cotton	NA	NA	NA	NA	NA	NA	NA	NA	NA	NA	NA	NA	NA	NA	NA	NA	0	NA	NA	NA	NA	NA	NA	NA	NA	NA	NA	NA	NA	NA	NA	NA	NA	NA	NA	NA	NA
12527	37	767	21.4864	445.408	423.921	-30.2	149.6	Terrestrial	Croplands	Croplands	Production from Dryland Agriculture and Plantations	cotton	NA	NA	NA	NA	NA	NA	NA	NA	NA	NA	NA	NA	NA	NA	NA	NA	0	NA	NA	NA	NA	NA	NA	NA	NA	NA	NA	NA	NA	NA	NA	NA	NA	NA	NA	NA	NA
12529	20	659	14.0234	462.071	448.048	-30.2	149.6	Terrestrial	Croplands	Croplands	Production from Dryland Agriculture and Plantations	cotton	NA	NA	NA	NA	NA	NA	NA	NA	NA	NA	NA	NA	NA	NA	NA	NA	0	NA	NA	NA	NA	NA	NA	NA	NA	NA	NA	NA	NA	NA	NA	NA	NA	NA	NA	NA	NA
12560	16	538	8.59944	289.156	280.557	-35.88	149.01	Terrestrial	Forests	Temperate Broadleaf and Mixed Forests	Conservation and natural environments	National Park	NA	NA	NA	NA	NA	NA	NA	NA	NA	NA	NA	NA	NA	NA	NA	NA	0	NA	NA	NA	NA	NA	NA	NA	NA	NA	NA	NA	NA	NA	NA	NA	NA	NA	NA	NA	NA
12562	15	171	7.68553	87.615	79.9295	-35.88	149.01	Terrestrial	Forests	Temperate Broadleaf and Mixed Forests	Conservation and natural environments	National Park	NA	NA	NA	NA	NA	NA	NA	NA	NA	NA	NA	NA	NA	NA	NA	NA	0	NA	NA	NA	NA	NA	NA	NA	NA	NA	NA	NA	NA	NA	NA	NA	NA	NA	NA	NA	NA
12564	29	421	14.0359	203.762	189.726	-35.88	149.01	Terrestrial	Forests	Temperate Broadleaf and Mixed Forests	Conservation and natural environments	National Park	NA	NA	NA	NA	NA	NA	NA	NA	NA	NA	NA	NA	NA	NA	NA	NA	0	NA	NA	NA	NA	NA	NA	NA	NA	NA	NA	NA	NA	NA	NA	NA	NA	NA	NA	NA	NA
12566	9	242	3.24154	87.1614	83.9199	-35.88	149.01	Terrestrial	Forests	Temperate Broadleaf and Mixed Forests	Conservation and natural environments	National Park	NA	NA	NA	NA	NA	NA	NA	NA	NA	NA	NA	NA	NA	NA	NA	NA	0	NA	NA	NA	NA	NA	NA	NA	NA	NA	NA	NA	NA	NA	NA	NA	NA	NA	NA	NA	NA
12568	54	721	17.5686	234.574	217.005	-35.87	149.01	Terrestrial	Forests	Temperate Broadleaf and Mixed Forests	Conservation and natural environments	National Park	NA	NA	NA	NA	NA	NA	NA	NA	NA	NA	NA	NA	NA	NA	NA	NA	0	NA	NA	NA	NA	NA	NA	NA	NA	NA	NA	NA	NA	NA	NA	NA	NA	NA	NA	NA	NA
12570	14	211	5.31112	80.0461	74.735	-35.87	149.01	Terrestrial	Forests	Temperate Broadleaf and Mixed Forests	Conservation and natural environments	National Park	NA	NA	NA	NA	NA	NA	NA	NA	NA	NA	NA	NA	NA	NA	NA	NA	0	NA	NA	NA	NA	NA	NA	NA	NA	NA	NA	NA	NA	NA	NA	NA	NA	NA	NA	NA	NA
12572	14	369	6.91837	182.349	175.43	-35.88	149.01	Terrestrial	Forests	Temperate Broadleaf and Mixed Forests	Conservation and natural environments	National Park	NA	NA	NA	NA	NA	NA	NA	NA	NA	NA	NA	NA	NA	NA	NA	NA	0	NA	NA	NA	NA	NA	NA	NA	NA	NA	NA	NA	NA	NA	NA	NA	NA	NA	NA	NA	NA
12574	7	211	2.78621	83.9844	81.1982	-35.88	149.01	Terrestrial	Forests	Temperate Broadleaf and Mixed Forests	Conservation and natural environments	National Park	NA	NA	NA	NA	NA	NA	NA	NA	NA	NA	NA	NA	NA	NA	NA	NA	0	NA	NA	NA	NA	NA	NA	NA	NA	NA	NA	NA	NA	NA	NA	NA	NA	NA	NA	NA	NA
12576	60	657	22.1166	242.177	220.06	-35.88	149.01	Terrestrial	Forests	Temperate Broadleaf and Mixed Forests	Conservation and natural environments	National Park	NA	NA	NA	NA	NA	NA	NA	NA	NA	NA	NA	NA	NA	NA	NA	NA	0	NA	NA	NA	NA	NA	NA	NA	NA	NA	NA	NA	NA	NA	NA	NA	NA	NA	NA	NA	NA
12578	7	240	2.83983	97.3657	94.5259	-35.88	149.01	Terrestrial	Forests	Temperate Broadleaf and Mixed Forests	Conservation and natural environments	National Park	NA	NA	NA	NA	NA	NA	NA	NA	NA	NA	NA	NA	NA	NA	NA	NA	0	NA	NA	NA	NA	NA	NA	NA	NA	NA	NA	NA	NA	NA	NA	NA	NA	NA	NA	NA	NA
12580	39	626	13.5897	218.132	204.542	-35.87	149.01	Terrestrial	Forests	Temperate Broadleaf and Mixed Forests	Conservation and natural environments	National Park	NA	NA	NA	NA	NA	NA	NA	NA	NA	NA	NA	NA	NA	NA	NA	NA	0	NA	NA	NA	NA	NA	NA	NA	NA	NA	NA	NA	NA	NA	NA	NA	NA	NA	NA	NA	NA
12582	12	200	5.00889	83.4815	78.4726	-35.87	149.01	Terrestrial	Forests	Temperate Broadleaf and Mixed Forests	Conservation and natural environments	National Park	NA	NA	NA	NA	NA	NA	NA	NA	NA	NA	NA	NA	NA	NA	NA	NA	0	NA	NA	NA	NA	NA	NA	NA	NA	NA	NA	NA	NA	NA	NA	NA	NA	NA	NA	NA	NA
12584	27	511	10.6607	201.764	191.103	-34.43	142.28	Terrestrial	Croplands	Croplands	Production from Dryland Agriculture and Plantations	Vine fruits	NA	NA	NA	NA	NA	NA	NA	NA	NA	NA	NA	NA	NA	NA	NA	NA	0	NA	NA	NA	NA	NA	NA	NA	NA	NA	NA	NA	NA	NA	NA	NA	NA	NA	NA	NA	NA
12586	27	333	12.0085	148.105	136.096	-34.43	142.28	Terrestrial	Croplands	Croplands	Production from Dryland Agriculture and Plantations	Vine fruits	NA	NA	NA	NA	NA	NA	NA	NA	NA	NA	NA	NA	NA	NA	NA	NA	0	NA	NA	NA	NA	NA	NA	NA	NA	NA	NA	NA	NA	NA	NA	NA	NA	NA	NA	NA	NA
12588	28	1178	10.3305	434.619	424.288	-35.29	139.02	Terrestrial	Croplands	Croplands	Production from Dryland Agriculture and Plantations	Vine fruits	NA	NA	NA	NA	NA	NA	NA	NA	NA	NA	NA	NA	NA	NA	NA	NA	0	NA	NA	NA	NA	NA	NA	NA	NA	NA	NA	NA	NA	NA	NA	NA	NA	NA	NA	NA	NA
12590	30	1140	11.9041	452.355	440.451	-35.29	139.02	Terrestrial	Croplands	Croplands	Production from Dryland Agriculture and Plantations	Vine fruits	NA	NA	NA	NA	NA	NA	NA	NA	NA	NA	NA	NA	NA	NA	NA	NA	0	NA	NA	NA	NA	NA	NA	NA	NA	NA	NA	NA	NA	NA	NA	NA	NA	NA	NA	NA	NA
12594	31	587	14.651	277.424	262.773	-34.1	139.85	Terrestrial	Croplands	Croplands	Production from Dryland Agriculture and Plantations	Vine fruits	NA	NA	NA	NA	NA	NA	NA	NA	NA	NA	NA	NA	NA	NA	NA	NA	0	NA	NA	NA	NA	NA	NA	NA	NA	NA	NA	NA	NA	NA	NA	NA	NA	NA	NA	NA	NA
12614	37	1063	11.2415	322.966	311.724	-33.66	150.27	Terrestrial	Croplands	Croplands	Production from Dryland Agriculture and Plantations	Tree fruits -apple	NA	NA	NA	NA	NA	NA	NA	NA	NA	NA	NA	NA	NA	NA	NA	NA	0	NA	NA	NA	NA	NA	NA	NA	NA	NA	NA	NA	NA	NA	NA	NA	NA	NA	NA	NA	NA
12616	19	805	5.87339	248.846	242.973	-33.66	150.27	Terrestrial	Croplands	Croplands	Production from Dryland Agriculture and Plantations	Tree fruits -apple	NA	NA	NA	NA	NA	NA	NA	NA	NA	NA	NA	NA	NA	NA	NA	NA	0	NA	NA	NA	NA	NA	NA	NA	NA	NA	NA	NA	NA	NA	NA	NA	NA	NA	NA	NA	NA
12618	53	900	19.6785	334.163	314.485	-33.65	150.27	Terrestrial	Croplands	Croplands	Production from Dryland Agriculture and Plantations	Tree fruits -apple	NA	NA	NA	NA	NA	NA	NA	NA	NA	NA	NA	NA	NA	NA	NA	NA	0	NA	NA	NA	NA	NA	NA	NA	NA	NA	NA	NA	NA	NA	NA	NA	NA	NA	NA	NA	NA
12620	20	770	6.49431	250.031	243.536	-33.65	150.27	Terrestrial	Croplands	Croplands	Production from Dryland Agriculture and Plantations	Tree fruits -apple	NA	NA	NA	NA	NA	NA	NA	NA	NA	NA	NA	NA	NA	NA	NA	NA	0	NA	NA	NA	NA	NA	NA	NA	NA	NA	NA	NA	NA	NA	NA	NA	NA	NA	NA	NA	NA
12622	27	866	8.6548	277.595	268.94	-33.65	150.27	Terrestrial	Croplands	Croplands	Production from Dryland Agriculture and Plantations	Tree fruits -apple	NA	NA	NA	NA	NA	NA	NA	NA	NA	NA	NA	NA	NA	NA	NA	NA	0	NA	NA	NA	NA	NA	NA	NA	NA	NA	NA	NA	NA	NA	NA	NA	NA	NA	NA	NA	NA
12624	12	727	3.85174	233.351	229.5	-33.65	150.27	Terrestrial	Croplands	Croplands	Production from Dryland Agriculture and Plantations	Tree fruits -apple	NA	NA	NA	NA	NA	NA	NA	NA	NA	NA	NA	NA	NA	NA	NA	NA	0	NA	NA	NA	NA	NA	NA	NA	NA	NA	NA	NA	NA	NA	NA	NA	NA	NA	NA	NA	NA
12816	14	1453	2.43301	252.511	250.078	-16.1	145.45	Terrestrial	Forests	Tropical and Subtropical Moist Broadleaf Forests	Conservation and natural environments	National Park	NA	NA	NA	NA	NA	NA	NA	NA	NA	NA	NA	NA	NA	NA	NA	NA	0	NA	NA	NA	NA	NA	NA	NA	NA	NA	NA	NA	NA	NA	NA	NA	NA	NA	NA	NA	NA
12818	86	1702	15.4969	306.694	291.197	-16.1	145.45	Terrestrial	Forests	Tropical and Subtropical Moist Broadleaf Forests	Conservation and natural environments	National Park	NA	NA	NA	NA	NA	NA	NA	NA	NA	NA	NA	NA	NA	NA	NA	NA	0	NA	NA	NA	NA	NA	NA	NA	NA	NA	NA	NA	NA	NA	NA	NA	NA	NA	NA	NA	NA
12819	33	1026	6.4219	199.663	193.241	-16.1	145.45	Terrestrial	Forests	Tropical and Subtropical Moist Broadleaf Forests	Conservation and natural environments	National Park	NA	NA	NA	NA	NA	NA	NA	NA	NA	NA	NA	NA	NA	NA	NA	NA	0	NA	NA	NA	NA	NA	NA	NA	NA	NA	NA	NA	NA	NA	NA	NA	NA	NA	NA	NA	NA
12824	75	1667	14.5624	323.673	309.111	-17.12	145.63	Terrestrial	Forests	Tropical and Subtropical Moist Broadleaf Forests	Conservation and natural environments	National Park	NA	NA	NA	NA	NA	NA	NA	NA	NA	NA	NA	NA	NA	NA	NA	NA	0	NA	NA	NA	NA	NA	NA	NA	NA	NA	NA	NA	NA	NA	NA	NA	NA	NA	NA	NA	NA
12828	42	1587	7.26699	274.588	267.321	-17.1	145.61	Terrestrial	Forests	Tropical and Subtropical Moist Broadleaf Forests	Conservation and natural environments	National Park	NA	NA	NA	NA	NA	NA	NA	NA	NA	NA	NA	NA	NA	NA	NA	NA	0	NA	NA	NA	NA	NA	NA	NA	NA	NA	NA	NA	NA	NA	NA	NA	NA	NA	NA	NA	NA
12830	35	1244	7.18613	255.416	248.229	-17.09	145.62	Terrestrial	Forests	Tropical and Subtropical Moist Broadleaf Forests	Conservation and natural environments	National Park	NA	NA	NA	NA	NA	NA	NA	NA	NA	NA	NA	NA	NA	NA	NA	NA	0	NA	NA	NA	NA	NA	NA	NA	NA	NA	NA	NA	NA	NA	NA	NA	NA	NA	NA	NA	NA
12832	16	311	6.32036	122.852	116.532	-27.39	152.88	Terrestrial	Croplands	Croplands	Production from Dryland Agriculture and Plantations	Sown grasses	NA	NA	NA	NA	NA	NA	NA	NA	NA	NA	NA	NA	NA	NA	NA	NA	0	NA	NA	NA	NA	NA	NA	NA	NA	NA	NA	NA	NA	NA	NA	NA	NA	NA	NA	NA	NA
12834	22	644	8.36761	244.943	236.575	-27.39	152.88	Terrestrial	Forests	Temperate Broadleaf and Mixed Forests	Conservation and natural environments	Residual native cover	NA	NA	NA	NA	NA	NA	NA	NA	NA	NA	NA	NA	NA	NA	NA	NA	0	NA	NA	NA	NA	NA	NA	NA	NA	NA	NA	NA	NA	NA	NA	NA	NA	NA	NA	NA	NA
12836	21	616	7.40224	217.132	209.73	-27.39	152.88	Terrestrial	Forests	Temperate Broadleaf and Mixed Forests	Production from Dryland Agriculture and Plantations	Native/exotic pasture mosaic	NA	NA	NA	NA	NA	NA	NA	NA	NA	NA	NA	NA	NA	NA	NA	NA	0	NA	NA	NA	NA	NA	NA	NA	NA	NA	NA	NA	NA	NA	NA	NA	NA	NA	NA	NA	NA
12838	22	602	4.17912	114.356	110.177	-27.63	153.08	Terrestrial	Forests	Temperate Broadleaf and Mixed Forests	Conservation and natural environments	Other conserved area	NA	NA	NA	NA	NA	NA	NA	NA	NA	NA	NA	NA	NA	NA	NA	NA	0	NA	NA	NA	NA	NA	NA	NA	NA	NA	NA	NA	NA	NA	NA	NA	NA	NA	NA	NA	NA
12858	35	726	10.2177	211.945	201.728	-27.39	152.88	Terrestrial	Forests	Temperate Broadleaf and Mixed Forests	Production from Dryland Agriculture and Plantations	Native/exotic pasture mosaic	NA	NA	NA	NA	NA	NA	NA	NA	NA	NA	NA	NA	NA	NA	NA	NA	0	NA	NA	NA	NA	NA	NA	NA	NA	NA	NA	NA	NA	NA	NA	NA	NA	NA	NA	NA	NA
12860	18	611	5.78983	196.533	190.743	-22.28	133.25	Terrestrial	Deserts and Xeric Shrublands	Deserts and Xeric Shrublands	Production from Relatively Natural Environments	Grazing native vegetation	NA	NA	NA	NA	NA	NA	NA	NA	NA	NA	NA	NA	NA	NA	NA	NA	0	NA	NA	NA	NA	NA	NA	NA	NA	NA	NA	NA	NA	NA	NA	NA	NA	NA	NA	NA	NA
12862	28	672	10.0627	241.506	231.443	-22.29	133.61	Terrestrial	Deserts and Xeric Shrublands	Deserts and Xeric Shrublands	Production from Relatively Natural Environments	Grazing native vegetation	NA	NA	NA	NA	NA	NA	NA	NA	NA	NA	NA	NA	NA	NA	NA	NA	0	NA	NA	NA	NA	NA	NA	NA	NA	NA	NA	NA	NA	NA	NA	NA	NA	NA	NA	NA	NA
12876	28	485	8.23104	142.573	134.342	-14.2	135.72	Terrestrial	Grasslands & Shrublands	Tropical and Subtropical Grasslands Savannas and Shrublands	Conservation and natural environments	Wilderness area	NA	NA	NA	NA	NA	NA	NA	NA	NA	NA	NA	NA	NA	NA	NA	NA	0	NA	NA	NA	NA	NA	NA	NA	NA	NA	NA	NA	NA	NA	NA	NA	NA	NA	NA	NA	NA
12878	47	768	16.0812	262.774	246.692	-12.93	135.2	Terrestrial	Grasslands & Shrublands	Tropical and Subtropical Grasslands Savannas and Shrublands	Conservation and natural environments	Wilderness area	NA	NA	NA	NA	NA	NA	NA	NA	NA	NA	NA	NA	NA	NA	NA	NA	0	NA	NA	NA	NA	NA	NA	NA	NA	NA	NA	NA	NA	NA	NA	NA	NA	NA	NA	NA	NA
12880	23	327	6.59536	93.7688	87.1734	-12.51	135.81	Terrestrial	Grasslands & Shrublands	Tropical and Subtropical Grasslands Savannas and Shrublands	Conservation and natural environments	Wilderness area	NA	NA	NA	NA	NA	NA	NA	NA	NA	NA	NA	NA	NA	NA	NA	NA	0	NA	NA	NA	NA	NA	NA	NA	NA	NA	NA	NA	NA	NA	NA	NA	NA	NA	NA	NA	NA
12882	32	599	9.21917	172.571	163.352	-13.52	134.51	Terrestrial	Grasslands & Shrublands	Tropical and Subtropical Grasslands Savannas and Shrublands	Conservation and natural environments	Wilderness area	NA	NA	NA	NA	NA	NA	NA	NA	NA	NA	NA	NA	NA	NA	NA	NA	0	NA	NA	NA	NA	NA	NA	NA	NA	NA	NA	NA	NA	NA	NA	NA	NA	NA	NA	NA	NA
12884	15	849	2.53921	143.719	141.18	-36.67	145.03	Terrestrial	Forests	Temperate Broadleaf and Mixed Forests	Conservation and natural environments	Strict nature reserves	NA	NA	NA	NA	NA	NA	NA	NA	NA	NA	NA	NA	NA	NA	NA	NA	0	NA	NA	NA	NA	NA	NA	NA	NA	NA	NA	NA	NA	NA	NA	NA	NA	NA	NA	NA	NA
12886	43	1380	9.90584	317.908	308.002	-36.65	145.58	Terrestrial	Grasslands & Shrublands	Temperate Grasslands Savannas and Shrublands	Production from Dryland Agriculture and Plantations	Sown grasses	NA	NA	NA	NA	NA	NA	NA	NA	NA	NA	NA	NA	NA	NA	NA	NA	0	NA	NA	NA	NA	NA	NA	NA	NA	NA	NA	NA	NA	NA	NA	NA	NA	NA	NA	NA	NA
12891	10	273	3.54325	96.7307	93.1874	-37.25	144.05	Terrestrial	Forests	Temperate Broadleaf and Mixed Forests	Conservation and natural environments	Reserve	NA	NA	NA	NA	NA	NA	NA	NA	NA	NA	NA	NA	NA	NA	NA	NA	0	NA	NA	NA	NA	NA	NA	NA	NA	NA	NA	NA	NA	NA	NA	NA	NA	NA	NA	NA	NA
12897	23	337	8.0178	117.478	109.46	-34	140.59	Terrestrial	Forests	Mediterranean Forests Woodlands and Scrub	Conservation and natural environments	National Park	NA	NA	NA	NA	NA	NA	NA	NA	NA	NA	NA	NA	NA	NA	NA	NA	0	NA	NA	NA	NA	NA	NA	NA	NA	NA	NA	NA	NA	NA	NA	NA	NA	NA	NA	NA	NA
12899	22	955	7.83578	340.144	332.308	-34.1	140.35	Terrestrial	Forests	Mediterranean Forests Woodlands and Scrub	Conservation and natural environments	National Park	NA	NA	NA	NA	NA	NA	NA	NA	NA	NA	NA	NA	NA	NA	NA	NA	0	NA	NA	NA	NA	NA	NA	NA	NA	NA	NA	NA	NA	NA	NA	NA	NA	NA	NA	NA	NA
12901	19	436	6.88939	158.093	151.204	-33.97	140.73	Terrestrial	Grasslands & Shrublands	Temperate Grasslands Savannas and Shrublands	Conservation and natural environments	National Park	NA	NA	NA	NA	NA	NA	NA	NA	NA	NA	NA	NA	NA	NA	NA	NA	0	NA	NA	NA	NA	NA	NA	NA	NA	NA	NA	NA	NA	NA	NA	NA	NA	NA	NA	NA	NA
12903	21	318	6.85704	103.835	96.9782	-43.1	146.65	Terrestrial	Forests	Temperate Broadleaf and Mixed Forests	Conservation and natural environments	Strict nature reserves	NA	NA	NA	NA	NA	NA	NA	NA	NA	NA	NA	NA	NA	NA	NA	NA	0	NA	NA	NA	NA	NA	NA	NA	NA	NA	NA	NA	NA	NA	NA	NA	NA	NA	NA	NA	NA
12939	19	266	6.41794	89.8511	83.4332	-13.41	135.78	Terrestrial	Grasslands & Shrublands	Tropical and Subtropical Grasslands Savannas and Shrublands	Conservation and natural environments	Wilderness area	NA	NA	NA	NA	NA	NA	NA	NA	NA	NA	NA	NA	NA	NA	NA	NA	0	NA	NA	NA	NA	NA	NA	NA	NA	NA	NA	NA	NA	NA	NA	NA	NA	NA	NA	NA	NA
13260	104	1213	41.9471	489.248	447.301	-39.92	143.85	Terrestrial	Croplands	Croplands	Production from Irrigated Agriculture and Plantations	irrigated seasonal horticulture	NA	NA	NA	NA	NA	NA	NA	NA	NA	NA	NA	NA	NA	NA	NA	NA	0	NA	NA	NA	NA	NA	NA	NA	NA	NA	NA	NA	NA	NA	NA	NA	NA	NA	NA	NA	NA
13264	89	880	33.4744	330.983	297.509	-40.11	143.71	Terrestrial	Forests	Temperate Broadleaf and Mixed Forests	Conservation and natural environments	Rehabilitation	NA	NA	NA	NA	NA	NA	NA	NA	NA	NA	NA	NA	NA	NA	NA	NA	0	NA	NA	NA	NA	NA	NA	NA	NA	NA	NA	NA	NA	NA	NA	NA	NA	NA	NA	NA	NA
13266	18	422	7.12124	166.954	159.832	-39.94	144.12	Terrestrial	Forests	Temperate Broadleaf and Mixed Forests	Production from Dryland Agriculture and Plantations	Pasture legume/grass mixtures	NA	NA	NA	NA	NA	NA	NA	NA	NA	NA	NA	NA	NA	NA	NA	NA	0	NA	NA	NA	NA	NA	NA	NA	NA	NA	NA	NA	NA	NA	NA	NA	NA	NA	NA	NA	NA
13268	7	87	3.12698	38.8638	35.7369	-39.94	144.12	Terrestrial	Forests	Temperate Broadleaf and Mixed Forests	Conservation and natural environments	Strict nature reserves	NA	NA	NA	NA	NA	NA	NA	NA	NA	NA	NA	NA	NA	NA	NA	NA	0	NA	NA	NA	NA	NA	NA	NA	NA	NA	NA	NA	NA	NA	NA	NA	NA	NA	NA	NA	NA
13270	18	269	7.70474	115.143	107.438	-39.89	144.08	Terrestrial	Forests	Temperate Broadleaf and Mixed Forests	Conservation and natural environments	Strict nature reserves	NA	NA	NA	NA	NA	NA	NA	NA	NA	NA	NA	NA	NA	NA	NA	NA	0	NA	NA	NA	NA	NA	NA	NA	NA	NA	NA	NA	NA	NA	NA	NA	NA	NA	NA	NA	NA
13272	27	774	10.7569	308.365	297.608	-39.89	144.07	Terrestrial	Forests	Temperate Broadleaf and Mixed Forests	Production from Dryland Agriculture and Plantations	Pasture legume/grass mixtures	NA	NA	NA	NA	NA	NA	NA	NA	NA	NA	NA	NA	NA	NA	NA	NA	0	NA	NA	NA	NA	NA	NA	NA	NA	NA	NA	NA	NA	NA	NA	NA	NA	NA	NA	NA	NA
13274	48	863	22.5754	405.886	383.311	-39.73	143.93	Terrestrial	Forests	Temperate Broadleaf and Mixed Forests	Production from Dryland Agriculture and Plantations	Pasture legume/grass mixtures	NA	NA	NA	NA	NA	NA	NA	NA	NA	NA	NA	NA	NA	NA	NA	NA	0	NA	NA	NA	NA	NA	NA	NA	NA	NA	NA	NA	NA	NA	NA	NA	NA	NA	NA	NA	NA
13276	22	674	8.33767	255.436	247.098	-39.67	143.98	Terrestrial	Forests	Temperate Broadleaf and Mixed Forests	Production from Dryland Agriculture and Plantations	Pasture legume/grass mixtures	NA	NA	NA	NA	NA	NA	NA	NA	NA	NA	NA	NA	NA	NA	NA	NA	0	NA	NA	NA	NA	NA	NA	NA	NA	NA	NA	NA	NA	NA	NA	NA	NA	NA	NA	NA	NA
13278	9	304	3.58445	121.075	117.49	-39.65	143.97	Terrestrial	Forests	Temperate Broadleaf and Mixed Forests	Production from Dryland Agriculture and Plantations	Pasture legume/grass mixtures	NA	NA	NA	NA	NA	NA	NA	NA	NA	NA	NA	NA	NA	NA	NA	NA	0	NA	NA	NA	NA	NA	NA	NA	NA	NA	NA	NA	NA	NA	NA	NA	NA	NA	NA	NA	NA
13280	15	449	8.9182	266.951	258.033	-39.63	143.97	Terrestrial	Forests	Temperate Broadleaf and Mixed Forests	Production from Dryland Agriculture and Plantations	Pasture legume/grass mixtures	NA	NA	NA	NA	NA	NA	NA	NA	NA	NA	NA	NA	NA	NA	NA	NA	0	NA	NA	NA	NA	NA	NA	NA	NA	NA	NA	NA	NA	NA	NA	NA	NA	NA	NA	NA	NA
13282	63	810	25.4055	326.642	301.236	-39.86	143.89	Terrestrial	Forests	Temperate Broadleaf and Mixed Forests	Production from Dryland Agriculture and Plantations	Pasture legume/grass mixtures	NA	NA	NA	NA	NA	NA	NA	NA	NA	NA	NA	NA	NA	NA	NA	NA	0	NA	NA	NA	NA	NA	NA	NA	NA	NA	NA	NA	NA	NA	NA	NA	NA	NA	NA	NA	NA
13284	41	615	16.7926	251.889	235.096	-39.86	143.9	Terrestrial	Forests	Temperate Broadleaf and Mixed Forests	Production from Dryland Agriculture and Plantations	Pasture legume/grass mixtures	NA	NA	NA	NA	NA	NA	NA	NA	NA	NA	NA	NA	NA	NA	NA	NA	0	NA	NA	NA	NA	NA	NA	NA	NA	NA	NA	NA	NA	NA	NA	NA	NA	NA	NA	NA	NA
13286	27	543	11.0799	222.828	211.748	-39.86	143.89	Terrestrial	Forests	Temperate Broadleaf and Mixed Forests	Production from Dryland Agriculture and Plantations	Pasture legume/grass mixtures	NA	NA	NA	NA	NA	NA	NA	NA	NA	NA	NA	NA	NA	NA	NA	NA	0	NA	NA	NA	NA	NA	NA	NA	NA	NA	NA	NA	NA	NA	NA	NA	NA	NA	NA	NA	NA
13729	33	1208	9.02353	330.316	321.292	-30.19	120.66	Terrestrial	Forests	Mediterranean Forests Woodlands and Scrub	Conservation and natural environments	Nature conservation	NA	NA	NA	NA	NA	NA	NA	NA	NA	NA	NA	NA	NA	NA	NA	NA	0	NA	NA	NA	NA	NA	NA	NA	NA	NA	NA	NA	NA	NA	NA	NA	NA	NA	NA	NA	NA
13731	18	336	11.9179	222.467	210.549	-30.19	120.65	Terrestrial	Forests	Mediterranean Forests Woodlands and Scrub	Conservation and natural environments	Nature conservation	NA	NA	NA	NA	NA	NA	NA	NA	NA	NA	NA	NA	NA	NA	NA	NA	0	NA	NA	NA	NA	NA	NA	NA	NA	NA	NA	NA	NA	NA	NA	NA	NA	NA	NA	NA	NA
13733	25	401	10.8179	173.519	162.701	-30.19	120.64	Terrestrial	Forests	Mediterranean Forests Woodlands and Scrub	Conservation and natural environments	Nature conservation	NA	NA	NA	NA	NA	NA	NA	NA	NA	NA	NA	NA	NA	NA	NA	NA	0	NA	NA	NA	NA	NA	NA	NA	NA	NA	NA	NA	NA	NA	NA	NA	NA	NA	NA	NA	NA
13735	17	296	8.40873	146.411	138.002	-30.19	120.63	Terrestrial	Forests	Mediterranean Forests Woodlands and Scrub	Conservation and natural environments	Nature conservation	NA	NA	NA	NA	NA	NA	NA	NA	NA	NA	NA	NA	NA	NA	NA	NA	0	NA	NA	NA	NA	NA	NA	NA	NA	NA	NA	NA	NA	NA	NA	NA	NA	NA	NA	NA	NA
13906	8	193	3.28973	79.3648	76.075	-35.87	149.01	Terrestrial	Forests	Temperate Broadleaf and Mixed Forests	Conservation and natural environments	National Park	NA	NA	NA	NA	NA	NA	NA	NA	NA	NA	NA	NA	NA	NA	NA	NA	0	NA	NA	NA	NA	NA	NA	NA	NA	NA	NA	NA	NA	NA	NA	NA	NA	NA	NA	NA	NA
14181	6	391	3.3678	219.468	216.1	-24.84	147.78	Terrestrial	Grasslands & Shrublands	Tropical and Subtropical Grasslands Savannas and Shrublands	Conservation and natural environments	Protected landscape	NA	NA	NA	NA	NA	NA	NA	NA	NA	NA	NA	NA	NA	NA	NA	NA	0	NA	NA	NA	NA	NA	NA	NA	NA	NA	NA	NA	NA	NA	NA	NA	NA	NA	NA	NA	NA
14183	11	207	4.8324	90.937	86.1046	-24.85	147.52	Terrestrial	Grasslands & Shrublands	Tropical and Subtropical Grasslands Savannas and Shrublands	Conservation and natural environments	Protected landscape	NA	NA	NA	NA	NA	NA	NA	NA	NA	NA	NA	NA	NA	NA	NA	NA	0	NA	NA	NA	NA	NA	NA	NA	NA	NA	NA	NA	NA	NA	NA	NA	NA	NA	NA	NA	NA
14185	68	373	21.774	119.437	97.6629	-41.66	145.08	Terrestrial	Forests	Temperate Broadleaf and Mixed Forests	Conservation and natural environments	Protected landscape	NA	NA	NA	NA	NA	NA	NA	NA	NA	NA	NA	NA	NA	NA	NA	NA	0	NA	NA	NA	NA	NA	NA	NA	NA	NA	NA	NA	NA	NA	NA	NA	NA	NA	NA	NA	NA
14187	34	800	10.918	256.894	245.976	-41.58	145.09	Terrestrial	Forests	Temperate Broadleaf and Mixed Forests	Conservation and natural environments	Protected landscape	NA	NA	NA	NA	NA	NA	NA	NA	NA	NA	NA	NA	NA	NA	NA	NA	0	NA	NA	NA	NA	NA	NA	NA	NA	NA	NA	NA	NA	NA	NA	NA	NA	NA	NA	NA	NA
19453	16	391	7.58654	185.396	177.81	-33.61	150.74	Terrestrial	Forests	Temperate Broadleaf and Mixed Forests	Conservation and natural environments	Native/exotic pasture mosaic	NA	NA	NA	NA	NA	NA	NA	NA	NA	NA	NA	NA	NA	NA	NA	NA	0	NA	NA	NA	NA	NA	NA	NA	NA	NA	NA	NA	NA	NA	NA	NA	NA	NA	NA	NA	NA
19455	17	418	7.28227	179.058	171.776	-33.61	150.74	Terrestrial	Forests	Temperate Broadleaf and Mixed Forests	Conservation and natural environments	Native/exotic pasture mosaic	NA	NA	NA	NA	NA	NA	NA	NA	NA	NA	NA	NA	NA	NA	NA	NA	0	NA	NA	NA	NA	NA	NA	NA	NA	NA	NA	NA	NA	NA	NA	NA	NA	NA	NA	NA	NA
19457	12	492	5.10537	209.32	204.215	-33.61	150.74	Terrestrial	Forests	Temperate Broadleaf and Mixed Forests	Conservation and natural environments	Native/exotic pasture mosaic	NA	NA	NA	NA	NA	NA	NA	NA	NA	NA	NA	NA	NA	NA	NA	NA	0	NA	NA	NA	NA	NA	NA	NA	NA	NA	NA	NA	NA	NA	NA	NA	NA	NA	NA	NA	NA
19459	11	411	4.59516	171.692	167.097	-33.61	150.74	Terrestrial	Forests	Temperate Broadleaf and Mixed Forests	Conservation and natural environments	Native/exotic pasture mosaic	NA	NA	NA	NA	NA	NA	NA	NA	NA	NA	NA	NA	NA	NA	NA	NA	0	NA	NA	NA	NA	NA	NA	NA	NA	NA	NA	NA	NA	NA	NA	NA	NA	NA	NA	NA	NA
19461	21	498	6.25395	148.308	142.054	-33.61	150.74	Terrestrial	Forests	Temperate Broadleaf and Mixed Forests	Conservation and natural environments	Native/exotic pasture mosaic	NA	NA	NA	NA	NA	NA	NA	NA	NA	NA	NA	NA	NA	NA	NA	NA	0	NA	NA	NA	NA	NA	NA	NA	NA	NA	NA	NA	NA	NA	NA	NA	NA	NA	NA	NA	NA
19463	31	640	10.4729	216.215	205.742	-33.62	150.74	Terrestrial	Forests	Temperate Broadleaf and Mixed Forests	Conservation and natural environments	Native/exotic pasture mosaic	NA	NA	NA	NA	NA	NA	NA	NA	NA	NA	NA	NA	NA	NA	NA	NA	0	NA	NA	NA	NA	NA	NA	NA	NA	NA	NA	NA	NA	NA	NA	NA	NA	NA	NA	NA	NA
19465	22	598	10.8628	295.272	284.409	-33.62	150.74	Terrestrial	Forests	Temperate Broadleaf and Mixed Forests	Conservation and natural environments	Native/exotic pasture mosaic	NA	NA	NA	NA	NA	NA	NA	NA	NA	NA	NA	NA	NA	NA	NA	NA	0	NA	NA	NA	NA	NA	NA	NA	NA	NA	NA	NA	NA	NA	NA	NA	NA	NA	NA	NA	NA
19467	34	435	16.4596	210.586	194.126	-33.62	150.74	Terrestrial	Forests	Temperate Broadleaf and Mixed Forests	Conservation and natural environments	Native/exotic pasture mosaic	NA	NA	NA	NA	NA	NA	NA	NA	NA	NA	NA	NA	NA	NA	NA	NA	0	NA	NA	NA	NA	NA	NA	NA	NA	NA	NA	NA	NA	NA	NA	NA	NA	NA	NA	NA	NA
19469	53	999	20.2135	381.006	360.792	-33.62	150.73	Terrestrial	Forests	Temperate Broadleaf and Mixed Forests	Conservation and natural environments	Marsh/wetland - conservation	NA	NA	NA	NA	NA	NA	NA	NA	NA	NA	NA	NA	NA	NA	NA	NA	0	NA	NA	NA	NA	NA	NA	NA	NA	NA	NA	NA	NA	NA	NA	NA	NA	NA	NA	NA	NA
19471	82	1066	29.2168	379.819	350.602	-33.62	150.73	Terrestrial	Forests	Temperate Broadleaf and Mixed Forests	Conservation and natural environments	Marsh/wetland - conservation	NA	NA	NA	NA	NA	NA	NA	NA	NA	NA	NA	NA	NA	NA	NA	NA	0	NA	NA	NA	NA	NA	NA	NA	NA	NA	NA	NA	NA	NA	NA	NA	NA	NA	NA	NA	NA
19473	114	1294	29.0356	329.579	300.544	-33.62	150.73	Terrestrial	Forests	Temperate Broadleaf and Mixed Forests	Conservation and natural environments	Marsh/wetland - conservation	NA	NA	NA	NA	NA	NA	NA	NA	NA	NA	NA	NA	NA	NA	NA	NA	0	NA	NA	NA	NA	NA	NA	NA	NA	NA	NA	NA	NA	NA	NA	NA	NA	NA	NA	NA	NA
19475	13	608	4.46365	208.761	204.298	-33.62	150.74	Terrestrial	Forests	Temperate Broadleaf and Mixed Forests	Conservation and natural environments	Habitat/species management area	NA	NA	NA	NA	NA	NA	NA	NA	NA	NA	NA	NA	NA	NA	NA	NA	0	NA	NA	NA	NA	NA	NA	NA	NA	NA	NA	NA	NA	NA	NA	NA	NA	NA	NA	NA	NA
19477	15	577	6.02551	231.781	225.756	-33.62	150.74	Terrestrial	Forests	Temperate Broadleaf and Mixed Forests	Conservation and natural environments	Habitat/species management area	NA	NA	NA	NA	NA	NA	NA	NA	NA	NA	NA	NA	NA	NA	NA	NA	0	NA	NA	NA	NA	NA	NA	NA	NA	NA	NA	NA	NA	NA	NA	NA	NA	NA	NA	NA	NA
19479	5	257	2.49784	128.389	125.891	-33.62	150.72	Terrestrial	Forests	Temperate Broadleaf and Mixed Forests	Conservation and natural environments	Habitat/species management area	NA	NA	NA	NA	NA	NA	NA	NA	NA	NA	NA	NA	NA	NA	NA	NA	0	NA	NA	NA	NA	NA	NA	NA	NA	NA	NA	NA	NA	NA	NA	NA	NA	NA	NA	NA	NA
19481	8	292	3.7722	137.685	133.913	-33.62	150.72	Terrestrial	Forests	Temperate Broadleaf and Mixed Forests	Conservation and natural environments	Habitat/species management area	NA	NA	NA	NA	NA	NA	NA	NA	NA	NA	NA	NA	NA	NA	NA	NA	0	NA	NA	NA	NA	NA	NA	NA	NA	NA	NA	NA	NA	NA	NA	NA	NA	NA	NA	NA	NA
19483	8	425	3.88788	206.544	202.656	-33.61	150.72	Terrestrial	Forests	Temperate Broadleaf and Mixed Forests	Conservation and natural environments	Habitat/species management area	NA	NA	NA	NA	NA	NA	NA	NA	NA	NA	NA	NA	NA	NA	NA	NA	0	NA	NA	NA	NA	NA	NA	NA	NA	NA	NA	NA	NA	NA	NA	NA	NA	NA	NA	NA	NA
19485	10	416	3.65844	152.191	148.533	-33.61	150.73	Terrestrial	Forests	Temperate Broadleaf and Mixed Forests	Conservation and natural environments	Native/exotic pasture mosaic	NA	NA	NA	NA	NA	NA	NA	NA	NA	NA	NA	NA	NA	NA	NA	NA	0	NA	NA	NA	NA	NA	NA	NA	NA	NA	NA	NA	NA	NA	NA	NA	NA	NA	NA	NA	NA
19487	16	868	5.12325	277.936	272.813	-33.6	150.73	Terrestrial	Forests	Temperate Broadleaf and Mixed Forests	Conservation and natural environments	Native/exotic pasture mosaic	NA	NA	NA	NA	NA	NA	NA	NA	NA	NA	NA	NA	NA	NA	NA	NA	0	NA	NA	NA	NA	NA	NA	NA	NA	NA	NA	NA	NA	NA	NA	NA	NA	NA	NA	NA	NA
19489	8	451	4.22525	238.198	233.973	-33.61	150.73	Terrestrial	Forests	Temperate Broadleaf and Mixed Forests	Conservation and natural environments	Native/exotic pasture mosaic	NA	NA	NA	NA	NA	NA	NA	NA	NA	NA	NA	NA	NA	NA	NA	NA	0	NA	NA	NA	NA	NA	NA	NA	NA	NA	NA	NA	NA	NA	NA	NA	NA	NA	NA	NA	NA
19491	14	452	6.12251	197.67	191.547	-33.61	150.73	Terrestrial	Forests	Temperate Broadleaf and Mixed Forests	Conservation and natural environments	Native/exotic pasture mosaic	NA	NA	NA	NA	NA	NA	NA	NA	NA	NA	NA	NA	NA	NA	NA	NA	0	NA	NA	NA	NA	NA	NA	NA	NA	NA	NA	NA	NA	NA	NA	NA	NA	NA	NA	NA	NA
19493	10	384	4.85275	186.346	181.493	-33.61	150.73	Terrestrial	Forests	Temperate Broadleaf and Mixed Forests	Conservation and natural environments	Native/exotic pasture mosaic	NA	NA	NA	NA	NA	NA	NA	NA	NA	NA	NA	NA	NA	NA	NA	NA	0	NA	NA	NA	NA	NA	NA	NA	NA	NA	NA	NA	NA	NA	NA	NA	NA	NA	NA	NA	NA
19495	15	442	5.97365	176.024	170.05	-33.61	150.73	Terrestrial	Forests	Temperate Broadleaf and Mixed Forests	Conservation and natural environments	Native/exotic pasture mosaic	NA	NA	NA	NA	NA	NA	NA	NA	NA	NA	NA	NA	NA	NA	NA	NA	0	NA	NA	NA	NA	NA	NA	NA	NA	NA	NA	NA	NA	NA	NA	NA	NA	NA	NA	NA	NA
19497	19	505	5.56229	147.84	142.278	-33.61	150.73	Terrestrial	Forests	Temperate Broadleaf and Mixed Forests	Conservation and natural environments	Native/exotic pasture mosaic	NA	NA	NA	NA	NA	NA	NA	NA	NA	NA	NA	NA	NA	NA	NA	NA	0	NA	NA	NA	NA	NA	NA	NA	NA	NA	NA	NA	NA	NA	NA	NA	NA	NA	NA	NA	NA
19499	13	356	5.50616	150.784	145.278	-33.61	150.73	Terrestrial	Forests	Temperate Broadleaf and Mixed Forests	Conservation and natural environments	Native/exotic pasture mosaic	NA	NA	NA	NA	NA	NA	NA	NA	NA	NA	NA	NA	NA	NA	NA	NA	0	NA	NA	NA	NA	NA	NA	NA	NA	NA	NA	NA	NA	NA	NA	NA	NA	NA	NA	NA	NA
19501	9	304	4.80796	162.402	157.594	-33.61	150.73	Terrestrial	Forests	Temperate Broadleaf and Mixed Forests	Conservation and natural environments	Habitat/species management area	NA	NA	NA	NA	NA	NA	NA	NA	NA	NA	NA	NA	NA	NA	NA	NA	0	NA	NA	NA	NA	NA	NA	NA	NA	NA	NA	NA	NA	NA	NA	NA	NA	NA	NA	NA	NA
19503	13	373	5.43309	155.888	150.455	-33.61	150.72	Terrestrial	Forests	Temperate Broadleaf and Mixed Forests	Conservation and natural environments	Habitat/species management area	NA	NA	NA	NA	NA	NA	NA	NA	NA	NA	NA	NA	NA	NA	NA	NA	0	NA	NA	NA	NA	NA	NA	NA	NA	NA	NA	NA	NA	NA	NA	NA	NA	NA	NA	NA	NA
19505	14	366	6.22898	162.843	156.614	-33.61	150.73	Terrestrial	Forests	Temperate Broadleaf and Mixed Forests	Conservation and natural environments	Habitat/species management area	NA	NA	NA	NA	NA	NA	NA	NA	NA	NA	NA	NA	NA	NA	NA	NA	0	NA	NA	NA	NA	NA	NA	NA	NA	NA	NA	NA	NA	NA	NA	NA	NA	NA	NA	NA	NA
19507	22	551	9.80465	245.562	235.757	-33.61	150.72	Terrestrial	Forests	Temperate Broadleaf and Mixed Forests	Conservation and natural environments	Habitat/species management area	NA	NA	NA	NA	NA	NA	NA	NA	NA	NA	NA	NA	NA	NA	NA	NA	0	NA	NA	NA	NA	NA	NA	NA	NA	NA	NA	NA	NA	NA	NA	NA	NA	NA	NA	NA	NA
19511	17	416	5.2545	128.581	123.326	-33.61	150.72	Terrestrial	Forests	Temperate Broadleaf and Mixed Forests	Conservation and natural environments	Habitat/species management area	NA	NA	NA	NA	NA	NA	NA	NA	NA	NA	NA	NA	NA	NA	NA	NA	0	NA	NA	NA	NA	NA	NA	NA	NA	NA	NA	NA	NA	NA	NA	NA	NA	NA	NA	NA	NA
19513	31	705	15.2059	345.812	330.607	-33.61	150.72	Terrestrial	Forests	Temperate Broadleaf and Mixed Forests	Conservation and natural environments	Marsh/wetland - conservation	NA	NA	NA	NA	NA	NA	NA	NA	NA	NA	NA	NA	NA	NA	NA	NA	0	NA	NA	NA	NA	NA	NA	NA	NA	NA	NA	NA	NA	NA	NA	NA	NA	NA	NA	NA	NA
19515	5	201	2.68091	107.773	105.092	-33.62	150.72	Terrestrial	Forests	Temperate Broadleaf and Mixed Forests	Conservation and natural environments	Habitat/species management area	NA	NA	NA	NA	NA	NA	NA	NA	NA	NA	NA	NA	NA	NA	NA	NA	0	NA	NA	NA	NA	NA	NA	NA	NA	NA	NA	NA	NA	NA	NA	NA	NA	NA	NA	NA	NA
19517	10	345	4.51944	155.921	151.401	-33.62	150.73	Terrestrial	Forests	Temperate Broadleaf and Mixed Forests	Conservation and natural environments	Habitat/species management area	NA	NA	NA	NA	NA	NA	NA	NA	NA	NA	NA	NA	NA	NA	NA	NA	0	NA	NA	NA	NA	NA	NA	NA	NA	NA	NA	NA	NA	NA	NA	NA	NA	NA	NA	NA	NA
21644	8	310	2.17843	84.4141	82.2356	-42.5967	148.233	Aquatic	Marine	Westerlies	NA	NA	Maria Island, fastQ HiSeq	0.014	0.014	0.06	0.002	0	NA	89	0.036	0.419	0.081	0	0.055	0.036	0.591	0.009	0	0	0.016	0	0	0.419	0	0.081	0.056	0.064	0.35	0	0.01	2	NA	0.35	200.98	0.008	0	0.24	0.026
21645	17	230	5.08177	68.7534	63.6716	-42.5967	148.233	Aquatic	Marine	Westerlies	NA	NA	Maria Island, fastQ HiSeq	0.01	0.013	0.01	0	0	NA	89	0.038	0.442	0.072	0.005	0.063	0.053	0.635	0	0	0	0.02	0	0	0.442	0	0.072	0.079	0.07	0.4	0	0.008	1.8	NA	0.25	183.247	0.009	0	0.2	0.019
21646	6	497	1.30546	108.136	106.83	-42.5967	148.233	Aquatic	Marine	Westerlies	NA	NA	Maria Island, fastQ HiSeq	0.038	0.027	0	0.008	0	NA	89	0.045	0.907	0.176	0	0.126	0.09	1.299	0.017	0	0	0.051	0.007	0	0.907	0	0.176	0.101	0.17	0.35	0	0.019	2.9	NA	0.45	268.839	0.017	0	0.21	0.052
21647	16	225	5.00059	70.3209	65.3203	-42.5967	148.233	Aquatic	Marine	Westerlies	NA	NA	Maria Island, fastQ HiSeq	0.024	0.021	0.09	0.004	NA	NA	90	0.007	0.542	0.144	0	0.069	0.022	0.777	0.011	0	0	0.02	0	0	0.542	0	0.144	0.028	0.058	0.45	0	0.017	0	NA	0.35	184.176	0.029	0	0.21	0.047
21648	2	190	0.714303	67.8588	67.1445	-42.5967	148.233	Aquatic	Marine	Westerlies	NA	NA	Maria Island, fastQ HiSeq	0.037	0.019	0.05	0	NA	NA	88	0.01	0.637	0.042	0	0.114	0.041	0.834	0.041	0	0	0.034	0.004	0	0.637	0	0.042	0.098	0.052	0.55	0	0.006	0	NA	0.55	157.935	0.072	0	0.07	0.013
21649	7	220	2.01504	63.3298	61.3148	-42.5967	148.233	Aquatic	Marine	Westerlies	NA	NA	Maria Island, fastQ HiSeq	0.01	0.024	0.1	0	NA	NA	NA	0.018	0.636	0.143	0.009	0.101	0.04	0.929	0	0	0	0.003	0	0	0.636	0	0.143	0.061	0.056	0.1	0	0.016	0.1	NA	0.45	NA	0.099	0	0.13	0.04
21650	0	67	0	40.6952	40.6952	-42.5967	148.233	Aquatic	Marine	Westerlies	NA	NA	Maria Island, fastQ HiSeq	0.08	0.046	0.04	0.006	0.009	NA	86	0.038	0.818	0.195	0.016	0.106	0.037	1.172	0	0	0	0.017	0.004	0.033	0.851	0	0.195	0.036	0.058	0.1	0	0.023	0	NA	0.4	243.963	0.007	0	0.09	0.058
21652	15	479	3.80447	121.49	117.685	-42.5967	148.233	Aquatic	Marine	Westerlies	NA	NA	Maria Island, fastQ HiSeq	0.04	0.024	0.06	0	0	NA	88	0.028	0.553	0.147	0.012	0.069	0.036	0.817	0	0	0	0.012	0	0.008	0.561	0	0.147	0.031	0.057	0.3	0	0.016	2.8	NA	0.45	240.972	0.012	0	0.22	0.038
21653	26	402	6.97259	107.807	100.834	-42.5967	148.233	Aquatic	Marine	Westerlies	NA	NA	Maria Island, fastQ HiSeq	0.014	0.015	0.02	0	NA	NA	88	0.028	0	0.115	0	0.047	0.025	0.187	NA	0	0	0.01	0	0	0	0	0.115	0.029	0.055	0.2	0	0.011	3	NA	0.4	249.919	0.003	0	0.31	0.03
21654	13	256	3.86344	76.08	72.2166	-42.5967	148.233	Aquatic	Marine	Westerlies	NA	NA	Maria Island, fastQ HiSeq	0.014	0.011	0.06	0.002	NA	NA	88	0.026	0	0.078	0	0.037	0.028	0.143	NA	0	0	0.012	0	0	0	0	0.078	0.023	0.049	0.35	0	0.007	2.2	NA	0.35	249.093	0.005	0	0.27	0.019
21655	19	192	6.09133	61.5545	55.4632	-42.5967	148.233	Aquatic	Marine	Westerlies	NA	NA	Maria Island, fastQ HiSeq	0.005	0.006	0.27	0	NA	NA	88	0.018	0.228	0.05	0	0.026	0.011	0.315	0	0	0	0.006	0	0.007	0.235	0	0.05	0.027	0.032	0.3	0	0.005	2.2	NA	0.35	252.348	0.003	0	0.28	0.011
21675	0	465	0	240.267	240.267	-42.2882	156.479	Aquatic	Marine	Westerlies	NA	NA	Tasman Sea, metagenome HiSeq	NA	NA	0.02	NA	NA	NA	1856.9	NA	NA	NA	NA	NA	NA	NA	NA	80	NA	NA	NA	NA	NA	NA	NA	NA	NA	NA	NA	NA	3.79	0.446	NA	NA	NA	NA	0.359	NA
21677	4	240	1.61115	96.6687	95.0576	-42.2915	148.817	Aquatic	Marine	Westerlies	NA	NA	Tasman Sea, metagenome HiSeq	NA	NA	0.458	NA	NA	NA	1883.3	NA	NA	NA	NA	NA	NA	NA	NA	80	NA	NA	NA	NA	NA	NA	NA	NA	NA	NA	NA	NA	3.175	0.571	NA	NA	NA	NA	0.331	NA
21679	3	215	1.77477	127.192	125.417	-42.284	148.708	Aquatic	Marine	Westerlies	NA	NA	Tasman Sea, metagenome HiSeq	NA	NA	0.765	NA	NA	NA	1573.7	NA	NA	NA	NA	NA	NA	NA	NA	80	NA	NA	NA	NA	NA	NA	NA	NA	NA	NA	NA	NA	2.437	0.309	NA	NA	NA	NA	0.311	NA
21681	4	954	1.96771	469.298	467.331	-42.2823	148.6	Aquatic	Marine	Westerlies	NA	NA	Tasman Sea, metagenome HiSeq	NA	NA	0.316	NA	NA	NA	898.9	NA	NA	NA	NA	NA	NA	NA	NA	80	NA	NA	NA	NA	NA	NA	NA	NA	NA	NA	NA	NA	4.537	0.507	NA	NA	NA	NA	0.431	NA
21683	6	33	3.49254	19.209	15.7164	-42.3039	148.505	Aquatic	Marine	Westerlies	NA	NA	Tasman Sea, metagenome HiSeq	NA	NA	0.179	NA	NA	NA	117.7	NA	NA	NA	NA	NA	NA	NA	NA	0	NA	NA	NA	NA	NA	NA	NA	NA	NA	NA	NA	NA	1.967	0.334	NA	NA	NA	NA	0.256	NA
21684	10	48	4.61985	22.1753	17.5554	-10.7941	132.364	Aquatic	Marine	Trades	NA	NA	Arafura Sea, metagenome HiSeq	NA	NA	0.075401	NA	NA	NA	46	NA	NA	NA	NA	NA	NA	NA	NA	5	NA	NA	NA	NA	NA	NA	NA	NA	NA	NA	NA	NA	0.033374	NA	NA	208.904	NA	NA	0.13426	NA
21685	37	65	15.2846	26.8514	11.5668	-10.7941	132.364	Aquatic	Marine	Trades	NA	NA	Arafura Sea, metagenome HiSeq	NA	NA	0.08912	NA	NA	NA	46	NA	NA	NA	NA	NA	NA	NA	NA	25	NA	NA	NA	NA	NA	NA	NA	NA	NA	NA	NA	NA	0.04338	NA	NA	209.243	NA	NA	0.137561	NA
21686	7	53	3.09914	23.4649	20.3658	-10.8063	138.434	Aquatic	Marine	Trades	NA	NA	Arafura Sea, metagenome HiSeq	NA	NA	0.07199	NA	NA	NA	57.7	NA	NA	NA	NA	NA	NA	NA	NA	5	NA	NA	NA	NA	NA	NA	NA	NA	NA	NA	NA	NA	0.190694	NA	NA	208.335	NA	NA	0.164136	NA
21687	13	48	5.69485	21.0271	15.3323	-10.8063	138.434	Aquatic	Marine	Trades	NA	NA	Arafura Sea, metagenome HiSeq	NA	NA	0.100049	NA	NA	NA	57.7	NA	NA	NA	NA	NA	NA	NA	NA	25	NA	NA	NA	NA	NA	NA	NA	NA	NA	NA	NA	NA	0.03435	NA	NA	207.225	NA	NA	0.163894	NA
21688	31	246	11.9586	94.8974	82.9388	-10.8013	140.271	Aquatic	Marine	Trades	NA	NA	Arafura Sea, metagenome HiSeq	NA	NA	0.059699	NA	NA	NA	59.6	NA	NA	NA	NA	NA	NA	NA	NA	5	NA	NA	NA	NA	NA	NA	NA	NA	NA	NA	NA	NA	0.456492	NA	NA	204.342	NA	NA	0.185604	NA
21689	12	293	5.1766	126.395	121.219	-10.8013	140.271	Aquatic	Marine	Trades	NA	NA	Arafura Sea, metagenome HiSeq	NA	NA	0.055839	NA	NA	NA	59.6	NA	NA	NA	NA	NA	NA	NA	NA	25	NA	NA	NA	NA	NA	NA	NA	NA	NA	NA	NA	NA	0.809472	NA	NA	202.551	NA	NA	0.188263	NA
21690	2	45	0.809187	18.2067	17.3975	-10.8068	144.121	Aquatic	Marine	Trades	NA	NA	Coral Sea, metagenome HiSeq	NA	NA	0.005978	NA	NA	NA	759.7	NA	NA	NA	NA	NA	NA	NA	NA	5	NA	NA	NA	NA	NA	NA	NA	NA	NA	NA	NA	NA	0	NA	NA	210.414	NA	NA	0.025613	NA
21691	2	67	0.86139	28.8566	27.9952	-10.8068	144.121	Aquatic	Marine	Trades	NA	NA	Coral Sea, metagenome HiSeq	NA	NA	0.004084	NA	NA	NA	759.7	NA	NA	NA	NA	NA	NA	NA	NA	45	NA	NA	NA	NA	NA	NA	NA	NA	NA	NA	NA	NA	0.001574	NA	NA	211.062	NA	NA	0.053661	NA
21692	3	39	1.19312	15.5106	14.3175	-11.6762	144.226	Aquatic	Marine	Trades	NA	NA	Coral Sea, metagenome HiSeq	NA	NA	0.036252	NA	NA	NA	1211	NA	NA	NA	NA	NA	NA	NA	NA	5	NA	NA	NA	NA	NA	NA	NA	NA	NA	NA	NA	NA	0	NA	NA	210.822	NA	NA	0.017999	NA
21693	0	174	0	83.0453	83.0453	-11.6762	144.226	Aquatic	Marine	Trades	NA	NA	Coral Sea, metagenome HiSeq	NA	NA	0.038835	NA	NA	NA	1211	NA	NA	NA	NA	NA	NA	NA	NA	75	NA	NA	NA	NA	NA	NA	NA	NA	NA	NA	NA	NA	0.118704	NA	NA	209.22	NA	NA	0.059138	NA
21694	4	46	1.49612	17.2054	15.7093	-13.8552	144.676	Aquatic	Marine	Trades	NA	NA	Coral Sea, metagenome HiSeq	NA	NA	0.101501	NA	NA	NA	1239	NA	NA	NA	NA	NA	NA	NA	NA	5	NA	NA	NA	NA	NA	NA	NA	NA	NA	NA	NA	NA	0.01937	NA	NA	210.627	NA	NA	0.039765	NA
21695	4	64	1.66971	26.7153	25.0456	-13.8552	144.676	Aquatic	Marine	Trades	NA	NA	Coral Sea, metagenome HiSeq	NA	NA	0.127048	NA	NA	NA	1239	NA	NA	NA	NA	NA	NA	NA	NA	120	NA	NA	NA	NA	NA	NA	NA	NA	NA	NA	NA	NA	0.092541	NA	NA	209.395	NA	NA	0.044659	NA
21696	2	29	0.789408	11.4464	10.657	-16.2993	146.06	Aquatic	Marine	Trades	NA	NA	Coral Sea, metagenome HiSeq	NA	NA	0	NA	NA	NA	539	NA	NA	NA	NA	NA	NA	NA	NA	5	NA	NA	NA	NA	NA	NA	NA	NA	NA	NA	NA	NA	0.020662	NA	NA	208.658	NA	NA	0.080254	NA
21697	1	76	0.461746	35.0927	34.631	-16.2993	146.06	Aquatic	Marine	Trades	NA	NA	Coral Sea, metagenome HiSeq	NA	NA	0	NA	NA	NA	539	NA	NA	NA	NA	NA	NA	NA	NA	75	NA	NA	NA	NA	NA	NA	NA	NA	NA	NA	NA	NA	0.112371	NA	NA	210.913	NA	NA	0.066166	NA
21698	1	78	0.573979	44.7704	44.1964	-10.5972	132.93	Aquatic	Marine	Trades	NA	NA	Arafura Sea, metagenome HiSeq	0	NA	0	NA	NA	0.0373936	64.2	0.0214909	0.490698	0.0416615	NA	0.0394348	NA	0.571794	NA	5	NA	0.0108948	0	0.0310009	NA	NA	NA	0.0804604	0.059711	NA	0	0	0	NA	NA	209.178	0	NA	0.16	0
21699	15	102	8.12772	55.2685	47.1408	-10.7455	138.775	Aquatic	Marine	Trades	NA	NA	Arafura Sea, metagenome HiSeq	0.00406228	NA	0.02	NA	NA	0.0128887	56.5	0.0120628	0.618951	0.0472882	NA	0.0561235	NA	0.722362	NA	5	NA	0.0187935	0	0	NA	NA	NA	0.132767	0.0825452	NA	0	0	0.01	NA	NA	206.293	0.00888681	NA	0.26	0
21700	2	68	0.93176	31.6798	30.7481	-10.816	139.961	Aquatic	Marine	Trades	NA	NA	Arafura Sea, metagenome HiSeq	0.00204106	NA	0	NA	NA	0.0131708	61.4	0.0099318	0.302249	0.022101	NA	0.0305493	NA	0.3549	NA	5	NA	0.00901427	0	0.0375168	NA	NA	NA	0.0644334	0.0526105	NA	0	0	0	NA	NA	208.832	0	NA	0.17	0
21701	8	64	3.61543	28.9235	25.308	-10.816	139.961	Aquatic	Marine	Trades	NA	NA	Arafura Sea, metagenome HiSeq	0	NA	0	NA	NA	0.0123222	61.4	0.0088211	0.299898	0.0132483	NA	0.0270327	NA	0.340179	NA	15	NA	0.0152173	0	0.0574378	NA	NA	NA	0.0863737	0.0321839	NA	0	0	0	NA	NA	209.006	0	NA	0.17	0
21702	6	58	2.64971	25.6138	22.9641	-10.5419	143.984	Aquatic	Marine	Trades	NA	NA	Coral Sea, metagenome HiSeq	0	NA	NA	NA	NA	0.00717495	473	0.0261496	0.271312	0.0126004	NA	0.0157006	NA	0.299613	NA	5	NA	0.00337724	0	0.0212378	NA	NA	NA	0.00748217	0.0379126	NA	0	0	NA	NA	NA	210.622	0	NA	NA	0
21703	14	130	5.41973	50.326	44.9063	-10.5419	143.984	Aquatic	Marine	Trades	NA	NA	Coral Sea, metagenome HiSeq	0	NA	0	NA	NA	0.0093421	473	0.0120394	0.114411	0.0092738	NA	0.0086535	NA	0.132339	NA	35	NA	0	0	0.0682421	NA	NA	NA	0.0066856	0.0363481	NA	0	0	0.12	NA	NA	208.431	0	NA	0.05	0
21704	7	48	3.80555	26.0952	22.2897	-13.8939	144.396	Aquatic	Marine	Trades	NA	NA	Coral Sea, metagenome HiSeq	0	NA	0.01	NA	NA	0.0023932	1237.8	0.0124878	0.0597188	0	NA	0.0059955	NA	0.0657143	NA	5	NA	0.0049842	0	0.0262008	NA	NA	NA	0	0.0174116	NA	0	0	0	NA	NA	209.465	0	NA	0.06	0
21705	7	69	3.60279	35.5132	31.9104	-13.8958	144.399	Aquatic	Marine	Trades	NA	NA	Coral Sea, metagenome HiSeq	0	NA	0.03	NA	NA	0.0095219	1343.2	0.0150548	0.187242	0.0169244	NA	0.0185293	NA	0.222696	NA	80	NA	0.0059772	0	0.0344814	NA	NA	NA	0.020778	0.046541	NA	0	0	0.15	NA	NA	209.963	0	NA	0.07	0
21706	0	30	0	14.041	14.041	-16.7188	146.356	Aquatic	Marine	Trades	NA	NA	Coral Sea, metagenome HiSeq	0	NA	0	NA	NA	0.0209523	238.1	0.036531	0.277662	0.0127061	NA	0.029116	NA	0.319485	NA	5	NA	0.0106595	0	0.0635397	NA	NA	NA	0.0296261	0.0921869	NA	0	0	0	NA	NA	208.996	0	NA	0.07	0
21707	3	117	1.24878	48.7023	47.4535	-16.7276	146.362	Aquatic	Marine	Trades	NA	NA	Coral Sea, metagenome HiSeq	NA	NA	0.07	NA	NA	NA	228.8	NA	NA	NA	NA	NA	NA	NA	NA	70	NA	NA	NA	NA	NA	NA	NA	NA	NA	NA	NA	NA	0.14	NA	NA	212.156	NA	NA	0.1	NA
21708	0	59	0	28.2361	28.2361	-19.0563	148.976	Aquatic	Marine	Trades	NA	NA	Coral Sea, metagenome HiSeq	NA	NA	0.01	NA	NA	NA	128.7	NA	NA	NA	NA	NA	NA	NA	NA	5	NA	NA	NA	NA	NA	NA	NA	NA	NA	NA	NA	NA	0.03	NA	NA	213.509	NA	NA	0.09	NA
21709	7	75	2.96776	31.7975	28.8297	-19.065	148.978	Aquatic	Marine	Trades	NA	NA	Coral Sea, metagenome HiSeq	NA	NA	0.01	NA	NA	NA	65.7	NA	NA	NA	NA	NA	NA	NA	NA	30	NA	NA	NA	NA	NA	NA	NA	NA	NA	NA	NA	NA	0.06	NA	NA	214.249	NA	NA	0.09	NA
21710	1	75	0.445837	33.4378	32.9919	-24.5517	153.631	Aquatic	Marine	Trades	NA	NA	Coral Sea, metagenome HiSeq	NA	NA	0.02	NA	NA	NA	2112.7	NA	NA	NA	NA	NA	NA	NA	NA	5	NA	NA	NA	NA	NA	NA	NA	NA	NA	NA	NA	NA	0.05	NA	NA	213.843	NA	NA	0.1	NA
21711	4	275	1.71224	117.717	116.004	-24.551	153.631	Aquatic	Marine	Trades	NA	NA	Coral Sea, metagenome HiSeq	NA	NA	0.07	NA	NA	NA	2112.7	NA	NA	NA	NA	NA	NA	NA	NA	80	NA	NA	NA	NA	NA	NA	NA	NA	NA	NA	NA	NA	0.09	NA	NA	216.336	NA	NA	0.11	NA
21712	2	60	0.869116	26.0735	25.2044	-29.138	154.315	Aquatic	Marine	Trades	NA	NA	East Australia Current, metagenome HiSeq	NA	NA	0	NA	NA	NA	3275.7	NA	NA	NA	NA	NA	NA	NA	NA	0	NA	NA	NA	NA	NA	NA	NA	NA	NA	NA	NA	NA	0.04	NA	NA	224.873	NA	NA	0.09	NA
21713	2	289	1.04421	150.889	149.845	-29.138	154.315	Aquatic	Marine	Trades	NA	NA	East Australia Current, metagenome HiSeq	NA	NA	0.01	NA	NA	NA	3275.7	NA	NA	NA	NA	NA	NA	NA	NA	75	NA	NA	NA	NA	NA	NA	NA	NA	NA	NA	NA	NA	1.42	NA	NA	217.003	NA	NA	0.18	NA
21714	2	58	1.06942	31.013	29.9436	-29.3593	154.19	Aquatic	Marine	Trades	NA	NA	East Australia Current, metagenome HiSeq	NA	NA	0.07	NA	NA	NA	2764.8	NA	NA	NA	NA	NA	NA	NA	NA	0	NA	NA	NA	NA	NA	NA	NA	NA	NA	NA	NA	NA	0.11	NA	NA	226.179	NA	NA	0.09	NA
21715	1	73	0.478061	34.8984	34.4204	-29.3593	154.19	Aquatic	Marine	Trades	NA	NA	East Australia Current, metagenome HiSeq	NA	NA	0.05	NA	NA	NA	2764.8	NA	NA	NA	NA	NA	NA	NA	NA	50	NA	NA	NA	NA	NA	NA	NA	NA	NA	NA	NA	NA	0.79	NA	NA	225.166	NA	NA	0.14	NA
21716	2	47	1.1698	27.4904	26.3206	-29.6554	154.183	Aquatic	Marine	Trades	NA	NA	East Australia Current, metagenome HiSeq	NA	NA	0	NA	NA	NA	3475.5	NA	NA	NA	NA	NA	NA	NA	NA	0	NA	NA	NA	NA	NA	NA	NA	NA	NA	NA	NA	NA	0	NA	NA	222.918	NA	NA	0.07	NA
21717	8	328	3.45364	141.599	138.146	-29.6554	154.183	Aquatic	Marine	Trades	NA	NA	East Australia Current, metagenome HiSeq	NA	NA	0	NA	NA	NA	3475.5	NA	NA	NA	NA	NA	NA	NA	NA	57	NA	NA	NA	NA	NA	NA	NA	NA	NA	NA	NA	NA	1.09	NA	NA	213.783	NA	NA	0.17	NA
21718	2	69	0.806746	27.8327	27.026	-29.6942	154.159	Aquatic	Marine	Trades	NA	NA	East Australia Current, metagenome HiSeq	0	NA	0	NA	0	NA	3536.3	0	0	0	0	0.0029881	0	0.0029881	0	0	NA	0.00339018	0	NA	NA	NA	NA	0	0.00940676	NA	NA	0	0	NA	NA	223.586	0	0	0.07	0
21719	9	466	4.00713	207.48	203.473	-29.6942	154.159	Aquatic	Marine	Trades	NA	NA	East Australia Current, metagenome HiSeq	0	NA	0.01	NA	0	NA	3536.3	0.0115142	0	0	0	0.0170555	0.0203277	0.0373832	0	50	NA	0.00429027	0	NA	NA	NA	NA	0.00687972	0.049555	NA	NA	0	1.1	NA	NA	212.242	0	0	0.15	0
21720	2	39	0.984413	19.1961	18.2116	-29.7838	154.102	Aquatic	Marine	Trades	NA	NA	East Australia Current, metagenome HiSeq	0	NA	0	NA	0	NA	3401.3	0	0	0	0	0	0	NA	0	0	NA	0.00208378	0	NA	NA	NA	NA	0	0.00504114	NA	NA	0	0	NA	NA	223.164	0	0	0.08	0
21721	2	104	0.800158	41.6082	40.8081	-29.7838	154.102	Aquatic	Marine	Trades	NA	NA	East Australia Current, metagenome HiSeq	0	NA	0.02	NA	0	NA	3401.3	0.00717106	0	0.0128544	0	0.0134465	0.0155453	0.0418462	0	55	NA	0.00416278	0	NA	NA	NA	NA	0.00483735	0.0344482	NA	NA	0	0.18	NA	NA	223.112	0	0	0.08	0
21722	1	54	0.408229	22.0444	21.6362	-29.9332	154.031	Aquatic	Marine	Trades	NA	NA	East Australia Current, metagenome HiSeq	NA	NA	0	NA	NA	NA	3949.5	NA	NA	NA	NA	NA	NA	NA	NA	0	NA	NA	NA	NA	NA	NA	NA	NA	NA	NA	NA	NA	0	NA	NA	224.089	NA	NA	0.08	NA
21723	3	305	1.03683	105.411	104.374	-29.9332	154.031	Aquatic	Marine	Trades	NA	NA	East Australia Current, metagenome HiSeq	NA	NA	0	NA	NA	NA	3949.5	NA	NA	NA	NA	NA	NA	NA	NA	75	NA	NA	NA	NA	NA	NA	NA	NA	NA	NA	NA	NA	0.5	NA	NA	216.933	NA	NA	0.12	NA
21724	0	33	0	16.7684	16.7684	-30.3298	154.091	Aquatic	Marine	Westerlies	NA	NA	East Australia Current, metagenome HiSeq	NA	NA	0	NA	NA	NA	4583.5	NA	NA	NA	NA	NA	NA	NA	NA	0	NA	NA	NA	NA	NA	NA	NA	NA	NA	NA	NA	NA	0	NA	NA	223.629	NA	NA	0.09	NA
21725	2	89	0.868967	38.669	37.8001	-30.3298	154.091	Aquatic	Marine	Westerlies	NA	NA	East Australia Current, metagenome HiSeq	NA	NA	0.04	NA	NA	NA	4583.5	NA	NA	NA	NA	NA	NA	NA	NA	80	NA	NA	NA	NA	NA	NA	NA	NA	NA	NA	NA	NA	0.24	NA	NA	223.62	NA	NA	0.13	NA
21726	5	53	2.41939	25.6455	23.2261	-30.394	154.082	Aquatic	Marine	Westerlies	NA	NA	East Australia Current, metagenome HiSeq	NA	NA	0.03	NA	NA	NA	4584.6	NA	NA	NA	NA	NA	NA	NA	NA	0	NA	NA	NA	NA	NA	NA	NA	NA	NA	NA	NA	NA	0	NA	NA	222.348	NA	NA	0.09	NA
21727	0	221	0	93.1858	93.1858	-30.394	154.082	Aquatic	Marine	Westerlies	NA	NA	East Australia Current, metagenome HiSeq	NA	NA	0.02	NA	NA	NA	4584.6	NA	NA	NA	NA	NA	NA	NA	NA	70	NA	NA	NA	NA	NA	NA	NA	NA	NA	NA	NA	NA	0.47	NA	NA	220.78	NA	NA	0.15	NA
21728	2	31	1.5379	23.8374	22.2995	-32.2987	154.389	Aquatic	Marine	Westerlies	NA	NA	Tasman Sea - Cold core eddy, metagenome HiSeq	NA	NA	0.02	NA	NA	NA	4727.8	NA	NA	NA	NA	NA	NA	NA	NA	0	NA	NA	NA	NA	NA	NA	NA	NA	NA	NA	NA	NA	0	NA	NA	231.336	NA	NA	0.07	NA
21729	2	305	0.878743	134.008	133.13	-32.2987	154.389	Aquatic	Marine	Westerlies	NA	NA	Tasman Sea - Cold core eddy, metagenome HiSeq	NA	NA	0.15	NA	NA	NA	4727.8	NA	NA	NA	NA	NA	NA	NA	NA	55	NA	NA	NA	NA	NA	NA	NA	NA	NA	NA	NA	NA	4.22	NA	NA	206.059	NA	NA	0.39	NA
21730	1	64	0.458095	29.3181	28.86	-32.2928	153.834	Aquatic	Marine	Westerlies	NA	NA	Tasman Sea - Cold core eddy, metagenome HiSeq	0	NA	0	NA	0	NA	4710	0	0	0	0	0.00798883	0.00490924	0.0128981	0	0	NA	0.00806844	0	NA	NA	NA	NA	0.0147306	0.00836272	NA	NA	0	0	NA	NA	231.011	0	0	0.08	0
21731	12	204	5.53239	94.0506	88.5182	-32.2928	153.834	Aquatic	Marine	Westerlies	NA	NA	Tasman Sea - Cold core eddy, metagenome HiSeq	0	NA	0.07	NA	0	NA	4710	0.0179487	0.0268066	0.02366	0	0.0607763	0.0547598	0.166003	0	45	NA	0.014472	0	NA	NA	NA	NA	0.140932	0.0688531	NA	NA	0	3.94	NA	NA	210.494	0.011051	0	0.37	0
21732	2	47	1.00527	23.6238	22.6185	-32.2927	153.618	Aquatic	Marine	Westerlies	NA	NA	Tasman Sea - Cold core eddy, metagenome HiSeq	NA	NA	0.05	NA	NA	NA	4532.1	NA	NA	NA	NA	NA	NA	NA	NA	0	NA	NA	NA	NA	NA	NA	NA	NA	NA	NA	NA	NA	0	NA	NA	230.372	NA	NA	0.1	NA
21733	7	403	3.01373	173.505	170.491	-32.2927	153.618	Aquatic	Marine	Westerlies	NA	NA	Tasman Sea - Cold core eddy, metagenome HiSeq	NA	NA	0.08	NA	NA	NA	4532.1	NA	NA	NA	NA	NA	NA	NA	NA	55	NA	NA	NA	NA	NA	NA	NA	NA	NA	NA	NA	NA	4.24	NA	NA	205.06	NA	NA	0.38	NA
21734	0	44	0	25.1421	25.1421	-32.2942	153.452	Aquatic	Marine	Westerlies	NA	NA	Tasman Sea - Cold core eddy, metagenome HiSeq	NA	NA	0.11	NA	NA	NA	4148.1	NA	NA	NA	NA	NA	NA	NA	NA	0	NA	NA	NA	NA	NA	NA	NA	NA	NA	NA	NA	NA	0.08	NA	NA	224.475	NA	NA	0.1	NA
21735	7	405	3.0695	177.592	174.523	-32.2942	153.452	Aquatic	Marine	Westerlies	NA	NA	Tasman Sea - Cold core eddy, metagenome HiSeq	NA	NA	0.12	NA	NA	NA	4148.1	NA	NA	NA	NA	NA	NA	NA	NA	32	NA	NA	NA	NA	NA	NA	NA	NA	NA	NA	NA	NA	2.6	NA	NA	226.111	NA	NA	0.32	NA
21736	1	65	0.479258	31.1518	30.6725	-32.2949	153.115	Aquatic	Marine	Westerlies	NA	NA	Tasman Sea, metagenome HiSeq	NA	NA	0	NA	NA	NA	1743.5	NA	NA	NA	NA	NA	NA	NA	NA	0	NA	NA	NA	NA	NA	NA	NA	NA	NA	NA	NA	NA	0	NA	NA	231.152	NA	NA	0.11	NA
21737	3	37	1.57228	19.3914	17.8191	-32.2949	153.115	Aquatic	Marine	Westerlies	NA	NA	Tasman Sea, metagenome HiSeq	NA	NA	0.47	NA	NA	NA	1743.5	NA	NA	NA	NA	NA	NA	NA	NA	49	NA	NA	NA	NA	NA	NA	NA	NA	NA	NA	NA	NA	0.12	NA	NA	232.605	NA	NA	0.14	NA
21738	4	73	2.18155	39.8133	37.6317	-32.2987	152.795	Aquatic	Marine	Westerlies	NA	NA	Tasman Sea - shelf, metagenome HiSeq	0	NA	0.02	NA	0	NA	108	0	0	0	0	0.0086548	0.00732851	0.0159833	0	0	NA	0.00806962	0	NA	NA	NA	NA	0.00951798	0.0193367	NA	NA	0	0	NA	NA	235.157	0	0	0.09	0
21739	7	293	2.99019	125.161	122.171	-32.2987	152.795	Aquatic	Marine	Westerlies	NA	NA	Tasman Sea - shelf, metagenome HiSeq	0	NA	0.07	NA	0.0119763	NA	108	0.0105576	0.0243194	0	0	0.0382575	0.0469814	0.109558	0	40	NA	0.0100233	0	NA	NA	NA	NA	0.1225	0.032559	NA	NA	0	5.8	NA	NA	211.465	0	0	0.47	0
21740	2	65	1.03605	33.6715	32.6355	-26.9846	153.879	Aquatic	Marine	Trades	NA	NA	BILLOW, metagenome HiSeq	NA	NA	0.231	NA	NA	NA	1542.7	NA	NA	NA	NA	NA	NA	NA	NA	5	NA	NA	NA	NA	NA	NA	NA	NA	NA	NA	NA	NA	0.012	0.007	NA	217.794	NA	NA	0.071	NA
21741	1	168	0.487322	81.8701	81.3827	-26.9824	153.881	Aquatic	Marine	Trades	NA	NA	BILLOW, metagenome HiSeq	NA	NA	0.065	NA	NA	NA	1536.7	NA	NA	NA	NA	NA	NA	NA	NA	60	NA	NA	NA	NA	NA	NA	NA	NA	NA	NA	NA	NA	1.89	0.074	NA	204.831	NA	NA	0.231	NA
21742	6	112	2.58091	48.1769	45.596	-30.0542	153.652	Aquatic	Marine	Westerlies	NA	NA	EAC, metagenome HiSeq	NA	NA	0.138	NA	NA	NA	2221.6	NA	NA	NA	NA	NA	NA	NA	NA	5	NA	NA	NA	NA	NA	NA	NA	NA	NA	NA	NA	NA	0.117	0.03	NA	219.227	NA	NA	0.072	NA
21743	2	76	0.929816	35.333	34.4032	-30.046	153.649	Aquatic	Marine	Westerlies	NA	NA	EAC, metagenome HiSeq	NA	NA	0.147	NA	NA	NA	2309.6	NA	NA	NA	NA	NA	NA	NA	NA	93	NA	NA	NA	NA	NA	NA	NA	NA	NA	NA	NA	NA	0.262	0.039	NA	218.712	NA	NA	0.084	NA
21744	8	226	3.93834	111.258	107.32	-32.5941	153.22	Aquatic	Marine	Westerlies	NA	NA	FORSTER, metagenome HiSeq	NA	NA	0.068	NA	NA	NA	3028.1	NA	NA	NA	NA	NA	NA	NA	NA	5	NA	NA	NA	NA	NA	NA	NA	NA	NA	NA	NA	NA	0.827	0.235	NA	NA	NA	NA	0.144	NA
21745	2	187	0.882556	82.519	81.6364	-32.5964	153.218	Aquatic	Marine	Westerlies	NA	NA	FORSTER, metagenome HiSeq	NA	NA	0.051	NA	NA	NA	2981.5	NA	NA	NA	NA	NA	NA	NA	NA	50	NA	NA	NA	NA	NA	NA	NA	NA	NA	NA	NA	NA	0.746	0.216	NA	240.276	NA	NA	0.14	NA
21747	8	273	4.39595	150.012	145.616	-32.7224	153.221	Aquatic	Marine	Westerlies	NA	NA	FORSTER NS, metagenome HiSeq	NA	NA	0.032	NA	NA	NA	3757.8	NA	NA	NA	NA	NA	NA	NA	NA	20	NA	NA	NA	NA	NA	NA	NA	NA	NA	NA	NA	NA	0.867	0.277	NA	226.874	NA	NA	0.148	NA
21748	18	847	11.2153	527.742	516.527	-32.7224	153.221	Aquatic	Marine	Westerlies	NA	NA	FORSTER NS, metagenome HiSeq	NA	NA	0.044	NA	NA	NA	3757.8	NA	NA	NA	NA	NA	NA	NA	NA	79	NA	NA	NA	NA	NA	NA	NA	NA	NA	NA	NA	NA	5.674	0.059	NA	193.284	NA	NA	0.474	NA
21749	1	108	0.529075	57.1401	56.611	-32.4731	153.223	Aquatic	Marine	Westerlies	NA	NA	FORSTER NS, metagenome HiSeq	NA	NA	0.059	NA	NA	NA	3512.3	NA	NA	NA	NA	NA	NA	NA	NA	5	NA	NA	NA	NA	NA	NA	NA	NA	NA	NA	NA	NA	0.016	0.013	NA	223.934	NA	NA	0.069	NA
21750	4	156	2.00876	78.3416	76.3328	-32.4731	153.223	Aquatic	Marine	Westerlies	NA	NA	FORSTER NS, metagenome HiSeq	NA	NA	0.086	NA	NA	NA	3512.3	NA	NA	NA	NA	NA	NA	NA	NA	45	NA	NA	NA	NA	NA	NA	NA	NA	NA	NA	NA	NA	0.034	0.018	NA	223.703	NA	NA	0.077	NA
21751	11	569	4.81172	248.897	244.085	-32.4731	153.223	Aquatic	Marine	Westerlies	NA	NA	FORSTER NS, metagenome HiSeq	NA	NA	0.047	NA	NA	NA	3512.3	NA	NA	NA	NA	NA	NA	NA	NA	100	NA	NA	NA	NA	NA	NA	NA	NA	NA	NA	NA	NA	2.32	0.466	NA	195.842	NA	NA	0.251	NA
21752	5	185	2.2816	84.4192	82.1376	-32.6004	153.042	Aquatic	Marine	Westerlies	NA	NA	FORSTER WE, metagenome HiSeq	NA	NA	0.014	NA	NA	NA	1803.2	NA	NA	NA	NA	NA	NA	NA	NA	5	NA	NA	NA	NA	NA	NA	NA	NA	NA	NA	NA	NA	0.213	0.007	NA	NA	NA	NA	0.083	NA
21753	5	241	2.00661	96.7185	94.7119	-32.6004	153.042	Aquatic	Marine	Westerlies	NA	NA	FORSTER WE, metagenome HiSeq	NA	NA	0.003	NA	NA	NA	1803.2	NA	NA	NA	NA	NA	NA	NA	NA	81	NA	NA	NA	NA	NA	NA	NA	NA	NA	NA	NA	NA	3.746	0.054	NA	197.962	NA	NA	0.343	NA
21754	24	979	10.9803	447.906	436.925	-32.6004	153.042	Aquatic	Marine	Westerlies	NA	NA	FORSTER WE, metagenome HiSeq	NA	NA	NA	NA	NA	NA	1803.2	NA	NA	NA	NA	NA	NA	NA	NA	105	NA	NA	NA	NA	NA	NA	NA	NA	NA	NA	NA	NA	5.116	0.045	NA	191.212	NA	NA	0.434	NA
21755	0	127	0	67.6692	67.6692	-32.6	153.127	Aquatic	Marine	Westerlies	NA	NA	FORSTER WE, metagenome HiSeq	NA	NA	0.048	NA	NA	NA	2385	NA	NA	NA	NA	NA	NA	NA	NA	5	NA	NA	NA	NA	NA	NA	NA	NA	NA	NA	NA	NA	0.25	0.077	NA	224.188	NA	NA	0.09	NA
21756	3	175	1.35658	79.1338	77.7772	-32.6	153.127	Aquatic	Marine	Westerlies	NA	NA	FORSTER WE, metagenome HiSeq	NA	NA	0.06	NA	NA	NA	2385	NA	NA	NA	NA	NA	NA	NA	NA	31	NA	NA	NA	NA	NA	NA	NA	NA	NA	NA	NA	NA	0.263	0.084	NA	224.967	NA	NA	0.094	NA
21757	5	520	2.90179	301.786	298.884	-32.6	153.127	Aquatic	Marine	Westerlies	NA	NA	FORSTER WE, metagenome HiSeq	NA	NA	0.062	NA	NA	NA	2385	NA	NA	NA	NA	NA	NA	NA	NA	81	NA	NA	NA	NA	NA	NA	NA	NA	NA	NA	NA	NA	3.616	0.176	NA	203.256	NA	NA	0.324	NA
21758	0	197	0	96.778	96.778	-32.4339	153.171	Aquatic	Marine	Westerlies	NA	NA	FORSTER WE, metagenome HiSeq	NA	NA	0.072	NA	NA	NA	2672.9	NA	NA	NA	NA	NA	NA	NA	NA	5	NA	NA	NA	NA	NA	NA	NA	NA	NA	NA	NA	NA	0.406	0.178	NA	226.009	NA	NA	0.1	NA
21759	1	157	0.458735	72.0214	71.5626	-32.4339	153.171	Aquatic	Marine	Westerlies	NA	NA	FORSTER WE, metagenome HiSeq	NA	NA	0.101	NA	NA	NA	2672.9	NA	NA	NA	NA	NA	NA	NA	NA	56	NA	NA	NA	NA	NA	NA	NA	NA	NA	NA	NA	NA	0.472	0.203	NA	224.528	NA	NA	0.11	NA
21760	14	1083	5.74943	444.76	439.01	-32.4339	153.171	Aquatic	Marine	Westerlies	NA	NA	FORSTER WE, metagenome HiSeq	NA	NA	0.072	NA	NA	NA	2672.9	NA	NA	NA	NA	NA	NA	NA	NA	107	NA	NA	NA	NA	NA	NA	NA	NA	NA	NA	NA	NA	5.217	0.071	NA	189.395	NA	NA	0.427	NA
21761	1	186	0.392897	73.0789	72.686	-32.6008	153.354	Aquatic	Marine	Westerlies	NA	NA	FORSTER WE, metagenome HiSeq	NA	NA	0.061	NA	NA	NA	4005	NA	NA	NA	NA	NA	NA	NA	NA	5	NA	NA	NA	NA	NA	NA	NA	NA	NA	NA	NA	NA	0.498	0.207	NA	227.453	NA	NA	0.116	NA
21762	3	186	1.20669	74.815	73.6083	-32.6008	153.354	Aquatic	Marine	Westerlies	NA	NA	FORSTER WE, metagenome HiSeq	NA	NA	0.114	NA	NA	NA	4005	NA	NA	NA	NA	NA	NA	NA	NA	51	NA	NA	NA	NA	NA	NA	NA	NA	NA	NA	NA	NA	0.599	0.254	NA	225.772	NA	NA	0.125	NA
21763	12	650	6.179	334.696	328.517	-32.6008	153.354	Aquatic	Marine	Westerlies	NA	NA	FORSTER WE, metagenome HiSeq	NA	NA	0.103	NA	NA	NA	4005	NA	NA	NA	NA	NA	NA	NA	NA	105	NA	NA	NA	NA	NA	NA	NA	NA	NA	NA	NA	NA	3.627	0.275	NA	203.029	NA	NA	0.323	NA
21764	8	145	3.60712	65.3791	61.7719	-32.7863	153.785	Aquatic	Marine	Westerlies	NA	NA	EAC, metagenome HiSeq	NA	NA	0.138	NA	NA	NA	4800.1	NA	NA	NA	NA	NA	NA	NA	NA	5	NA	NA	NA	NA	NA	NA	NA	NA	NA	NA	NA	NA	0.28	0.05	NA	220.69	NA	NA	0.08	NA
21765	6	123	2.7757	56.9019	54.1262	-32.7955	153.799	Aquatic	Marine	Westerlies	NA	NA	EAC, metagenome HiSeq	NA	NA	0.131	NA	NA	NA	4797.3	NA	NA	NA	NA	NA	NA	NA	NA	90	NA	NA	NA	NA	NA	NA	NA	NA	NA	NA	NA	NA	0.497	0.051	NA	220.041	NA	NA	0.1	NA
21766	3	68	1.46028	33.0996	31.6393	-30.6168	153.374	Aquatic	Marine	Westerlies	NA	NA	SOURCE, metagenome HiSeq	NA	NA	0.112	NA	NA	NA	500	NA	NA	NA	NA	NA	NA	NA	NA	5	NA	NA	NA	NA	NA	NA	NA	NA	NA	NA	NA	NA	0.053	0.015	NA	219.925	NA	NA	0.068	NA
21767	4	90	2.08748	46.9682	44.8807	-30.6197	153.372	Aquatic	Marine	Westerlies	NA	NA	SOURCE, metagenome HiSeq	NA	NA	0.184	NA	NA	NA	460.4	NA	NA	NA	NA	NA	NA	NA	NA	50	NA	NA	NA	NA	NA	NA	NA	NA	NA	NA	NA	NA	0.493	0.067	NA	217.918	NA	NA	0.111	NA
21862	10	169	3.73469	63.1162	59.3815	-34.1192	151.227	Aquatic	Marine	Westerlies	NA	NA	Port Hacking, metagenome HiSeq	0.002	0.022	1.93	0	0.008	NA	107	0.018	0.222	0.037	0	0.024	0.017	0.3	0.007	0	0	0.009	0	0.06	0.282	0.005	0.042	0.017	0.039	NA	0.004	0.005	0.3	NA	NA	226.318	0.004	0	0.34	0.006
21867	32	480	12.1034	181.551	169.448	-34.1192	151.227	Aquatic	Marine	Westerlies	NA	NA	Port Hacking, metagenome HiSeq	0.002	0.022	0.32	0	0.008	NA	107	0.018	0.222	0.037	0	0.024	0.017	0.3	0.007	100	0	0.009	0	0.06	0.282	0.005	0.042	0.017	0.039	NA	0.004	0.005	6.3	NA	NA	196.824	0.004	0	0.52	0.006
21868	4	60	1.9189	28.7834	26.8645	-32	115.417	Aquatic	Marine	Westerlies	NA	NA	Rottnest Island, metagenome HiSeq	0.003	0.009	0.1	0.001	0	NA	50	0.012	0.171	0.032	0	0.021	0.013	0.237	0.006	0	0	0.016	0.002	0.024	0.195	0	0.032	0.023	0.033	NA	0	0.004	0	NA	NA	228.683	0.007	0	0.03	0.01
21873	10	56	5.26103	29.4617	24.2007	-32	115.417	Aquatic	Marine	Westerlies	NA	NA	Rottnest Island, metagenome HiSeq	0.003	0.009	0.13	0.001	0	NA	50	0.012	0.171	0.032	0	0.021	0.013	0.237	0.006	46	0	0.016	0.002	0.024	0.195	0	0.032	0.023	0.033	NA	0	0.004	0.1	NA	NA	233.755	0.007	0	0.06	0.01
21874	20	174	9.44403	82.1631	72.719	-34.1192	151.227	Aquatic	Marine	Westerlies	NA	NA	Port Hacking, metagenome HiSeq	0.035	0.015	0.61	0	0.002	NA	101	0.025	0.462	0.076	0	0.063	0.033	0.634	0.02	0	0	0.014	0	0	0.462	0	0.076	0.049	0.062	NA	0	0.008	2.2	NA	NA	219.651	0.013	0	0.3	0.02
21879	42	244	16.8824	98.0786	81.1962	-34.1192	151.227	Aquatic	Marine	Westerlies	NA	NA	Port Hacking, metagenome HiSeq	0.035	0.015	0.13	0	0.002	NA	101	0.025	0.462	0.076	0	0.063	0.033	0.634	0.02	100	0	0.014	0	0	0.462	0	0.076	0.049	0.062	NA	0	0.008	5.8	NA	NA	212.406	0.013	0	0.52	0.02
21880	5	66	2.22279	29.3408	27.118	-32	115.417	Aquatic	Marine	Westerlies	NA	NA	Rottnest Island, metagenome HiSeq	0.01	0.012	0.06	0.003	0.004	NA	50	0.02	0.272	0.057	0	0.028	0.016	0.373	0.009	0	0	0.018	0.004	0.012	0.284	0	0.057	0.021	0.048	NA	0	0.006	0.1	NA	NA	226.071	0.007	0	0.06	0.018
21885	6	76	2.62296	33.2242	30.6012	-32	115.417	Aquatic	Marine	Westerlies	NA	NA	Rottnest Island, metagenome HiSeq	0.01	0.012	0.08	0.003	0.004	NA	50	0.02	0.272	0.057	0	0.028	0.016	0.373	0.009	46	0	0.018	0.004	0.012	0.284	0	0.057	0.021	0.048	NA	0	0.006	0.2	NA	NA	226.27	0.007	0	0.06	0.018
21886	12	225	5.20173	97.5325	92.3308	-34.1192	151.227	Aquatic	Marine	Westerlies	NA	NA	Port Hacking, metagenome HiSeq	0.045	0.026	0.16	0.005	0.005	NA	106	0.035	0.769	0.04	0	0.095	0.062	0.966	0.023	0	0	0.025	0.003	0.012	0.781	0	0.04	0.137	0.062	NA	0	0.005	2	NA	NA	215.053	0.01	0	0.24	0.011
21891	50	423	21.2823	180.048	158.766	-34.1192	151.227	Aquatic	Marine	Westerlies	NA	NA	Port Hacking, metagenome HiSeq	0.045	0.026	0	0.005	0.005	NA	106	0.035	0.769	0.04	0	0.095	0.062	0.966	0.023	100	0	0.025	0.003	0.012	0.781	0	0.04	0.137	0.062	NA	0	0.005	8.1	NA	NA	203.075	0.01	0	0.65	0.011
21892	16	373	5.01118	116.823	111.812	-42.5967	148.233	Aquatic	Marine	Westerlies	NA	NA	Maria Island, metagenome HiSeq	0.022	0.024	0.11	0	0	NA	88	0.045	0.674	0.13	0	0.079	0.043	0.926	0.028	0	0	0.028	0	0	0.674	0	0.13	0.118	0.096	NA	0	0.015	5.2	NA	NA	NA	0	0	0.43	0.034
21897	18	290	7.75811	124.992	117.234	-42.5967	148.233	Aquatic	Marine	Westerlies	NA	NA	Maria Island, metagenome HiSeq	0.022	0.024	0.18	0	0	NA	88	0.045	0.674	0.13	0	0.079	0.043	0.926	0.028	85	0	0.028	0	0	0.674	0	0.13	0.118	0.096	NA	0	0.015	4.5	NA	NA	NA	0	0	0.4	0.034
21898	0	78	0	30.2427	30.2427	-34.1192	151.227	Aquatic	Marine	Westerlies	NA	NA	Port Hacking, metagenome HiSeq	0	0.008	0.08	0	0	NA	104	0.023	0.201	0.022	0	0.027	0.025	0.275	0.007	0	0	0.006	0	0.009	0.21	0	0.022	0.032	0.033	NA	0	0.002	0	NA	NA	217.144	0.007	0	0.13	0.004
21903	142	367	56.2891	145.48	89.1905	-34.1192	151.227	Aquatic	Marine	Westerlies	NA	NA	Port Hacking, metagenome HiSeq	0	0.008	0.12	0	0	NA	104	0.023	0.201	0.022	0	0.027	0.025	0.275	0.007	100	0	0.006	0	0.009	0.21	0	0.022	0.032	0.033	NA	0	0.002	9.1	NA	NA	181.413	0.007	0	0.72	0.004
21904	17	168	7.92257	78.2937	70.3711	-42.5967	148.233	Aquatic	Marine	Westerlies	NA	NA	Maria Island, metagenome HiSeq	0.008	0.012	0.09	0.003	0	NA	88	0.041	0.452	0.068	0	0.048	0.025	0.593	0.018	0	0	0.026	0.002	0	0.452	0	0.068	0.084	0.081	NA	0	0.009	4	NA	NA	265.667	0	0	0.36	0.023
21909	7	141	3.15507	63.5521	60.397	-42.5967	148.233	Aquatic	Marine	Westerlies	NA	NA	Maria Island, metagenome HiSeq	0.008	0.012	0.16	0.003	0	NA	88	0.041	0.452	0.068	0	0.048	0.025	0.593	0.018	85	0	0.026	0.002	0	0.452	0	0.068	0.084	0.081	NA	0	0.009	2.7	NA	NA	272.218	0	0	0.29	0.023
21910	3	253	1.07672	90.8032	89.7264	-34.1192	151.227	Aquatic	Marine	Westerlies	NA	NA	Port Hacking, metagenome HiSeq	0.007	0.024	0.29	0	0.014	NA	105	0.014	1.131	0.034	0	0.158	0.099	1.422	0.111	0	0	0.033	0	0	1.131	0	0.034	0.373	0.028	NA	0	0.002	0	NA	NA	232.518	0.021	0.061	0.12	0.006
21915	24	339	9.8178	138.676	128.859	-34.1192	151.227	Aquatic	Marine	Westerlies	NA	NA	Port Hacking, metagenome HiSeq	0.007	0.024	0.18	0	0.014	NA	105	0.014	1.131	0.034	0	0.158	0.099	1.422	0.111	100	0	0.033	0	0	1.131	0	0.034	0.373	0.028	NA	0	0.002	11	NA	NA	183.445	0.021	0.061	0.81	0.006
21916	5	75	2.02657	30.3986	28.372	-42.5967	148.233	Aquatic	Marine	Westerlies	NA	NA	Maria Island, metagenome HiSeq	0.056	0.049	0.34	0	0	NA	88	0.055	1.617	0.249	0	0.271	0.182	2.319	0.103	0	0	0.144	0.014	0	1.617	0	0.249	0.244	0.262	NA	0.005	0.024	1.9	NA	NA	239.677	0.105	0	0.33	0.075
21921	9	140	4.55825	70.9061	66.3479	-42.5967	148.233	Aquatic	Marine	Westerlies	NA	NA	Maria Island, metagenome HiSeq	0.056	0.049	0.35	0	0	NA	88	0.055	1.617	0.249	0	0.271	0.182	2.319	0.103	85	0	0.144	0.014	0	1.617	0	0.249	0.244	0.262	NA	0.005	0.024	2.1	NA	NA	264.575	0.105	0	0.35	0.075
21922	10	62	4.90409	30.4054	25.5013	-32	115.417	Aquatic	Marine	Westerlies	NA	NA	Rottnest Island, metagenome HiSeq	0.016	0.015	0.07	0	0.002	NA	50	0.023	0.368	0.064	0	0.056	0.045	0.533	0.054	0	0	0.013	0	0.006	0.374	0	0.064	0.083	0.062	NA	0	0.009	0.4	NA	NA	225.987	0.01	0	0.1	0.02
21927	21	57	12.5834	34.155	21.5716	-32	115.417	Aquatic	Marine	Westerlies	NA	NA	Rottnest Island, metagenome HiSeq	0.016	0.015	0.11	0	0.002	NA	50	0.023	0.368	0.064	0	0.056	0.045	0.533	0.054	46	0	0.013	0	0.006	0.374	0	0.064	0.083	0.062	NA	0	0.009	0.2	NA	NA	226.761	0.01	0	0.09	0.02
21928	2	76	0.949857	36.0946	35.1447	-42.5967	148.233	Aquatic	Marine	Westerlies	NA	NA	Maria Island, metagenome HiSeq	0	0.033	0.04	0	0	NA	88	0.019	1.498	0.018	0	0.257	0.105	1.878	0.236	0	0	0.101	0.013	0	1.498	0	0.018	0.723	0.046	NA	0	0.004	0.1	NA	NA	279.302	0.023	0.051	0.17	0.007
21933	25	814	8.65065	281.665	273.014	-42.5967	148.233	Aquatic	Marine	Westerlies	NA	NA	Maria Island, metagenome HiSeq	0	0.033	0.08	0	0	NA	88	0.019	1.498	0.018	0	0.257	0.105	1.878	0.236	85	0	0.101	0.013	0	1.498	0	0.018	0.723	0.046	NA	0	0.004	8.8	NA	NA	226.74	0.023	0.051	0.75	0.007
21934	5	92	2.59354	47.7211	45.1275	-32	115.417	Aquatic	Marine	Westerlies	NA	NA	Rottnest Island, metagenome HiSeq	0.015	0.016	0.11	0.002	0.002	NA	50	0.043	0.439	0.065	0	0.057	0.041	0.602	0.012	0	0	0.019	0.002	0.011	0.45	0	0.065	0.071	0.07	NA	0	0.008	0.2	NA	NA	224.126	0.01	0	0.05	0.018
21939	18	64	9.66099	34.3502	24.6892	-32	115.417	Aquatic	Marine	Westerlies	NA	NA	Rottnest Island, metagenome HiSeq	0.015	0.016	0.21	0.002	0.002	NA	50	0.043	0.439	0.065	0	0.057	0.041	0.602	0.012	46	0	0.019	0.002	0.011	0.45	0	0.065	0.071	0.07	NA	0	0.008	0.6	NA	NA	229.351	0.01	0	0.08	0.018
21940	2	127	0.82824	52.5933	51.765	-27.345	153.562	Aquatic	Marine	Trades	NA	NA	North Stradbroke Island, metagenome HiSeq	0	0.009	0.16	0	0.004	NA	57	0.032	0.234	0.025	0	0.039	0.025	0.323	0.025	0	0	0.011	0	0.028	0.262	0	0.025	0.043	0.055	NA	0	0.003	0	NA	NA	NA	0.007	0	0.12	0.004
21945	4	157	1.3603	53.3916	52.0313	-27.345	153.562	Aquatic	Marine	Trades	NA	NA	North Stradbroke Island, metagenome HiSeq	0	0.009	0.91	0	0.004	NA	57	0.032	0.234	0.025	0	0.039	0.025	0.323	0.025	50	0	0.011	0	0.028	0.262	0	0.025	0.043	0.055	NA	0	0.003	1.2	NA	NA	NA	0.007	0	0.2	0.004
21946	6	113	2.31682	43.6334	41.3166	-32	115.417	Aquatic	Marine	Westerlies	NA	NA	Rottnest Island, metagenome HiSeq	0.008	0.014	0.08	0.003	0	NA	50	0.023	0.287	0.049	0	0.036	0.025	0.397	0.03	0	0	0.02	0.005	0.014	0.301	0	0.049	0.055	0.049	NA	0.002	0.006	0	NA	NA	226.567	0	0	0.03	0.015
21951	22	100	8.7298	39.6809	30.9511	-32	115.417	Aquatic	Marine	Westerlies	NA	NA	Rottnest Island, metagenome HiSeq	0.008	0.014	0.13	0.003	0	NA	50	0.023	0.287	0.049	0	0.036	0.025	0.397	0.03	46	0	0.02	0.005	0.014	0.301	0	0.049	0.055	0.049	NA	0.002	0.006	0.5	NA	NA	230.265	0	0	0.07	0.015
21952	1	89	0.381474	33.9512	33.5697	-27.345	153.562	Aquatic	Marine	Trades	NA	NA	North Stradbroke Island, metagenome HiSeq	0	0.011	1.41	0	0	NA	57	0.023	0.272	0.024	0	0.055	0.027	0.378	0.093	0	0	0.015	0	0.009	0.281	0	0.024	0.119	0.038	NA	0.003	0.004	0	NA	NA	NA	0.007	0	0.12	0.004
21957	10	72	3.5227	25.3634	21.8407	-27.345	153.562	Aquatic	Marine	Trades	NA	NA	North Stradbroke Island, metagenome HiSeq	0	0.011	0.34	0	0	NA	57	0.023	0.272	0.024	0	0.055	0.027	0.378	0.093	50	0	0.015	0	0.009	0.281	0	0.024	0.119	0.038	NA	0.003	0.004	0	NA	NA	NA	0.007	0	0.16	0.004
21958	2	116	0.858704	49.8048	48.9461	-27.345	153.562	Aquatic	Marine	Trades	NA	NA	North Stradbroke Island, metagenome HiSeq	0	0.012	0.13	0.004	0.004	NA	57	0.034	0.458	0.049	0	0.092	0.077	0.676	0.1	0	0	0.024	0.003	0.011	0.469	0	0.049	0.176	0.067	NA	0.01	0.007	0	NA	NA	NA	0.004	0.068	0.13	0.005
21963	12	371	3.90403	120.699	116.795	-27.345	153.562	Aquatic	Marine	Trades	NA	NA	North Stradbroke Island, metagenome HiSeq	0	0.012	0.16	0.004	0.004	NA	57	0.034	0.458	0.049	0	0.092	0.077	0.676	0.1	50	0	0.024	0.003	0.011	0.469	0	0.049	0.176	0.067	NA	0.01	0.007	6	NA	NA	NA	0.004	0.068	0.52	0.005
21964	12	85	4.15109	29.4036	25.2525	-19.3085	147.618	Aquatic	Marine	Trades	NA	NA	Yongala, metagenome HiSeq	0	0.019	0.05	0	0.002	NA	28	0.008	0.182	0.02	0	0.013	0.007	0.222	0	0	0	0.003	0	0.047	0.229	0.005	0.025	0.018	0.019	NA	0	0	0	NA	NA	198.039	0	0	0.05	0.002
21965	5	73	2.00966	29.341	27.3313	-19.3085	147.618	Aquatic	Marine	Trades	NA	NA	Yongala, metagenome HiSeq	0	0.018	0.06	0	0	NA	28	0.006	0.283	0.013	0	0.013	0.006	0.315	0	0	0	0.005	0	0.02	0.303	0	0.013	0.019	0.019	NA	0	0	0	NA	NA	NA	0	0	0.06	0
21966	3	57	1.05864	20.1142	19.0555	-19.3085	147.618	Aquatic	Marine	Trades	NA	NA	Yongala, metagenome HiSeq	0	0.007	0.08	0	0	NA	28	0.005	0.059	0	0	0.012	0.005	0.076	0.007	0	0	0.004	0	0.033	0.092	0	0	0.007	0.011	NA	0	0	0.4	NA	NA	NA	0	0	0.1	0
21967	2	41	0.868724	17.8088	16.9401	-19.3085	147.618	Aquatic	Marine	Trades	NA	NA	Yongala, metagenome HiSeq	0	0.01	0	0	0	NA	28	0.008	0.096	0.013	0	0.01	0.006	0.125	0.004	0	0	0.009	0	0.044	0.14	0	0.013	0.01	0.015	NA	0	0.001	0	NA	NA	NA	0	0	0.07	0.003
21969	0	45	0	14.7726	14.7726	-19.3085	147.618	Aquatic	Marine	Trades	NA	NA	Yongala, metagenome HiSeq	0	0.02	0	0.001	0.002	NA	28	0.005	0.156	0.01	0	0.009	0.003	0.178	0.006	0	0	0.007	0	0.039	0.195	0	0.01	0.012	0.014	NA	0	0	0.1	NA	NA	NA	0	0	0.05	0
21970	3	99	0.630189	20.7962	20.1661	-27.345	153.562	Aquatic	Marine	Trades	NA	NA	North Stradbroke Island, metagenome HiSeq	0.002	0.015	0.17	0.003	0	NA	57	0.026	0.499	0.025	0	0.107	0.071	0.702	0.146	0	0	0.031	0.003	0.024	0.523	0	0.025	0.24	0.062	NA	0.006	0.005	0	NA	NA	57.8085	0.007	0	0.07	0.007
21975	1	136	0.402322	54.7158	54.3135	-27.345	153.562	Aquatic	Marine	Trades	NA	NA	North Stradbroke Island, metagenome HiSeq	0.002	0.015	0.07	0.003	0	NA	57	0.026	0.499	0.025	0	0.107	0.071	0.702	0.146	50	0	0.031	0.003	0.024	0.523	0	0.025	0.24	0.062	NA	0.006	0.005	4.4	NA	NA	61.8114	0.007	0	0.42	0.007
21981	1	226	0.364823	82.45	82.0852	-35.8322	136.447	Aquatic	Marine	Westerlies	NA	NA	Kangaroo Island, metagenome HiSeq	0.014	0.022	0.47	0	0.003	NA	110	0.045	0.454	0.106	0	0.052	0.042	0.654	0	0	0	0.012	0	0.032	0.486	0	0.106	0.028	0.097	NA	0	0.011	0.8	NA	NA	10.9255	0	0	0.17	0.027
21986	14	224	5.60689	89.7103	84.1034	-35.8322	136.447	Aquatic	Marine	Westerlies	NA	NA	Kangaroo Island, metagenome HiSeq	0.014	0.022	0.33	0	0.003	NA	110	0.045	0.454	0.106	0	0.052	0.042	0.654	0	100	0	0.012	0	0.032	0.486	0	0.106	0.028	0.097	NA	0	0.011	0.5	NA	NA	11.8294	0	0	0.13	0.027
21992	11	83	4.44335	33.5271	29.0838	-35.8322	136.447	Aquatic	Marine	Westerlies	NA	NA	Kangaroo Island, metagenome HiSeq	0.01	0.018	0.03	0.006	0.003	NA	110	0.025	0.396	0.107	0	0.064	0.021	0.588	0.023	0	0	0.016	0.005	0.012	0.408	0	0.107	0.02	0.073	NA	0.003	0.013	0.2	NA	NA	14.2966	0.01	0	0.17	0.034
21997	5	57	1.99914	22.7902	20.7911	-35.8322	136.447	Aquatic	Marine	Westerlies	NA	NA	Kangaroo Island, metagenome HiSeq	0.01	0.018	0.2	0.006	0.003	NA	110	0.025	0.396	0.107	0	0.064	0.021	0.588	0.023	100	0	0.016	0.005	0.012	0.408	0	0.107	0.02	0.073	NA	0.003	0.013	0.3	NA	NA	28.0146	0.01	0	0.18	0.034
21998	11	57	4.43	22.9554	18.5254	-19.3085	147.618	Aquatic	Marine	Trades	NA	NA	Yongala, metagenome HiSeq	0	0.019	0.06	0	0.002	NA	28	0.008	0.182	0.02	0	0.013	0.007	0.222	0	26	0	0.003	0	0.047	0.229	0.005	0.025	0.018	0.019	NA	0	0	0	NA	NA	197.93	0	0	0.05	0.002
21999	6	52	2.9259	25.3578	22.4319	-19.3085	147.618	Aquatic	Marine	Trades	NA	NA	Yongala, metagenome HiSeq	0	0.018	0.12	0	0	NA	28	0.006	0.283	0.013	0	0.013	0.006	0.315	0	26	0	0.005	0	0.02	0.303	0	0.013	0.019	0.019	NA	0	0	0	NA	NA	NA	0	0	0.06	0
22000	2	58	1.01246	29.3613	28.3489	-19.3085	147.618	Aquatic	Marine	Trades	NA	NA	Yongala, metagenome HiSeq	0	0.007	0.1	0	0	NA	28	0.005	0.059	0	0	0.012	0.005	0.076	0.007	26	0	0.004	0	0.033	0.092	0	0	0.007	0.011	NA	0	0	0	NA	NA	NA	0	0	0.06	0
22004	1	34	0.466833	15.8723	15.4055	-35.8322	136.447	Aquatic	Marine	Westerlies	NA	NA	Kangaroo Island, metagenome HiSeq	0.013	0.039	0.06	0.007	0	NA	110	0.052	1.082	0.132	0	0.192	0.138	1.544	0.098	0	0	0.075	0.021	0	1.082	0	0.132	0.296	0.209	NA	0	0.013	0	NA	NA	12.7679	0.039	0.058	0.19	0.045
22009	13	636	5.06984	248.032	242.963	-35.8322	136.447	Aquatic	Marine	Westerlies	NA	NA	Kangaroo Island, metagenome HiSeq	0.013	0.039	0.1	0.007	0	NA	110	0.052	1.082	0.132	0	0.192	0.138	1.544	0.098	100	0	0.075	0.021	0	1.082	0	0.132	0.296	0.209	NA	0	0.013	5.2	NA	NA	187.409	0.039	0.058	0.48	0.045
22010	195	100	89.8239	46.0636	-43.7604	-12.4	130.768	Aquatic	Marine	Trades	NA	NA	Darwin, metagenome HiSeq	0	0.03	0.21	0	0.01	NA	20	0	0.809	0.04	0	0.067	0	0.916	0.052	0	0	0.039	0	0	0.809	0	0.04	0.326	0.021	NA	0	0	0.1	NA	NA	NA	0	0	0.28	0.013
22011	145	63	95.197	41.3615	-53.8355	-12.4	130.768	Aquatic	Marine	Trades	NA	NA	Darwin, metagenome HiSeq	0.006	0.043	0.02	0	0.018	NA	20	0	0.777	0.03	0	0.067	0.031	0.905	0.054	0	0	0.031	0	0	0.777	0	0.03	0.294	0.027	NA	0	0	0.1	NA	NA	NA	0	0	0.22	0.01
22013	214	85	143.246	56.8967	-86.3492	-12.4	130.768	Aquatic	Marine	Trades	NA	NA	Darwin, metagenome HiSeq	0.012	0.052	0.04	0	0.023	NA	20	0	1.13	0.023	0	0.096	0.025	1.274	0.063	0	0	0.041	0	0	1.13	0	0.023	0.439	0.027	NA	0	0	0.1	NA	NA	NA	0	0	0.37	0.013
22018	202	86	107.289	45.6776	-61.6116	-12.4	130.768	Aquatic	Marine	Trades	NA	NA	Darwin, metagenome HiSeq	0	0.03	0.19	0	0.01	NA	20	0	0.809	0.04	0	0.067	0	0.916	0.052	19	0	0.039	0	0	0.809	0	0.04	0.326	0.021	NA	0	0	0.2	NA	NA	NA	0	0	0.27	0.013
22019	271	78	144.343	41.5452	-102.798	-12.4	130.768	Aquatic	Marine	Trades	NA	NA	Darwin, metagenome HiSeq	0.006	0.043	0.01	0	0.018	NA	20	0	0.777	0.03	0	0.067	0.031	0.905	0.054	16	0	0.031	0	0	0.777	0	0.03	0.294	0.027	NA	0	0	0.1	NA	NA	NA	0	0	0.34	0.01
22020	336	102	169.351	51.4101	-117.941	-12.4	130.768	Aquatic	Marine	Trades	NA	NA	Darwin, metagenome HiSeq	0	0.073	0.1	0	0.045	NA	20	0.021	1.561	0.035	0	0.099	0.025	1.72	0.093	21	0	0.048	0	0	1.561	0	0.035	0.658	0.031	NA	0	0.014	0.1	NA	NA	NA	0	0	0.35	0.016
22021	246	100	116.291	47.2728	-69.0182	-12.4	130.768	Aquatic	Marine	Trades	NA	NA	Darwin, metagenome HiSeq	0.012	0.052	0.13	0	0.023	NA	20	0	1.13	0.023	0	0.096	0.025	1.274	0.063	16	0	0.041	0	0	1.13	0	0.023	0.439	0.027	NA	0	0	0.1	NA	NA	NA	0	0	0.25	0.013
34115	1	84	0.587902	49.3838	48.7959	-34.1192	151.227	Aquatic	Marine	Westerlies	NA	NA	Port Hacking, fastQ HiSeq	0.018	0.034	0.071	0.003	0.004	NA	100	0.045	0.58	0.137	0	0.057	0.052	0.826	0	0	0	0.019	0	0.026	0.606	0	0.137	0.054	0.079	0.1	0.025	0.021	NA	NA	0.4	NA	0	0	0.126	0.026
34120	76	597	41.0341	322.334	281.3	-34.1192	151.227	Aquatic	Marine	Westerlies	NA	NA	Port Hacking, fastQ HiSeq	0.018	0.034	0.075	0.003	0.004	NA	100	0.045	0.58	0.137	0	0.057	0.052	0.826	0	100	0	0.019	0	0.026	0.606	0	0.137	0.054	0.079	0.1	0.025	0.021	9.607	NA	0.4	NA	0	0	0.748	0.026
34121	17	179	8.09976	85.2857	77.1859	-34.1192	151.227	Aquatic	Marine	Westerlies	NA	NA	Port Hacking, fastQ HiSeq	0.005	0.024	0.2	0	0.01	NA	106	0.047	0.63	0.078	0	0.077	0.084	0.869	0.075	0	0	0.026	0	0.012	0.642	0	0.078	0.199	0.082	NA	0.014	0.012	0.1	NA	NA	208.464	0	0	0.1	0.016
34126	83	386	41.371	192.4	151.029	-34.1192	151.227	Aquatic	Marine	Westerlies	NA	NA	Port Hacking, fastQ HiSeq	0.005	0.024	0.1	0	0.01	NA	106	0.047	0.63	0.078	0	0.077	0.084	0.869	0.075	100	0	0.026	0	0.012	0.642	0	0.078	0.199	0.082	NA	0.014	0.012	6.8	NA	NA	176.491	0	0	0.5	0.016
34127	0	53	0	40.1199	40.1199	-34.1192	151.227	Aquatic	Marine	Westerlies	NA	NA	Port Hacking, fastQ HiSeq	0.014	0.029	0.3	0	0.005	NA	105	0.018	0.425	0.077	0	0.041	0.025	0.568	0.015	0	0	0.011	0	0.03	0.455	0	0.077	0.048	0.04	NA	0.013	0.011	0.3	NA	NA	226.003	0.016	0	0.2	0.013
34132	32	349	24.9931	272.582	247.588	-34.1192	151.227	Aquatic	Marine	Westerlies	NA	NA	Port Hacking, fastQ HiSeq	0.014	0.029	0.1	0	0.005	NA	105	0.018	0.425	0.077	0	0.041	0.025	0.568	0.015	100	0	0.011	0	0.03	0.455	0	0.077	0.048	0.04	NA	0.013	0.011	11.6	NA	NA	168.142	0.016	0	0.8	0.013
34133	38	101	20.7754	55.2188	34.4434	-34.1192	151.227	Aquatic	Marine	Westerlies	NA	NA	Port Hacking, fastQ HiSeq	0.006	0.027	0.1	0	0.01	NA	100	0.01	0.779	0.031	0	0.133	0.129	1.072	0.363	0	0	0.042	0.006	0	0.779	0	0.031	0.545	0.022	NA	0.03	0.015	0	NA	NA	226.003	0	0.062	0.1	0.007
34138	32	296	11.8504	109.616	97.766	-34.1192	151.227	Aquatic	Marine	Westerlies	NA	NA	Port Hacking, fastQ HiSeq	0.006	0.027	0.1	0	0.01	NA	100	0.01	0.779	0.031	0	0.133	0.129	1.072	0.363	100	0	0.042	0.006	0	0.779	0	0.031	0.545	0.022	NA	0.03	0.015	11.4	NA	NA	168.142	0	0.062	0.8	0.007
34139	2	52	1.12626	29.2829	28.1566	-42.5967	148.233	Aquatic	Marine	Westerlies	NA	NA	Maria Island, fastQ HiSeq	0.018	0.018	0	0.005	0.004	NA	88	0.01	0.378	0.105	0	0.055	0.023	0.561	0.01	0	0	0.016	0.003	0	0.378	0	0.105	0.041	0.033	NA	0	0.01	0.1	NA	NA	NA	0.011	0	0.02	0.03
34144	34	500	16.076	236.412	220.336	-42.5967	148.233	Aquatic	Marine	Westerlies	NA	NA	Maria Island, fastQ HiSeq	0.018	0.018	0.19	0.005	0.004	NA	88	0.01	0.378	0.105	0	0.055	0.023	0.561	0.01	85	0	0.016	0.003	0	0.378	0	0.105	0.041	0.033	NA	0	0.01	0.5	NA	NA	NA	0.011	0	0.05	0.03
34145	7	61	3.58022	31.199	27.6188	-42.5967	148.233	Aquatic	Marine	Westerlies	NA	NA	Maria Island, fastQ HiSeq	0.019	0.029	0	0.003	0.004	NA	88	0.015	0.549	0.173	0	0.061	0.031	0.814	0.019	0	0	0.015	0	0.021	0.57	0	0.173	0.072	0.041	NA	0	0.017	0	NA	NA	NA	0.003	0	0.06	0.051
34150	6	93	19.7194	305.65	285.931	-42.5967	148.233	Aquatic	Marine	Westerlies	NA	NA	Maria Island, fastQ HiSeq	0.019	0.029	0.21	0.003	0.004	NA	88	0.015	0.549	0.173	0	0.061	0.031	0.814	0.019	85	0	0.015	0	0.021	0.57	0	0.173	0.072	0.041	NA	0	0.017	0.7	NA	NA	NA	0.003	0	0.13	0.051
34151	1	16	2.07405	33.1849	31.1108	-42.5967	148.233	Aquatic	Marine	Westerlies	NA	NA	Maria Island, fastQ HiSeq	0.014	0.019	0	0	0.005	NA	88	0.035	0.612	0.064	0	0.122	0.086	0.884	0.234	0	0	0.041	0.004	0	0.612	0	0.064	0.261	0.109	NA	0	0.011	0.1	NA	NA	NA	0.026	0	0.04	0.023
34156	17	538	6.23918	197.452	191.213	-42.5967	148.233	Aquatic	Marine	Westerlies	NA	NA	Maria Island, fastQ HiSeq	0.014	0.019	0.59	0	0.005	NA	88	0.035	0.612	0.064	0	0.122	0.086	0.884	0.234	85	0	0.041	0.004	0	0.612	0	0.064	0.261	0.109	NA	0	0.011	0.5	NA	NA	NA	0.026	0	0.05	0.023
34157	11	34	10.8823	33.6363	22.754	-42.5967	148.233	Aquatic	Marine	Westerlies	NA	NA	Maria Island, fastQ HiSeq	0.018	0.015	0.01	0	0	NA	88	0.03	0.333	0.062	0	0.055	0.042	0.492	0.052	0	0	0.018	0	0.019	0.352	0	0.062	0.05	0.076	NA	0	0.008	0.1	NA	NA	NA	0.024	0	0.05	0.017
34162	22	222	10.2198	103.127	92.9072	-42.5967	148.233	Aquatic	Marine	Westerlies	NA	NA	Maria Island, fastQ HiSeq	0.018	0.015	0.17	0	0	NA	88	0.03	0.333	0.062	0	0.055	0.042	0.492	0.052	85	0	0.018	0	0.019	0.352	0	0.062	0.05	0.076	NA	0	0.008	0.4	NA	NA	NA	0.024	0	0.2	0.017
34163	0	33	0	29.297	29.297	-32	115.417	Aquatic	Marine	Westerlies	NA	NA	Rottnest Island, fastQ HiSeq	0.004	0.011	NA	0.005	0.004	NA	50	0.015	0.28	0.046	0	0.043	0.048	0.417	0.112	0	0	0.023	0.008	0.011	0.291	0	0.046	0.131	0.031	0.15	0.003	0.005	NA	NA	0.25	218.912	0.006	0	NA	0.01
34168	11	86	4.74454	37.0936	32.3491	-32	115.417	Aquatic	Marine	Westerlies	NA	NA	Rottnest Island, fastQ HiSeq	0.004	0.011	0.3	0.005	0.004	NA	50	0.015	0.28	0.046	0	0.043	0.048	0.417	0.112	47	0	0.023	0.008	0.011	0.291	0	0.046	0.131	0.031	0.15	0.003	0.005	0.3	NA	0.25	219.013	0.006	0	0.1	0.01
34169	3	38	1.80373	22.8473	21.0436	-32	115.417	Aquatic	Marine	Westerlies	NA	NA	Rottnest Island, fastQ HiSeq	0.003	0.007	0.02	0.002	0.004	NA	50	0.016	0.146	0.025	0	0.018	0.019	0.208	0.009	0	0	0.018	0.005	0.008	0.154	0	0.025	0.028	0.027	NA	0	0.002	0	NA	NA	222.047	0.004	0	0.04	0.005
34174	15	166	5.54123	61.323	55.7817	-32	115.417	Aquatic	Marine	Westerlies	NA	NA	Rottnest Island, fastQ HiSeq	0.003	0.007	0.06	0.002	0.004	NA	50	0.016	0.146	0.025	0	0.018	0.019	0.208	0.009	47	0	0.018	0.005	0.008	0.154	0	0.025	0.028	0.027	NA	0	0.002	0.8	NA	NA	233.433	0.004	0	0.08	0.005
34175	1	58	0.303853	17.6235	17.3196	-32	115.417	Aquatic	Marine	Westerlies	NA	NA	Rottnest Island, fastQ HiSeq	0.005	0.009	0.03	0	0	NA	50	0.033	0.197	0.032	0	0.032	0.031	0.292	0.015	0	0	0.018	0.003	0.019	0.216	0	0.032	0.029	0.062	NA	0	0.003	0	NA	NA	217.18	0.006	0	0.03	0.009
34180	12	123	3.83572	39.3161	35.4804	-32	115.417	Aquatic	Marine	Westerlies	NA	NA	Rottnest Island, fastQ HiSeq	0.005	0.009	0.1	0	0	NA	50	0.033	0.197	0.032	0	0.032	0.031	0.292	0.015	47	0	0.018	0.003	0.019	0.216	0	0.032	0.029	0.062	NA	0	0.003	1.1	NA	NA	221.136	0.006	0	0.11	0.009
34181	13	79	4.49098	27.2913	22.8004	-32	115.417	Aquatic	Marine	Westerlies	NA	NA	Rottnest Island, fastQ HiSeq	0.013	0.019	0.11	0	0.002	NA	50	0.031	0.377	0.075	0	0.046	0.039	0.537	0.085	0	0	0.017	0.002	0.019	0.396	0	0.075	0.079	0.065	0.25	0.003	0.01	0.4	NA	0.4	217.535	0.005	0	0.06	0.022
34186	35	166	19.4009	92.0158	72.6149	-32	115.417	Aquatic	Marine	Westerlies	NA	NA	Rottnest Island, fastQ HiSeq	0.013	0.019	0.24	0	0.002	NA	50	0.031	0.377	0.075	0	0.046	0.039	0.537	0.085	46	0	0.017	0.002	0.019	0.396	0	0.075	0.079	0.065	0.25	0.003	0.01	0.8	NA	0.4	221.445	0.005	0	0.1	0.022
34187	0	23	0	13.4053	13.4053	-32	115.417	Aquatic	Marine	Westerlies	NA	NA	Rottnest Island, fastQ HiSeq	0.001	0.009	0.03	0.001	0.004	NA	50	0.012	0.211	0.023	0	0.028	0.019	0.281	0.012	0	0	0.025	0.003	0.018	0.229	0	0.023	0.067	0.027	NA	0	0.002	0	NA	NA	219.331	0.005	0	0.04	0.005
34192	15	104	6.80978	47.2145	40.4047	-32	115.417	Aquatic	Marine	Westerlies	NA	NA	Rottnest Island, fastQ HiSeq	0.001	0.009	0.07	0.001	0.004	NA	50	0.012	0.211	0.023	0	0.028	0.019	0.281	0.012	46	0	0.025	0.003	0.018	0.229	0	0.023	0.067	0.027	NA	0	0.002	0.7	NA	NA	223.287	0.005	0	0.06	0.005
34194	0	47	0	31.2305	31.2305	-34.1192	151.227	Aquatic	Marine	Westerlies	NA	NA	Port Hacking, fastQ HiSeq	0.0015	0.01	0.49	0	0.001	NA	106	0.011	0.415	0.028	0	0.069	0.033	0.545	0.073	0	NA	0.018	0	0	0.415	0	0.028	0.1305	0.0305	NA	0.0005	0.002	0.4	NA	NA	231.166	0.015	0.0145	0.18	0.0035
34199	0	33	0	15.3491	15.3491	-19.3085	147.618	Aquatic	Marine	Trades	NA	NA	Yongala, fastQ HiSeq	0	0.028	0.04	0.001	0.002	NA	28	0.009	0.214	0.012	0	0.015	0.009	0.25	0.009	0	0	0.011	0.001	0.061	0.275	0.004	0.016	0.016	0.022	NA	0	0.001	0	NA	NA	4.2641	0.005	0	0.05	0
34202	5	40	2.20178	17.6143	15.4125	-19.3085	147.618	Aquatic	Marine	Trades	NA	NA	Yongala, fastQ HiSeq	0	0.028	0.11	0.001	0.002	NA	28	0.009	0.214	0.012	0	0.015	0.009	0.25	0.009	26	0	0.011	0.001	0.061	0.275	0.004	0.016	0.016	0.022	NA	0	0.001	0	NA	NA	4.2906	0.005	0	0.07	0
34203	3	38	1.48551	18.8165	17.331	-19.3085	147.618	Aquatic	Marine	Trades	NA	NA	Yongala, fastQ HiSeq	0	0.029	0.17	0	0.003	NA	28	0.008	0.302	0.017	0	0.02	0.009	0.348	0.018	0	0	0.013	0.002	0.025	0.327	0	0.017	0.034	0.02	NA	0	0.001	0	NA	NA	4.19	0.004	0	0.02	0.001
34206	5	22	3.77032	16.5894	12.8191	-19.3085	147.618	Aquatic	Marine	Trades	NA	NA	Yongala, fastQ HiSeq	0	0.029	0.36	0	0.003	NA	28	0.008	0.302	0.017	0	0.02	0.009	0.348	0.018	26	0	0.013	0.002	0.025	0.327	0	0.017	0.034	0.02	NA	0	0.001	0	NA	NA	4.1863	0.004	0	0.02	0.001
34207	5	75	1.62806	24.4208	22.7928	-19.3085	147.618	Aquatic	Marine	Trades	NA	NA	Yongala, fastQ HiSeq	0	0.014	0.05	0	0	NA	28	0.005	0.182	0.031	0	0.014	0.006	0.233	0.041	0	0	0.008	0	0.008	0.19	0	0.031	0.015	0.016	NA	0.003	0.003	0	NA	NA	3.6138	0.005	0	0.03	0
34210	6	47	1.8938	14.8348	12.941	-19.3085	147.618	Aquatic	Marine	Trades	NA	NA	Yongala, fastQ HiSeq	0	0.014	0.1	0	0	NA	28	0.005	0.182	0.031	0	0.014	0.006	0.233	0.041	26	0	0.008	0	0.008	0.19	0	0.031	0.015	0.016	NA	0.003	0.003	0.04	NA	NA	5.4966	0.005	0	0.05	0
34211	1	141	0.598184	84.344	83.7458	-27.345	153.562	Aquatic	Marine	Trades	NA	NA	North Stradbroke Island, fastQ HiSeq	0	0.008	0	0.002	0.002	NA	57	0.021	0.144	0.024	0	0.025	0.025	0.218	0.022	0	0	0.007	0.002	0.024	0.168	0	0.024	0.028	0.035	NA	0.007	0.004	0	NA	NA	4221.34	0	0	0.09	0.003
34215	5	145	2.0486	59.4095	57.3609	-27.345	153.562	Aquatic	Marine	Trades	NA	NA	North Stradbroke Island, fastQ HiSeq	0	0.008	0.06	0.002	0.002	NA	57	0.021	0.144	0.024	0	0.025	0.025	0.218	0.022	50	0	0.007	0.002	0.024	0.168	0	0.024	0.028	0.035	NA	0.007	0.004	3.8	NA	NA	7153.87	0	0	0.38	0.003
34216	68	69	25.8593	26.2396	0.380284	-12.4	130.768	Aquatic	Marine	Trades	NA	NA	Darwin, fastQ HiSeq	0.022	0.047	0.31	0	0	NA	20	0	0.942	0.057	0	0.064	0.016	1.079	0.047	0	0	0.044	0	0	0.942	0	0.057	0.225	0.021	NA	0	0.008	0.1	NA	NA	162.054	0.023	0	0.17	0.021
34218	107	105	40.6613	39.9013	-0.760025	-12.4	130.768	Aquatic	Marine	Trades	NA	NA	Darwin, fastQ HiSeq	0.022	0.047	0.9	0	0	NA	20	0	0.942	0.057	0	0.064	0.016	1.079	0.047	19	0	0.044	0	0	0.942	0	0.057	0.225	0.021	NA	0	0.008	0.1	NA	NA	162.447	0.023	0	0.18	0.021
34219	78	108	54.4524	75.3956	20.9432	-12.4	130.768	Aquatic	Marine	Trades	NA	NA	Darwin, fastQ HiSeq	0.03	0.047	0.43	0	0	NA	18.5	0	0.873	0.113	0.042	0.068	0	1.096	0	0	0	0.023	0	0	0.873	0	0.113	0.276	0.009	NA	0	0.008	0.2	NA	NA	NA	0.048	0	0.2	0.019
34223	393	336	144.19	123.277	-20.913	-12.4	130.768	Aquatic	Marine	Trades	NA	NA	Darwin, fastQ HiSeq	0.035	0.055	0.79	0	0	NA	19	0	1.118	0.083	0.036	0.071	0	1.308	0	17	0	0.031	0	0	1.118	0	0.083	0.341	0.018	NA	0	0.007	0.3	NA	NA	NA	0.048	0	0.11	0.026
34224	9	81	3.73724	33.6352	29.898	-35.8322	136.447	Aquatic	Marine	Westerlies	NA	NA	Kangaroo Island, fastQ HiSeq	0.005	0.012	0.33	0	0	NA	110	0.043	0.239	0.041	0	0.034	0.02	0.334	0.011	0	0	0.006	0	0.023	0.262	0	0.041	0.022	0.047	NA	0	0.005	0	NA	NA	18.4213	0.014	0	0.09	0.011
34229	18	274	7.94329	120.915	112.971	-35.8322	136.447	Aquatic	Marine	Westerlies	NA	NA	Kangaroo Island, fastQ HiSeq	0.005	0.012	0.29	0	0	NA	110	0.043	0.239	0.041	0	0.034	0.02	0.334	0.011	100	0	0.006	0	0.023	0.262	0	0.041	0.022	0.047	NA	0	0.005	8.2	NA	NA	148.816	0.014	0	0.64	0.011
34230	3	42	1.6044	22.4617	20.8573	-19.3085	147.618	Aquatic	Marine	Trades	NA	NA	Yongala, fastQ HiSeq	0.006	0.026	0.06	0	0.005	NA	28	0.016	0.444	0.039	0	0.034	0.032	0.549	0.047	0	0	0.023	0.003	0	0.444	0	0.039	0.065	0.07	NA	0	0.004	0	NA	NA	4.1794	0	0	0.05	0.009
34233	5	27	3.13157	16.9105	13.7789	-19.3085	147.618	Aquatic	Marine	Trades	NA	NA	Yongala, fastQ HiSeq	0.006	0.026	0.04	0	0.005	NA	28	0.016	0.444	0.039	0	0.034	0.032	0.549	0.047	26	0	0.023	0.003	0	0.444	0	0.039	0.065	0.07	NA	0	0.004	0	NA	NA	4.1362	0	0	0.04	0.009
34234	175	50	193.089	55.1684	-137.921	-12.4	130.768	Aquatic	Marine	Trades	NA	NA	Darwin, fastQ HiSeq	0.03	0.047	0.49	0	0	NA	18.5	0	0.873	0.113	0.042	0.068	0	1.096	0	16	0	0.023	0	0	0.873	0	0.113	0.276	0.009	NA	0	0.008	0.2	NA	NA	NA	0.048	0	0.66	0.019
34235	104	289	43.0694	119.683	76.6139	-12.4	130.768	Aquatic	Marine	Trades	NA	NA	Darwin, fastQ HiSeq	0.035	0.055	0.49	0	0	NA	19	0	1.118	0.083	0.036	0.071	0	1.308	0	0	0	0.031	0	0	1.118	0	0.083	0.341	0.018	NA	0	0.007	0.2	NA	NA	NA	0.048	0	0.1	0.026
34236	128	274	59.6343	127.655	68.0203	-12.4	130.768	Aquatic	Marine	Trades	NA	NA	Darwin, fastQ HiSeq	0.034	0.047	0.52	0	0	NA	19.3	0	1.079	0.094	0.045	0.078	0.015	1.311	0	0	0	0.028	0	0	1.079	0	0.094	0.332	0.016	NA	0	0.006	0.2	NA	NA	NA	0.016	0	0.13	0.027
34237	107	201	38.172	71.7062	33.5343	-12.4	130.768	Aquatic	Marine	Trades	NA	NA	Darwin, fastQ HiSeq	0.033	0.065	0.45	0	0.027	NA	20	0.018	1.097	0.08	0.038	0.068	0	1.283	0	0	0	0.026	0	0	1.097	0	0.08	0.347	0.02	NA	0	0.007	0.2	NA	NA	NA	0.041	0	2.53	0.019
34239	112	228	77.4156	157.596	80.1805	-12.4	130.768	Aquatic	Marine	Trades	NA	NA	Darwin, fastQ HiSeq	0.034	0.047	0.55	0	0	NA	19.3	0	1.079	0.094	0.045	0.078	0.015	1.311	0	17	0	0.028	0	0	1.079	0	0.094	0.332	0.016	NA	0	0.006	0.2	NA	NA	NA	0.016	0	0.11	0.027
34240	4	52	1.60649	20.8844	19.2779	-19.3085	147.618	Aquatic	Marine	Trades	NA	NA	Yongala, fastQ HiSeq	0	0.024	0.08	0	0.004	NA	28	0.012	0.349	0.027	0	0.03	0.018	0.424	0.042	0	0	0.016	0.002	0.041	0.39	0	0.027	0.063	0.043	NA	0	0.002	0	NA	NA	4.1273	0.005	0	0.01	0.002
34242	6	59	2.4646	24.2353	21.7707	-19.3085	147.618	Aquatic	Marine	Trades	NA	NA	Yongala, fastQ HiSeq	0	0.024	0.05	0	0.004	NA	28	0.012	0.349	0.027	0	0.03	0.018	0.424	0.042	26	0	0.016	0.002	0.041	0.39	0	0.027	0.063	0.043	NA	0	0.002	0	NA	NA	4.0785	0.005	0	0.02	0.002
34243	451	327	183.978	133.394	-50.5838	-12.4	130.768	Aquatic	Marine	Trades	NA	NA	Darwin, fastQ HiSeq	0.033	0.065	0.88	0	0.027	NA	20	0.018	1.097	0.08	0.038	0.068	0	1.283	0	18	0	0.026	0	0	1.097	0	0.08	0.347	0.02	NA	0	0.007	0.4	NA	NA	NA	0.041	0	0.25	0.019
34244	20	87	13.4518	58.5155	45.0636	-27.345	153.562	Aquatic	Marine	Trades	NA	NA	North Stradbroke Island, fastQ HiSeq	0	0.008	0	0	0	NA	57	0.009	0.314	0.008	0	0.022	0	0.344	0.021	0	0	0.009	0	0.015	0.329	0	0.008	0.107	0.018	NA	0	0	0	NA	NA	218.912	0	0	0.1	0
34249	92	173	61.0757	114.849	53.7732	-27.345	153.562	Aquatic	Marine	Trades	NA	NA	North Stradbroke Island, fastQ HiSeq	0	0.008	0	0	0	NA	57	0.009	0.314	0.008	0	0.022	0	0.344	0.021	50	0	0.009	0	0.015	0.329	0	0.008	0.107	0.018	NA	0	0	3.7	NA	NA	219.013	0	0	0.4	0
34250	5	211	1.63028	68.7976	67.1674	-27.345	153.562	Aquatic	Marine	Trades	NA	NA	North Stradbroke Island, fastQ HiSeq	0	0.008	0	0	0	NA	57	0.01	0.12	0.009	0	0.007	0	0.136	0	0	0	0.003	0	0.033	0.153	0	0.009	0.006	0.02	0.5	0	0	0	NA	0.65	NA	0	0	0	0
34255	6	53	8.87011	78.3527	69.4825	-27.345	153.562	Aquatic	Marine	Trades	NA	NA	North Stradbroke Island, fastQ HiSeq	0	0.008	0	0	0	NA	57	0.01	0.12	0.009	0	0.007	0	0.136	0	50	0	0.003	0	0.033	0.153	0	0.009	0.006	0.02	0.5	0	0	3	NA	0.65	NA	0	0	0.3	0
34256	12	72	38.7207	232.324	193.604	-27.345	153.562	Aquatic	Marine	Trades	NA	NA	North Stradbroke Island, fastQ HiSeq	NA	NA	0	NA	NA	NA	57	NA	NA	NA	NA	NA	NA	NA	NA	0	NA	NA	NA	NA	NA	NA	NA	NA	NA	NA	NA	NA	0	NA	NA	4372.95	NA	NA	0.06	NA
34261	16	232	20.0503	290.729	270.679	-27.345	153.562	Aquatic	Marine	Trades	NA	NA	North Stradbroke Island, fastQ HiSeq	NA	NA	0	NA	NA	NA	57	NA	NA	NA	NA	NA	NA	NA	NA	50	NA	NA	NA	NA	NA	NA	NA	NA	NA	NA	NA	NA	0.3	NA	NA	7673.5	NA	NA	0.15	NA
34262	38	430	21.9057	247.88	225.975	-27.345	153.562	Aquatic	Marine	Trades	NA	NA	North Stradbroke Island, fastQ HiSeq	NA	NA	0.01	NA	NA	NA	57	NA	NA	NA	NA	NA	NA	NA	NA	0	NA	NA	NA	NA	NA	NA	NA	NA	NA	NA	NA	NA	0	NA	NA	4414.88	NA	NA	0.07	NA
34267	13	388	19.0567	568.768	549.711	-27.345	153.562	Aquatic	Marine	Trades	NA	NA	North Stradbroke Island, fastQ HiSeq	NA	NA	0.07	NA	NA	NA	57	NA	NA	NA	NA	NA	NA	NA	NA	50	NA	NA	NA	NA	NA	NA	NA	NA	NA	NA	NA	NA	6.8	NA	NA	7200.99	NA	NA	0.55	NA
34268	7	89	4.11813	52.3591	48.241	-42.5967	148.233	Aquatic	Marine	Westerlies	NA	NA	Maria Island, fastQ HiSeq	0.037	0.022	0.15	0	0	NA	88	0.026	0.582	0.108	0	0.076	0.044	0.81	0.072	0	0	0.031	0.003	0	0.582	0	0.108	0.078	0.053	NA	0.003	0.013	2.34	NA	NA	244.461	0.052	0	0.3	0.029
34273	19	132	10.0756	69.9987	59.9231	-42.5967	148.233	Aquatic	Marine	Westerlies	NA	NA	Maria Island, fastQ HiSeq	0.037	0.022	0.42	0	0	NA	88	0.026	0.582	0.108	0	0.076	0.044	0.81	0.072	85	0	0.031	0.003	0	0.582	0	0.108	0.078	0.053	NA	0.003	0.013	1.97	NA	NA	241.566	0.052	0	0.32	0.029
34274	115	356	89.8959	278.286	188.391	-27.345	153.562	Aquatic	Marine	Trades	NA	NA	North Stradbroke Island, fastQ HiSeq	NA	NA	0	NA	NA	NA	57	NA	NA	NA	NA	NA	NA	NA	NA	0	NA	NA	NA	NA	NA	NA	NA	NA	NA	NA	NA	NA	0	NA	NA	NA	NA	NA	0.07	NA
34279	13	53	52.8178	215.334	162.516	-27.345	153.562	Aquatic	Marine	Trades	NA	NA	North Stradbroke Island, fastQ HiSeq	NA	NA	0.02	NA	NA	NA	57	NA	NA	NA	NA	NA	NA	NA	NA	50	NA	NA	NA	NA	NA	NA	NA	NA	NA	NA	NA	NA	5.8	NA	NA	NA	NA	NA	0.49	NA
34282	4	69	1.51731	26.1736	24.6563	-35.791	132.676	Aquatic	Marine	Westerlies	NA	NA	T4-3000, fastQ HiSeq	NA	NA	0.202	NA	NA	NA	NA	NA	NA	NA	NA	NA	NA	NA	NA	61	NA	NA	NA	NA	NA	NA	NA	NA	NA	NA	NA	NA	2.126	0.208	NA	262.6	NA	NA	0.308	NA
34285	3	153	1.21655	62.0442	60.8276	-33.0549	130.654	Aquatic	Marine	Westerlies	NA	NA	T2-100, fastQ HiSeq	NA	NA	0.029	NA	NA	NA	99	NA	NA	NA	NA	NA	NA	NA	NA	77	NA	NA	NA	NA	NA	NA	NA	NA	NA	NA	NA	NA	0.252	0.167	NA	235.2	NA	NA	0.083	NA
34286	3	36	1.68334	20.2001	18.5168	-36.4492	136.085	Aquatic	Marine	Westerlies	NA	NA	T6-400, fastQ HiSeq	NA	NA	0.073	NA	NA	NA	591	NA	NA	NA	NA	NA	NA	NA	NA	11	NA	NA	NA	NA	NA	NA	NA	NA	NA	NA	NA	NA	0.001	0.002	NA	247.5	NA	NA	0.157	NA
34288	2	54	0.730649	19.7275	18.9969	-35.236	131.071	Aquatic	Marine	Westerlies	NA	NA	T3-3000, fastQ HiSeq	NA	NA	0.049	NA	NA	NA	2689	NA	NA	NA	NA	NA	NA	NA	NA	11	NA	NA	NA	NA	NA	NA	NA	NA	NA	NA	NA	NA	0.015	0	NA	242.7	NA	NA	0.146	NA
34289	1	26	0.422915	10.9958	10.5729	-35.2227	130.692	Aquatic	Marine	Westerlies	NA	NA	T2-3000, fastQ HiSeq	NA	NA	0.023	NA	NA	NA	3315	NA	NA	NA	NA	NA	NA	NA	NA	13	NA	NA	NA	NA	NA	NA	NA	NA	NA	NA	NA	NA	0.017	0.001	NA	242.278	NA	NA	0.16	NA
34295	3	63	1.19428	25.0799	23.8856	-36.449	136.085	Aquatic	Marine	Westerlies	NA	NA	T6-400, fastQ HiSeq	NA	NA	0.109	NA	NA	NA	591	NA	NA	NA	NA	NA	NA	NA	NA	59	NA	NA	NA	NA	NA	NA	NA	NA	NA	NA	NA	NA	1.591	0.131	NA	256.7	NA	NA	0.274	NA
34296	1	18	0.755304	13.5955	12.8402	-35.8414	136.452	Aquatic	Marine	Westerlies	NA	NA	T6-100, fastQ HiSeq	NA	NA	0.115	NA	NA	NA	106	NA	NA	NA	NA	NA	NA	NA	NA	11	NA	NA	NA	NA	NA	NA	NA	NA	NA	NA	NA	NA	0.021	0.006	NA	NA	NA	NA	0.079	NA
34297	1	117	0.4417	51.6789	51.2372	-37.2659	135.597	Aquatic	Marine	Westerlies	NA	NA	T6-5000, fastQ HiSeq	NA	NA	0.039	NA	NA	NA	5366	NA	NA	NA	NA	NA	NA	NA	NA	74	NA	NA	NA	NA	NA	NA	NA	NA	NA	NA	NA	NA	2.333	0.44	NA	262.5	NA	NA	0.32	NA
34298	3	37	1.38385	17.0675	15.6836	-35.0482	134.09	Aquatic	Marine	Westerlies	NA	NA	T5-400, fastQ HiSeq	NA	NA	0.024	NA	NA	NA	410	NA	NA	NA	NA	NA	NA	NA	NA	10	NA	NA	NA	NA	NA	NA	NA	NA	NA	NA	NA	NA	0.082	0.003	NA	242.3	NA	NA	0.1	NA
34300	0	13	0	30.881	30.881	-35.0485	134.09	Aquatic	Marine	Westerlies	NA	NA	T5-400, fastQ HiSeq	NA	NA	0.037	NA	NA	NA	410	NA	NA	NA	NA	NA	NA	NA	NA	76	NA	NA	NA	NA	NA	NA	NA	NA	NA	NA	NA	NA	0.478	0.036	NA	251.8	NA	NA	0.176	NA
34301	2	39	0.912217	17.7882	16.876	-37.2655	135.597	Aquatic	Marine	Westerlies	NA	NA	T6-5000, fastQ HiSeq	NA	NA	0.022	NA	NA	NA	5366	NA	NA	NA	NA	NA	NA	NA	NA	10	NA	NA	NA	NA	NA	NA	NA	NA	NA	NA	NA	NA	0.014	0.003	NA	253.9	NA	NA	0.17	NA
34302	5	169	2.301	77.7739	75.4729	-35.8409	136.453	Aquatic	Marine	Westerlies	NA	NA	T6-100, fastQ HiSeq	NA	NA	0.115	NA	NA	NA	106	NA	NA	NA	NA	NA	NA	NA	NA	58	NA	NA	NA	NA	NA	NA	NA	NA	NA	NA	NA	NA	3.228	0.203	NA	NA	NA	NA	0.33	NA
34303	3	49	1.16414	19.0142	17.8501	-33.055	130.653	Aquatic	Marine	Westerlies	NA	NA	T2-100, fastQ HiSeq	NA	NA	0.02	NA	NA	NA	99	NA	NA	NA	NA	NA	NA	NA	NA	11	NA	NA	NA	NA	NA	NA	NA	NA	NA	NA	NA	NA	0.022	0.003	NA	236.7	NA	NA	0.007	NA
34304	4	59	1.57332	23.2065	21.6331	-35.2227	130.692	Aquatic	Marine	Westerlies	NA	NA	T2-3000, fastQ HiSeq	NA	NA	0.022	NA	NA	NA	3315	NA	NA	NA	NA	NA	NA	NA	NA	72	NA	NA	NA	NA	NA	NA	NA	NA	NA	NA	NA	NA	2.297	0.184	NA	253.348	NA	NA	0.316	NA
34305	2	28	1.22443	17.142	15.9176	-35.7908	132.676	Aquatic	Marine	Westerlies	NA	NA	T4-3000, fastQ HiSeq	NA	NA	0.003	NA	NA	NA	NA	NA	NA	NA	NA	NA	NA	NA	NA	11	NA	NA	NA	NA	NA	NA	NA	NA	NA	NA	NA	NA	0.031	0.005	NA	250.2	NA	NA	0.17	NA
34306	4	67	1.37093	22.9631	21.5922	-34.2803	132.585	Aquatic	Marine	Westerlies	NA	NA	T4-400, fastQ HiSeq	NA	NA	0.023	NA	NA	NA	NA	NA	NA	NA	NA	NA	NA	NA	NA	11	NA	NA	NA	NA	NA	NA	NA	NA	NA	NA	NA	NA	0.003	0	NA	242.2	NA	NA	0.126	NA
34307	116	145	43.8667	54.8334	10.9667	-12.4	130.768	Aquatic	Marine	Trades	NA	NA	Darwin, fastQ HiSeq	0.026	0.045	NA	0	0	NA	17.1	0	0.853	0.051	0.028	0.075	0.025	1.032	0	0	0	0.024	0	0	0.853	0	0.051	0.244	0.019	NA	0	0	NA	NA	NA	160.39	0	0	NA	0.014
34309	155	105	55.6067	37.6691	-17.9376	-12.4	130.768	Aquatic	Marine	Trades	NA	NA	Darwin, fastQ HiSeq	0.026	0.045	NA	0	0	NA	17.1	0	0.853	0.051	0.028	0.075	0.025	1.032	0	15	0	0.024	0	0	0.853	0	0.051	0.244	0.019	NA	0	0	NA	NA	NA	NA	0	0	NA	0.014
34310	3	74	1.40606	34.6827	33.2767	-35.8322	136.447	Aquatic	Marine	Westerlies	NA	NA	Kangaroo Island, fastQ HiSeq	0.02	0.025	0.078	0	0	NA	110	0.063	0.473	0.09	0	0.07	0.053	0.686	0.007	0	0	0.016	0.004	0.035	0.508	0	0.09	0.04	0.087	NA	0.003	0.008	0.435	NA	NA	22.5802	0.028	0	0.125	0.014
34315	5	64	2.46447	31.5453	29.0808	-35.8322	136.447	Aquatic	Marine	Westerlies	NA	NA	Kangaroo Island, fastQ HiSeq	0.02	0.025	0.341	0	0	NA	110	0.063	0.473	0.09	0	0.07	0.053	0.686	0.007	100	0	0.016	0.004	0.035	0.508	0	0.09	0.04	0.087	NA	0.003	0.008	0.408	NA	NA	99.2719	0.028	0	0.135	0.014
34316	5	95	1.64968	31.344	29.6943	-33.5546	130.671	Aquatic	Marine	Westerlies	NA	NA	T2-800, fastQ HiSeq	NA	NA	0.048	NA	NA	NA	807	NA	NA	NA	NA	NA	NA	NA	NA	86	NA	NA	NA	NA	NA	NA	NA	NA	NA	NA	NA	NA	1.664	0.109	NA	245.4	NA	NA	0.258	NA
34317	3	50	1.10768	18.4614	17.3537	-34.2794	132.584	Aquatic	Marine	Westerlies	NA	NA	T4-400, fastQ HiSeq	NA	NA	0.135	NA	NA	NA	NA	NA	NA	NA	NA	NA	NA	NA	NA	100	NA	NA	NA	NA	NA	NA	NA	NA	NA	NA	NA	NA	1.715	0.169	NA	256.7	NA	NA	0.279	NA
34318	4	45	1.28141	14.4158	13.1344	-33.5545	130.671	Aquatic	Marine	Westerlies	NA	NA	T2-800, fastQ HiSeq	NA	NA	0.043	NA	NA	NA	807	NA	NA	NA	NA	NA	NA	NA	NA	11	NA	NA	NA	NA	NA	NA	NA	NA	NA	NA	NA	NA	0.022	0.011	NA	241.1	NA	NA	0.098	NA
34319	4	50	2.25609	28.2012	25.9451	-35.2368	131.072	Aquatic	Marine	Westerlies	NA	NA	T3-3000, fastQ HiSeq	NA	NA	0.048	NA	NA	NA	2689	NA	NA	NA	NA	NA	NA	NA	NA	75	NA	NA	NA	NA	NA	NA	NA	NA	NA	NA	NA	NA	0.114	0.012	NA	264.6	NA	NA	0.173	NA
34369	9	73	2.23696	18.1442	15.9072	-66.3332	-170	Aquatic	Marine	Polar	NA	NA	GO-SHIPS Station number/rosette position 0236, MGE	0	NA	0.513	NA	0	NA	3308	0.0253923	NA	NA	0.00889637	0.0507132	0.0414204	0.10103	0	5.8	NA	0.0100967	0	0	NA	0	NA	0.109967	0.0231922	NA	0	0	28.4	0.22	NA	355.4	0	0	1.98	0
34393	16	964	3.63996	219.308	215.668	-52.0028	-170.069	Aquatic	Marine	Westerlies	NA	NA	3136, MGE	0.00229778	NA	0.189	NA	0	NA	4867	0.0359847	NA	NA	0.00834599	0.0327729	0.0331378	0.0742567	0	5.2	NA	0.010898	0	0	NA	0	NA	0.0143399	0.0970574	NA	0.00180583	0.00680172	15.12	0.27	NA	283.8	0.00711451	0	1.13	0.00842319
34402	3	209	0.796681	55.5021	54.7054	-47.4883	-169.984	Aquatic	Marine	Westerlies	NA	NA	4036, MGE	0.00417345	NA	0.146	NA	0	NA	5354	0.0521764	NA	NA	0.0106539	0.0414714	0.0415373	0.0936626	0	5.1	NA	0.0139103	0	0.00622746	NA	0	NA	0.0233589	0.0927461	NA	0	0.00540719	6.43	0.3	NA	261.4	0.0126583	0	0.6	0.00557354
34415	4	262	0.919757	60.2441	59.3243	-41.7276	-173.951	Aquatic	Marine	Westerlies	NA	NA	5336, MGE	0.0135295	NA	0.014	NA	0	NA	3118	0.0304095	NA	NA	0.0156083	0.0362025	0.0314176	0.0832285	0	7.2	NA	0.0100562	0	0.0161434	NA	0	NA	0.024004	0.0676663	NA	0	0.0133367	0.62	0.23	NA	242.8	0.00828523	0	0.2	0.0268563
34421	4	122	1.02521	31.2688	30.2436	-39.0728	-172.115	Aquatic	Marine	Westerlies	NA	NA	5936, MGE	0	NA	0.011	NA	0	NA	4865	0.0260101	NA	NA	0.00831204	0.0238814	0.0125566	0.0447501	0	6	NA	0.00669425	0	0.0750935	NA	0.00470625	NA	0.00740013	0.0425129	NA	0	0.00196652	0.02	0.01	NA	236.3	0	0	0.11	0.00153204
34430	4	57	1.66188	23.6817	22.0199	-35.0135	-169.991	Aquatic	Marine	Westerlies	NA	NA	6936, MGE	0	NA	0.004	NA	0	NA	5264	0.010709	NA	NA	0.00405215	0.00596803	0.0061547	0.0161749	0	6.1	NA	0.00297032	0	0.0446186	NA	0.00336967	NA	0.00293138	0.0164224	NA	0	0	0.03	0	NA	233.7	0	0	0.09	0
34450	0	94	0	20.401	20.401	-23.9956	-170.004	Aquatic	Marine	Trades	NA	NA	9036, MGE	0	NA	0.034	NA	0	NA	5689	0.00354098	NA	NA	0	0.00395539	0.00202153	0.00597692	0	3.9	NA	0.00295215	0	0.0217203	NA	0	NA	0.00216387	0.00808237	NA	0	0	-0.03	0	NA	214.3	0	0	0.06	0
34458	0	78	0	16.8059	16.8059	-19.9982	-170.002	Aquatic	Marine	Trades	NA	NA	9836, MGE	0	NA	0.015	NA	0	NA	5330	0.00335508	NA	NA	0.00271733	0.00519152	0.00295992	0.0108688	0	4.3	NA	0.00195783	0	0.0557546	NA	0.00623858	NA	0.00277983	0.00864964	NA	0	0	-0.04	0.01	NA	206.9	0	0	0.11	0
34473	3	109	0.54936	19.9601	19.4107	-12.9974	-169.998	Aquatic	Marine	Trades	NA	NA	11436, MGE	0	NA	0.031	NA	0	NA	4979	0	NA	NA	0	0.00409302	0	0.00409302	0	5.7	NA	0.00232643	0	0.0283743	NA	0	NA	0	0.00672739	NA	0	0	-0.03	0.01	NA	189	0	0	0.15	0
34481	2	90	0.477285	21.4778	21.0005	-8.99877	-168.875	Aquatic	Marine	Trades	NA	NA	12236, MGE	0	NA	0.022	NA	0	NA	4909	0.0023269	NA	NA	0	0.00461927	0.0027212	0.00734047	0	5.6	NA	0.00318879	0	0.0242915	NA	0	NA	0.0012138	0.00989714	NA	0	0	-0.01	0	NA	187.4	0	0	0.14	0
34499	2	119	0.472055	28.0873	27.6152	0.00383	-168.737	Aquatic	Marine	Trades	NA	NA	14036, MGE	0	NA	0.112	NA	0.0100276	NA	5582	0.0454403	NA	NA	0.00953637	0.0406261	0.03939	0.0895525	0	5.9	NA	0.0154012	0	0.0806462	NA	0.0101852	NA	0.0158693	0.0959975	NA	0.00227218	0.0058689	2.35	0.4	NA	180.1	0.0125478	0	0.36	0
34510	5	56	2.53159	28.3539	25.8223	-60.0007	-170.022	Aquatic	Marine	Polar	NA	NA	1531, MGE	NA	NA	NA	NA	NA	NA	3895	NA	NA	NA	NA	NA	NA	NA	NA	132.6	NA	NA	NA	NA	NA	NA	NA	NA	NA	NA	NA	NA	27.37	0.25	NA	327.8	NA	NA	1.91	NA
34524	4	305	0.906446	69.1165	68.2101	-52.0028	-170.069	Aquatic	Marine	Westerlies	NA	NA	3130, MGE	NA	NA	0.049	NA	NA	NA	4867	NA	NA	NA	NA	NA	NA	NA	NA	199.7	NA	NA	NA	NA	NA	NA	NA	NA	NA	NA	NA	NA	18.81	0.01	NA	264.7	NA	NA	1.31	NA
34533	6	780	1.97945	257.329	255.349	-47.4883	-169.984	Aquatic	Marine	Westerlies	NA	NA	4031, MGE	NA	NA	0.189	NA	NA	NA	5354	NA	NA	NA	NA	NA	NA	NA	NA	149.7	NA	NA	NA	NA	NA	NA	NA	NA	NA	NA	NA	NA	11.9	0.02	NA	239	NA	NA	0.88	NA
34569	7	146	1.47043	30.6689	29.1985	-39.0728	-172.115	Aquatic	Marine	Westerlies	NA	NA	5933, MGE	NA	NA	0.028	NA	NA	NA	4865	NA	NA	NA	NA	NA	NA	NA	NA	83.4	NA	NA	NA	NA	NA	NA	NA	NA	NA	NA	NA	NA	0.04	0.01	NA	236	NA	NA	0.12	NA
34578	4	76	0.785534	14.9251	14.1396	-35.0135	-169.991	Aquatic	Marine	Westerlies	NA	NA	6932, MGE	NA	NA	0.021	NA	NA	NA	5264	NA	NA	NA	NA	NA	NA	NA	NA	89	NA	NA	NA	NA	NA	NA	NA	NA	NA	NA	NA	NA	0.18	0.03	NA	240.2	NA	NA	0.15	NA
34621	7	153	2.13779	46.726	44.5882	-12.9974	-169.998	Aquatic	Marine	Trades	NA	NA	11433, MGE	NA	NA	0.044	NA	NA	NA	4979	NA	NA	NA	NA	NA	NA	NA	NA	80.4	NA	NA	NA	NA	NA	NA	NA	NA	NA	NA	NA	NA	2.89	0.59	NA	164.9	NA	NA	0.48	NA
34647	19	326	4.2737	73.3278	69.0541	0.00383	-168.737	Aquatic	Marine	Trades	NA	NA	14033, MGE	NA	NA	0.164	NA	NA	NA	5582	NA	NA	NA	NA	NA	NA	NA	NA	65.2	NA	NA	NA	NA	NA	NA	NA	NA	NA	NA	NA	NA	5.31	0.47	NA	162.3	NA	NA	0.52	NA
34710	8	49	4.76277	29.172	24.4092	-32	115.417	Aquatic	Marine	Westerlies	NA	NA	Rottnest Island, metagenome HiSeq	0.034	0.037	0.18	0	0.007	NA	50	0.036	0.916	0.205	0	0.122	0.074	1.317	0	0	0	0.03	0.003	0.015	0.931	0	0.205	0.168	0.099	0.6	0.004	0.022	0.2	NA	0.45	221.364	0.017	0	0.06	0.049
34715	9	59	4.05858	26.6062	22.5477	-32	115.417	Aquatic	Marine	Westerlies	NA	NA	Rottnest Island, metagenome HiSeq	0.034	0.037	0.28	0	0.007	NA	50	0.036	0.916	0.205	0	0.122	0.074	1.317	0	46	0	0.03	0.003	0.015	0.931	0	0.205	0.168	0.099	0.6	0.004	0.022	0.4	NA	0.45	225.525	0.017	0	0.08	0.049
34716	7	59	3.59876	30.3324	26.7336	-32	115.417	Aquatic	Marine	Westerlies	NA	NA	Rottnest Island, metagenome HiSeq	0.01	0.011	0.28	0	0.002	NA	50	0.016	0.345	0.063	0	0.04	0.027	0.475	0.048	0	0	0.011	0	0	0.345	0	0.063	0.072	0.039	0.3	0	0.006	0.3	NA	0.4	224.697	0.006	0	0.08	0.016
34721	17	82	8.19263	39.5174	31.3248	-32	115.417	Aquatic	Marine	Westerlies	NA	NA	Rottnest Island, metagenome HiSeq	0.01	0.011	0.3	0	0.002	NA	50	0.016	0.345	0.063	0	0.04	0.027	0.475	0.048	46	0	0.011	0	0	0.345	0	0.063	0.072	0.039	0.3	0	0.006	0.3	NA	0.4	228.049	0.006	0	0.06	0.016
34722	5	46	2.59643	23.8871	21.2907	-32	115.417	Aquatic	Marine	Westerlies	NA	NA	Rottnest Island, metagenome HiSeq	0.007	0.011	0.13	0.004	0	NA	50	0.016	0.287	0.047	0	0.046	0.027	0.407	0.009	0	0	0.019	0.006	0.011	0.298	0	0.047	0.058	0.047	0.3	0	0.005	0	NA	0.4	230.108	0.003	0	0.06	0.012
34727	23	112	10.6334	51.7801	41.1467	-32	115.417	Aquatic	Marine	Westerlies	NA	NA	Rottnest Island, metagenome HiSeq	0.007	0.011	0.19	0.004	0	NA	50	0.016	0.287	0.047	0	0.046	0.027	0.407	0.009	46	0	0.019	0.006	0.011	0.298	0	0.047	0.058	0.047	0.3	0	0.005	0.2	NA	0.4	232.203	0.003	0	0.06	0.012
34728	4	42	1.88892	19.8337	17.9447	-32	115.417	Aquatic	Marine	Westerlies	NA	NA	Rottnest Island, metagenome HiSeq	0.004	0.01	NA	0.004	0	NA	50	0.015	0.165	0.035	0	0.018	0.017	0.235	0.024	0	0	0.013	0.002	0.01	0.175	0	0.035	0.02	0.03	0.15	0	0.006	NA	NA	0.35	230.108	0.005	0	NA	0.013
34733	12	92	4.94572	37.9172	32.9715	-32	115.417	Aquatic	Marine	Westerlies	NA	NA	Rottnest Island, metagenome HiSeq	0.004	0.01	NA	0.004	0	NA	50	0.015	0.165	0.035	0	0.018	0.017	0.235	0.024	46	0	0.013	0.002	0.01	0.175	0	0.035	0.02	0.03	0.15	0	0.006	NA	NA	0.35	232.203	0.005	0	NA	0.013
34734	4	155	1.86479	72.2606	70.3958	-32	115.417	Aquatic	Marine	Westerlies	NA	NA	Rottnest Island, metagenome HiSeq	0.006	0.01	NA	0	0.003	NA	50	0.022	0.235	0.046	0	0.04	0.025	0.346	0	0	0	0.022	0.002	0.009	0.244	0	0.046	0.035	0.056	0.15	0	0.005	NA	NA	0.35	228.637	0.007	0	NA	0.011
34739	0	88	0	39.0058	39.0058	-32	115.417	Aquatic	Marine	Westerlies	NA	NA	Rottnest Island, metagenome HiSeq	0.006	0.01	NA	0	0.003	NA	50	0.022	0.235	0.046	0	0.04	0.025	0.346	0	46	0	0.022	0.002	0.009	0.244	0	0.046	0.035	0.056	0.15	0	0.005	NA	NA	0.35	230.156	0.007	0	NA	0.011
34740	6	59	2.75524	27.0932	24.3379	-19.3085	147.618	Aquatic	Marine	Trades	NA	NA	Yongala, metagenome HiSeq	0.003	0.01	0.07	0	0	NA	28	0.025	0.255	0.028	0	0.03	0.03	0.343	0.011	0	0	0.013	0.002	0.009	0.264	0	0.028	0.041	0.067	NA	0	0.002	0	NA	NA	183.722	0	0	0.01	0.002
34743	9	60	4.05858	27.0572	22.9986	-19.3085	147.618	Aquatic	Marine	Trades	NA	NA	Yongala, metagenome HiSeq	0.003	0.01	0.09	0	0	NA	28	0.025	0.255	0.028	0	0.03	0.03	0.343	0.011	26	0	0.013	0.002	0.009	0.264	0	0.028	0.041	0.067	NA	0	0.002	0	NA	NA	183.514	0	0	0.03	0.002
34744	1	59	0.427163	25.2026	24.7755	-19.3085	147.618	Aquatic	Marine	Trades	NA	NA	Yongala, metagenome HiSeq	0.005	0.014	0.01	0	0	NA	28	0.017	0.272	0.026	0	0.022	0.01	0.33	0	0	0	0.012	0.001	0.013	0.285	0	0.026	0.027	0.049	4.25	0	0.002	0	NA	1.05	278.584	0.003	0	0.03	0.003
34747	23	84	9.77785	35.7104	25.9326	-19.3085	147.618	Aquatic	Marine	Trades	NA	NA	Yongala, metagenome HiSeq	0.005	0.014	0.08	0	0	NA	28	0.017	0.272	0.026	0	0.022	0.01	0.33	0	26	0	0.012	0.001	0.013	0.285	0	0.026	0.027	0.049	4.25	0	0.002	0.04	NA	1.05	184.082	0.003	0	0.04	0.003
34748	6	68	2.35047	26.6387	24.2882	-19.3085	147.618	Aquatic	Marine	Trades	NA	NA	Yongala, metagenome HiSeq	NA	NA	NA	NA	NA	NA	28	NA	NA	NA	NA	NA	NA	NA	NA	0	NA	NA	NA	NA	NA	NA	NA	NA	NA	NA	NA	NA	NA	NA	NA	NA	NA	NA	NA	NA
34751	1	32	0.450953	14.4305	13.9795	-19.3085	147.618	Aquatic	Marine	Trades	NA	NA	Yongala, metagenome HiSeq	NA	NA	NA	NA	NA	NA	28	NA	NA	NA	NA	NA	NA	NA	NA	26	NA	NA	NA	NA	NA	NA	NA	NA	NA	NA	NA	NA	NA	NA	NA	NA	NA	NA	NA	NA
34752	3	86	1.1331	32.4822	31.3491	-19.3085	147.618	Aquatic	Marine	Trades	NA	NA	Yongala, metagenome HiSeq	0	0.018	0	0	0	NA	28	0.007	0.126	0.012	0	0.007	0.006	0.151	0.011	0	0	0.007	0	0.037	0.163	0	0.012	0.013	0.014	0.55	0	0.001	0	NA	0.4	214.196	0	0	0.05	0.002
34755	3	39	1.63439	21.247	19.6126	-19.3085	147.618	Aquatic	Marine	Trades	NA	NA	Yongala, metagenome HiSeq	0	0.018	0	0	0	NA	28	0.007	0.126	0.012	0	0.007	0.006	0.151	0.011	26	0	0.007	0	0.037	0.163	0	0.012	0.013	0.014	0.55	0	0.001	0	NA	0.4	216.35	0	0	0.06	0.002
34756	9	87	3.34467	32.3318	28.9872	-19.3085	147.618	Aquatic	Marine	Trades	NA	NA	Yongala, metagenome HiSeq	0	0.019	0	0	0	NA	28	0.008	0.166	0.011	0	0.02	0.011	0.208	0	0	0	0.01	0	0.045	0.211	0	0.011	0.027	0.02	0.7	0	0	0	NA	0.6	119.809	0	0	0.05	0
34759	1	16	0.762881	12.2061	11.4432	-19.3085	147.618	Aquatic	Marine	Trades	NA	NA	Yongala, metagenome HiSeq	0	0.019	0	0	0	NA	28	0.008	0.166	0.011	0	0.02	0.011	0.208	0	26	0	0.01	0	0.045	0.211	0	0.011	0.027	0.02	0.7	0	0	0	NA	0.6	208.213	0	0	0.05	0
34760	4	66	1.27559	21.0473	19.7717	-19.3085	147.618	Aquatic	Marine	Trades	NA	NA	Yongala, metagenome HiSeq	0	0.015	NA	0	0	NA	28	0.008	0.154	0.006	0	0.011	0.012	0.183	0.027	0	0	0.01	0	0.025	0.179	0	0.006	0.018	0.021	0.9	0	0.002	NA	NA	0.6	195.445	0	0	NA	0.002
34763	1	11	0.745459	8.20005	7.45459	-19.3085	147.618	Aquatic	Marine	Trades	NA	NA	Yongala, metagenome HiSeq	0	0.015	NA	0	0	NA	28	0.008	0.154	0.006	0	0.011	0.012	0.183	0.027	26	0	0.01	0	0.025	0.179	0	0.006	0.018	0.021	0.9	0	0.002	NA	NA	0.6	202.541	0	0	NA	0.002
34764	12	63	4.75681	24.9733	20.2165	-19.3085	147.618	Aquatic	Marine	Trades	NA	NA	Yongala, metagenome HiSeq	0	0.018	NA	0	0	NA	28	0	0.123	0.005	0	0.005	0.003	0.136	0.01	0	0	0.005	0	0.037	0.16	0	0.005	0.006	0.007	4.95	0	0	NA	NA	1.5	201.157	0	0	NA	0
34768	4	55	1.93247	26.5715	24.6391	-19.3085	147.618	Aquatic	Marine	Trades	NA	NA	Yongala, metagenome HiSeq	0.003	0.023	NA	0	0.004	NA	28	0.007	0.365	0.023	0	0.044	0.04	0.472	0.109	0	0	0.021	0	0	0.365	0	0.023	0.113	0.033	0.75	0.007	0.002	NA	NA	0.55	195.429	0.01	0.071	NA	0
34771	3	54	1.44767	26.0581	24.6104	-19.3085	147.618	Aquatic	Marine	Trades	NA	NA	Yongala, metagenome HiSeq	0.003	0.023	NA	0	0.004	NA	28	0.007	0.365	0.023	0	0.044	0.04	0.472	0.109	26	0	0.021	0	0	0.365	0	0.023	0.113	0.033	0.75	0.007	0.002	NA	NA	0.55	196.609	0.01	0.071	NA	0
34772	97	62	49.7508	31.7995	-17.9513	-12.4	130.768	Aquatic	Marine	Trades	NA	NA	Darwin, metagenome HiSeq	0.014	0.047	0.09	0	0.014	NA	21	0	0.951	0.048	0.045	0.074	0.03	1.148	0	0	0	0.044	0	0	0.951	0	0.048	0.324	0.027	NA	0	0	0.07	NA	NA	NA	0	0	0.22	0.018
34774	261	99	131.845	50.0101	-81.8347	-12.4	130.768	Aquatic	Marine	Trades	NA	NA	Darwin, metagenome HiSeq	0.014	0.047	0.34	0	0.014	NA	21	0	0.951	0.048	0.045	0.074	0.03	1.148	0	20	0	0.044	0	0	0.951	0	0.048	0.324	0.027	NA	0	0	0.11	NA	NA	NA	0	0	0.23	0.018
34775	273	90	127.952	42.182	-85.7701	-12.4	130.768	Aquatic	Marine	Trades	NA	NA	Darwin, metagenome HiSeq	0.013	0.052	0.49	0	0.021	NA	18	0	0.965	0.027	0.038	0.069	0.024	1.123	0	0	0	0.032	0	0	0.965	0	0.027	0.338	0.023	NA	0	0	0.17	NA	NA	NA	0	0	0.25	0
34777	348	87	162.919	40.7296	-122.189	-12.4	130.768	Aquatic	Marine	Trades	NA	NA	Darwin, metagenome HiSeq	0.013	0.052	0.21	0	0.021	NA	18	0	0.965	0.027	0.038	0.069	0.024	1.123	0	20	0	0.032	0	0	0.965	0	0.027	0.338	0.023	NA	0	0	0.15	NA	NA	NA	0	0	0.22	0
34778	80	55	46.114	31.7034	-14.4106	-12.4	130.768	Aquatic	Marine	Trades	NA	NA	Darwin, metagenome HiSeq	0.011	0.049	0.19	0	0.022	NA	18.3	0	0.813	0.067	0.04	0.065	0.03	1.015	0	0	0	0.03	0	0	0.813	0	0.067	0.305	0.021	NA	0	0	0.1	NA	NA	NA	0	0	0.21	0.018
34780	467	138	204.907	60.5507	-144.356	-12.4	130.768	Aquatic	Marine	Trades	NA	NA	Darwin, metagenome HiSeq	0.011	0.049	0.18	0	0.022	NA	18.3	0	0.813	0.067	0.04	0.065	0.03	1.015	0	20	0	0.03	0	0	0.813	0	0.067	0.305	0.021	NA	0	0	0.15	NA	NA	NA	0	0	0.21	0.018
34781	262	225	129.029	110.808	-18.2217	-12.4	130.768	Aquatic	Marine	Trades	NA	NA	Darwin, metagenome HiSeq	0.016	0.05	0.3	0	0.022	NA	22.5	0	0.868	0.039	0.051	0.066	0.035	1.059	0	0	0	0.032	0	0	0.868	0	0.039	0.311	0.021	NA	0	0	0.12	NA	NA	NA	0	0	0.23	0
34783	171	103	85.0198	51.2108	-33.8091	-12.4	130.768	Aquatic	Marine	Trades	NA	NA	Darwin, metagenome HiSeq	0.016	0.05	0.54	0	0.022	NA	22.5	0	0.868	0.039	0.051	0.066	0.035	1.059	0	20	0	0.032	0	0	0.868	0	0.039	0.311	0.021	NA	0	0	0.15	NA	NA	NA	0	0	0.24	0
34784	49	129	23.7424	62.5056	38.7631	-12.4	130.768	Aquatic	Marine	Trades	NA	NA	Darwin, metagenome HiSeq	0.012	0.036	NA	0	0	NA	18.5	0	0.672	0.058	0	0.04	0.012	0.782	0	0	0	0.028	0	0	0.672	0	0.058	0.143	0.016	NA	0	0.004	NA	NA	NA	174.965	0	0	NA	0.014
34786	71	50	33.1574	23.3503	-9.80711	-12.4	130.768	Aquatic	Marine	Trades	NA	NA	Darwin, metagenome HiSeq	0.012	0.036	NA	0	0	NA	18.5	0	0.672	0.058	0	0.04	0.012	0.782	0	15	0	0.028	0	0	0.672	0	0.058	0.143	0.016	NA	0	0.004	NA	NA	NA	175.716	0	0	NA	0.014
34787	13	111	8.21876	70.1756	61.9568	-42.5967	148.233	Aquatic	Marine	Westerlies	NA	NA	Maria Island, metagenome HiSeq	0.016	0.02	0.07	0	0	NA	88	0.041	0.653	0.044	0	0.118	0.067	0.882	0.24	0	0	0.036	0.003	0	0.653	0	0.044	0.25	0.112	NA	0	0.007	0.2	NA	NA	210.49	0.035	0	0.09	0.016
34792	44	689	20.2847	317.641	297.356	-42.5967	148.233	Aquatic	Marine	Westerlies	NA	NA	Maria Island, metagenome HiSeq	0.016	0.02	0.12	0	0	NA	88	0.041	0.653	0.044	0	0.118	0.067	0.882	0.24	85	0	0.036	0.003	0	0.653	0	0.044	0.25	0.112	NA	0	0.007	0.7	NA	NA	193.371	0.035	0	0.07	0.016
34793	24	250	13.636	142.041	128.405	-42.5967	148.233	Aquatic	Marine	Westerlies	NA	NA	Maria Island, metagenome HiSeq	0.016	0.012	0.01	0	0	NA	88	0.023	0.378	0.092	0	0.044	0.022	0.536	0	0	0	0.013	0	0.005	0.383	0	0.092	0.056	0.041	NA	0	0.01	3.5	NA	NA	242.037	0.012	0	0.35	0.028
34798	11	281	5.8406	149.201	143.36	-42.5967	148.233	Aquatic	Marine	Westerlies	NA	NA	Maria Island, metagenome HiSeq	0.016	0.012	0.03	0	0	NA	88	0.023	0.378	0.092	0	0.044	0.022	0.536	0	85	0	0.013	0	0.005	0.383	0	0.092	0.056	0.041	NA	0	0.01	3.7	NA	NA	248.986	0.012	0	0.37	0.028
34799	22	295	10.6868	143.301	132.614	-42.5967	148.233	Aquatic	Marine	Westerlies	NA	NA	Maria Island, metagenome HiSeq	0.012	0.013	0.02	0	0	NA	88	0.022	0.341	0.068	0	0.038	0.024	0.471	0	0	0	0.019	0	0.004	0.345	0	0.068	0.062	0.041	0.45	0	0.008	3.6	NA	0.4	248.421	0.009	0	0.36	0.019
34804	29	187	22.2475	143.458	121.21	-42.5967	148.233	Aquatic	Marine	Westerlies	NA	NA	Maria Island, metagenome HiSeq	0.012	0.013	0.04	0	0	NA	88	0.022	0.341	0.068	0	0.038	0.024	0.471	0	85	0	0.019	0	0.004	0.345	0	0.068	0.062	0.041	0.45	0	0.008	3.6	NA	0.4	252.798	0.009	0	0.36	0.019
34805	74	350	31.7967	150.39	118.593	-42.5967	148.233	Aquatic	Marine	Westerlies	NA	NA	Maria Island, metagenome HiSeq	0.007	0.022	0.05	0	0	NA	88	0.022	1.114	0.057	0	0.155	0.082	1.408	0.108	0	0	0.035	0.003	0	1.114	0	0.057	0.339	0.05	0.2	0	0.006	2.8	NA	0.25	264.011	0.009	0.086	0.33	0.014
34810	34	321	14.276	134.782	120.506	-42.5967	148.233	Aquatic	Marine	Westerlies	NA	NA	Maria Island, metagenome HiSeq	0.007	0.022	0.2	0	0	NA	88	0.022	1.114	0.057	0	0.155	0.082	1.408	0.108	85	0	0.035	0.003	0	1.114	0	0.057	0.339	0.05	0.2	0	0.006	2.7	NA	0.25	263.732	0.009	0.086	0.35	0.014
34811	14	86	6.31334	38.782	32.4686	-42.5967	148.233	Aquatic	Marine	Westerlies	NA	NA	Maria Island, metagenome HiSeq	0.016	0.011	2.4	0	0	NA	88	0.01	0.413	0.029	0	0.111	0.024	0.577	0	0	0	0.044	0.006	0	0.413	0	0.029	0.063	0.05	1.1	0	0.004	0.9	NA	1.05	NA	0.083	0	0.48	0.008
34816	16	191	6.90854	82.4707	75.5621	-42.5967	148.233	Aquatic	Marine	Westerlies	NA	NA	Maria Island, metagenome HiSeq	0.016	0.011	1.27	0	0	NA	88	0.01	0.413	0.029	0	0.111	0.024	0.577	0	85	0	0.044	0.006	0	0.413	0	0.029	0.063	0.05	1.1	0	0.004	2.9	NA	1.05	NA	0.083	0	0.42	0.008
34821	6	68	2.70572	30.6648	27.9591	-35.8322	136.447	Aquatic	Marine	Westerlies	NA	NA	Kangaroo Island, metagenome HiSeq	0.008	0.011	NA	0	0	NA	110	0.038	0.269	0.05	0	0.04	0.043	0.402	0.039	100	0	0.016	0	0	0.269	0	0.05	0.024	0.081	NA	0	0.006	NA	NA	NA	80.2407	0.012	0	NA	0.018
34822	4	36	2.07665	18.6898	16.6132	-35.8322	136.447	Aquatic	Marine	Westerlies	NA	NA	Kangaroo Island, metagenome HiSeq	0.007	0.02	0.04	0	0.006	NA	110	0.044	0.371	0.07	0	0.044	0.058	0.543	0	0	0	0.02	0.005	0.023	0.394	0	0.07	0.039	0.097	NA	0	0.01	0	NA	NA	9.359	0.006	0	0.12	0.021
34827	3	142	1.46008	69.1106	67.6505	-35.8322	136.447	Aquatic	Marine	Westerlies	NA	NA	Kangaroo Island, metagenome HiSeq	0.007	0.02	0.13	0	0.006	NA	110	0.044	0.371	0.07	0	0.044	0.058	0.543	0	100	0	0.02	0.005	0.023	0.394	0	0.07	0.039	0.097	NA	0	0.01	0.8	NA	NA	105.974	0.006	0	0.21	0.021
34828	5	304	4.21397	256.209	251.995	-27.345	153.562	Aquatic	Marine	Trades	NA	NA	North Stradbroke Island, metagenome HiSeq	0	0.011	NA	0	0	NA	57	0.011	0.256	0.006	0	0.02	0	0.282	0.025	0	0	0.008	0	0.03	0.286	0	0.006	0.085	0.021	0.65	0	0	NA	NA	0.55	NA	0	0	NA	0
35252	44	991	20.7598	467.568	446.808	-27.345	153.562	Aquatic	Marine	Trades	NA	NA	North Stradbroke Island, metagenome HiSeq	0	0.011	NA	0	0	NA	57	0.011	0.256	0.006	0	0.02	0	0.282	0.025	50	0	0.008	0	0.03	0.286	0	0.006	0.085	0.021	0.65	0	0	NA	NA	0.55	NA	0	0	NA	0
35253	18	312	9.30288	161.25	151.947	-27.345	153.562	Aquatic	Marine	Trades	NA	NA	North Stradbroke Island, metagenome HiSeq	0.02	0.044	NA	0.004	0.011	NA	57	0.022	1.949	0.035	0	0.24	0.268	2.492	0.197	0	0	0.082	0.01	0.01	1.959	0	0.035	0.93	0.056	0.7	0.011	0.008	NA	NA	0.6	4179.78	0.012	0.065	NA	0.006
35258	30	1177	13.8695	544.146	530.277	-27.345	153.562	Aquatic	Marine	Trades	NA	NA	North Stradbroke Island, metagenome HiSeq	0.02	0.044	NA	0.004	0.011	NA	57	0.022	1.949	0.035	0	0.24	0.268	2.492	0.197	50	0	0.082	0.01	0.01	1.959	0	0.035	0.93	0.056	0.7	0.011	0.008	NA	NA	0.6	6414.8	0.012	0.065	NA	0.006
35259	3	108	1.35205	48.6739	47.3218	-34.1192	151.227	Aquatic	Marine	Westerlies	NA	NA	Port Hacking, metagenome HiSeq	0.041	0.031	0.57	0	0	NA	105	0.042	0.787	0.116	0	0.085	0.059	1.047	0.038	0	0	0.02	0.002	0.013	0.8	0	0.116	0.132	0.064	0.1	0.005	0.012	1.9	NA	0.8	221.552	0.014	0	0.26	0.028
35264	35	340	18.8321	182.94	164.108	-34.1192	151.227	Aquatic	Marine	Westerlies	NA	NA	Port Hacking, metagenome HiSeq	0.041	0.031	0.11	0	0	NA	105	0.042	0.787	0.116	0	0.085	0.059	1.047	0.038	100	0	0.02	0.002	0.013	0.8	0	0.116	0.132	0.064	0.1	0.005	0.012	6	NA	0.8	196.048	0.014	0	0.51	0.028
35265	46	172	27.7254	103.669	75.9434	-34.1192	151.227	Aquatic	Marine	Westerlies	NA	NA	Port Hacking, metagenome HiSeq	NA	NA	NA	NA	NA	NA	100	NA	NA	NA	NA	NA	NA	NA	NA	0	NA	NA	NA	NA	NA	NA	NA	NA	NA	0.2	NA	NA	NA	NA	0.55	207.351	NA	NA	NA	NA
35270	196	349	92.339	164.42	72.0809	-34.1192	151.227	Aquatic	Marine	Westerlies	NA	NA	Port Hacking, metagenome HiSeq	NA	NA	NA	NA	NA	NA	100	NA	NA	NA	NA	NA	NA	NA	NA	100	NA	NA	NA	NA	NA	NA	NA	NA	NA	0.2	NA	NA	NA	NA	0.55	173.776	NA	NA	NA	NA
35355	93	75	33.8889	27.3297	-6.55913	-12.4	130.768	Aquatic	Marine	Trades	NA	NA	Darwin, fastQ HiSeq	NA	NA	NA	NA	NA	NA	19.5	NA	NA	NA	NA	NA	NA	NA	NA	0	NA	NA	NA	NA	NA	NA	NA	NA	NA	NA	NA	NA	NA	NA	NA	NA	NA	NA	NA	NA
35357	308	118	139.579	53.475	-86.1038	-12.4	130.768	Aquatic	Marine	Trades	NA	NA	Darwin, fastQ HiSeq	NA	NA	NA	NA	NA	NA	19.5	NA	NA	NA	NA	NA	NA	NA	NA	19.5	NA	NA	NA	NA	NA	NA	NA	NA	NA	NA	NA	NA	NA	NA	NA	NA	NA	NA	NA	NA
35358	64	66	35.0833	36.1796	1.09635	-12.4	130.768	Aquatic	Marine	Trades	NA	NA	Darwin, fastQ HiSeq	NA	NA	NA	NA	NA	NA	18	NA	NA	NA	NA	NA	NA	NA	NA	0	NA	NA	NA	NA	NA	NA	NA	NA	NA	NA	NA	NA	NA	NA	NA	NA	NA	NA	NA	NA
35360	134	85	74.638	47.345	-27.293	-12.4	130.768	Aquatic	Marine	Trades	NA	NA	Darwin, fastQ HiSeq	NA	NA	NA	NA	NA	NA	18	NA	NA	NA	NA	NA	NA	NA	NA	18	NA	NA	NA	NA	NA	NA	NA	NA	NA	NA	NA	NA	NA	NA	NA	NA	NA	NA	NA	NA
35361	28	58	11.5112	23.8446	12.3334	-12.4	130.768	Aquatic	Marine	Trades	NA	NA	Darwin, fastQ HiSeq	NA	NA	NA	NA	NA	NA	19.5	NA	NA	NA	NA	NA	NA	NA	NA	0	NA	NA	NA	NA	NA	NA	NA	NA	NA	NA	NA	NA	NA	NA	NA	NA	NA	NA	NA	NA
35363	242	92	113.394	43.1086	-70.2857	-12.4	130.768	Aquatic	Marine	Trades	NA	NA	Darwin, fastQ HiSeq	NA	NA	NA	NA	NA	NA	19.5	NA	NA	NA	NA	NA	NA	NA	NA	19.5	NA	NA	NA	NA	NA	NA	NA	NA	NA	NA	NA	NA	NA	NA	NA	NA	NA	NA	NA	NA
35364	21	62	9.13819	26.9794	17.8412	-12.4	130.768	Aquatic	Marine	Trades	NA	NA	Darwin, fastQ HiSeq	NA	NA	NA	NA	NA	NA	21.5	NA	NA	NA	NA	NA	NA	NA	NA	0	NA	NA	NA	NA	NA	NA	NA	NA	NA	NA	NA	NA	NA	NA	NA	NA	NA	NA	NA	NA
35366	369	89	172.15	41.5212	-130.628	-12.4	130.768	Aquatic	Marine	Trades	NA	NA	Darwin, fastQ HiSeq	NA	NA	NA	NA	NA	NA	21.5	NA	NA	NA	NA	NA	NA	NA	NA	21.5	NA	NA	NA	NA	NA	NA	NA	NA	NA	NA	NA	NA	NA	NA	NA	NA	NA	NA	NA	NA
35367	228	83	107.063	38.9748	-68.0884	-12.4	130.768	Aquatic	Marine	Trades	NA	NA	Darwin, fastQ HiSeq	NA	NA	NA	NA	NA	NA	20	NA	NA	NA	NA	NA	NA	NA	NA	0	NA	NA	NA	NA	NA	NA	NA	NA	NA	NA	NA	NA	NA	NA	NA	NA	NA	NA	NA	NA
35369	200	77	107.61	41.43	-66.1804	-12.4	130.768	Aquatic	Marine	Trades	NA	NA	Darwin, fastQ HiSeq	NA	NA	NA	NA	NA	NA	20	NA	NA	NA	NA	NA	NA	NA	NA	17	NA	NA	NA	NA	NA	NA	NA	NA	NA	NA	NA	NA	NA	NA	NA	NA	NA	NA	NA	NA
35370	115	84	77.4464	56.5695	-20.8769	-12.4	130.768	Aquatic	Marine	Trades	NA	NA	Darwin, fastQ HiSeq	NA	NA	NA	NA	NA	NA	16	NA	NA	NA	NA	NA	NA	NA	NA	0	NA	NA	NA	NA	NA	NA	NA	NA	NA	NA	NA	NA	NA	NA	NA	NA	NA	NA	NA	NA
35372	192	104	126.307	68.4164	-57.8908	-12.4	130.768	Aquatic	Marine	Trades	NA	NA	Darwin, fastQ HiSeq	NA	NA	NA	NA	NA	NA	16	NA	NA	NA	NA	NA	NA	NA	NA	15	NA	NA	NA	NA	NA	NA	NA	NA	NA	NA	NA	NA	NA	NA	NA	NA	NA	NA	NA	NA
35373	214	111	86.4306	44.8308	-41.5998	-12.4	130.768	Aquatic	Marine	Trades	NA	NA	Darwin, fastQ HiSeq	NA	NA	NA	NA	NA	NA	18	NA	NA	NA	NA	NA	NA	NA	NA	0	NA	NA	NA	NA	NA	NA	NA	NA	NA	NA	NA	NA	NA	NA	NA	NA	NA	NA	NA	NA
35375	450	84	201.855	37.6795	-164.175	-12.4	130.768	Aquatic	Marine	Trades	NA	NA	Darwin, fastQ HiSeq	NA	NA	NA	NA	NA	NA	18	NA	NA	NA	NA	NA	NA	NA	NA	17	NA	NA	NA	NA	NA	NA	NA	NA	NA	NA	NA	NA	NA	NA	NA	NA	NA	NA	NA	NA
35376	225	126	79.6659	44.6129	-35.053	-12.4	130.768	Aquatic	Marine	Trades	NA	NA	Darwin, fastQ HiSeq	NA	NA	NA	NA	NA	NA	20	NA	NA	NA	NA	NA	NA	NA	NA	0	NA	NA	NA	NA	NA	NA	NA	NA	NA	NA	NA	NA	NA	NA	NA	NA	NA	NA	NA	NA
35378	251	65	128.692	33.3266	-95.3654	-12.4	130.768	Aquatic	Marine	Trades	NA	NA	Darwin, fastQ HiSeq	NA	NA	NA	NA	NA	NA	20	NA	NA	NA	NA	NA	NA	NA	NA	19	NA	NA	NA	NA	NA	NA	NA	NA	NA	NA	NA	NA	NA	NA	NA	NA	NA	NA	NA	NA
35379	146	66	60.5834	27.387	-33.1964	-12.4	130.768	Aquatic	Marine	Trades	NA	NA	Darwin, fastQ HiSeq	NA	NA	NA	NA	NA	NA	18	NA	NA	NA	NA	NA	NA	NA	NA	0	NA	NA	NA	NA	NA	NA	NA	NA	NA	NA	NA	NA	NA	NA	NA	NA	NA	NA	NA	NA
35381	263	75	80.4684	22.9473	-57.5212	-12.4	130.768	Aquatic	Marine	Trades	NA	NA	Darwin, fastQ HiSeq	NA	NA	NA	NA	NA	NA	18	NA	NA	NA	NA	NA	NA	NA	NA	17	NA	NA	NA	NA	NA	NA	NA	NA	NA	NA	NA	NA	NA	NA	NA	NA	NA	NA	NA	NA
35382	7	80	2.47475	28.2828	25.8081	-35.8322	136.447	Aquatic	Marine	Westerlies	NA	NA	Kangaroo Island, fastQ HiSeq	0.002	0.015	NA	0.002	0	NA	110	0.036	0.337	0.074	0	0.049	0.038	0.498	0	0	0	0.013	0.002	0.007	0.344	0	0.074	0.04	0.065	NA	0.002	0.008	NA	NA	NA	12.9651	0.011	0	NA	0.02
35387	8	427	2.74078	146.289	143.548	-35.8322	136.447	Aquatic	Marine	Westerlies	NA	NA	Kangaroo Island, fastQ HiSeq	0.002	0.015	NA	0.002	0	NA	110	0.036	0.337	0.074	0	0.049	0.038	0.498	0	100	0	0.013	0.002	0.007	0.344	0	0.074	0.04	0.065	NA	0.002	0.008	NA	NA	NA	58.6314	0.011	0	NA	0.02
35388	4	50	1.81667	22.7084	20.8917	-35.8322	136.447	Aquatic	Marine	Westerlies	NA	NA	Kangaroo Island, fastQ HiSeq	NA	NA	NA	NA	NA	NA	NA	NA	NA	NA	NA	NA	NA	NA	NA	0	NA	NA	NA	NA	NA	NA	NA	NA	NA	NA	NA	NA	NA	NA	NA	NA	NA	NA	NA	NA
35393	8	182	4.5981	104.607	100.009	-35.8322	136.447	Aquatic	Marine	Westerlies	NA	NA	Kangaroo Island, fastQ HiSeq	NA	NA	NA	NA	NA	NA	NA	NA	NA	NA	NA	NA	NA	NA	NA	100	NA	NA	NA	NA	NA	NA	NA	NA	NA	NA	NA	NA	NA	NA	NA	NA	NA	NA	NA	NA
35394	6	59	2.65104	26.0685	23.4175	-42.5967	148.233	Aquatic	Marine	Westerlies	NA	NA	Maria Island, fastQ HiSeq	0.013	0.021	0.46	0	0	NA	88	0.02	0.582	0.133	0	0.072	0.071	0.858	0.091	0	0	0.038	0.004	0	0.582	0	0.133	0.139	0.08	0.15	0	0.015	0	NA	0.4	253.844	0.019	0	0.2	0.038
35399	11	264	4.94078	118.579	113.638	-42.5967	148.233	Aquatic	Marine	Westerlies	NA	NA	Maria Island, fastQ HiSeq	0.013	0.021	0.57	0	0	NA	88	0.02	0.582	0.133	0	0.072	0.071	0.858	0.091	85	0	0.038	0.004	0	0.582	0	0.133	0.139	0.08	0.15	0	0.015	3.1	NA	0.4	245.799	0.019	0	0.4	0.038
35400	24	57	13.812	32.8035	18.9915	-42.5967	148.233	Aquatic	Marine	Westerlies	NA	NA	Maria Island, fastQ HiSeq	0.014	0.017	NA	0	0	NA	88	0.022	0.462	0.09	0	0.049	0.064	0.665	0.09	0	0	0.038	0.003	0	0.462	0	0.09	0.096	0.093	0	0	0.012	NA	NA	0.4	237.844	0.009	0	NA	0.034
35405	19	535	9.31407	262.264	252.95	-42.5967	148.233	Aquatic	Marine	Westerlies	NA	NA	Maria Island, fastQ HiSeq	0.014	0.017	NA	0	0	NA	88	0.022	0.462	0.09	0	0.049	0.064	0.665	0.09	85	0	0.038	0.003	0	0.462	0	0.09	0.096	0.093	0	0	0.012	NA	NA	0.4	233.863	0.009	0	NA	0.034
35406	4	78	2.02885	39.5627	37.5338	-42.5967	148.233	Aquatic	Marine	Westerlies	NA	NA	Maria Island, fastQ HiSeq	0.05	0.034	NA	0	0	NA	88	0.024	0.834	0.164	0	0.094	0.077	1.169	0.149	0	0	0.031	0.003	0	0.834	0	0.164	0.201	0.067	0.3	0.004	0.019	NA	NA	0.15	236.587	0.007	0	NA	0.048
35411	10	562	5.43191	305.273	299.841	-42.5967	148.233	Aquatic	Marine	Westerlies	NA	NA	Maria Island, fastQ HiSeq	0.05	0.034	NA	0	0	NA	88	0.024	0.834	0.164	0	0.094	0.077	1.169	0.149	85	0	0.031	0.003	0	0.834	0	0.164	0.201	0.067	0.3	0.004	0.019	NA	NA	0.15	212.723	0.007	0	NA	0.048
35412	9	118	4.12082	54.0285	49.9077	-42.5967	148.233	Aquatic	Marine	Westerlies	NA	NA	Maria Island, fastQ HiSeq	NA	NA	NA	NA	NA	NA	88	NA	NA	NA	NA	NA	NA	NA	NA	0	NA	NA	NA	NA	NA	NA	NA	NA	NA	0.2	NA	NA	NA	NA	0.25	173.562	NA	NA	NA	NA
35417	9	354	4.79306	188.527	183.734	-42.5967	148.233	Aquatic	Marine	Westerlies	NA	NA	Maria Island, fastQ HiSeq	NA	NA	NA	NA	NA	NA	88	NA	NA	NA	NA	NA	NA	NA	NA	85	NA	NA	NA	NA	NA	NA	NA	NA	NA	0.2	NA	NA	NA	NA	0.25	216.002	NA	NA	NA	NA
35418	5	159	2.2021	70.0267	67.8246	-42.5967	148.233	Aquatic	Marine	Westerlies	NA	NA	Maria Island, fastQ HiSeq	NA	NA	NA	NA	NA	NA	88	NA	NA	NA	NA	NA	NA	NA	NA	0	NA	NA	NA	NA	NA	NA	NA	NA	NA	0.05	NA	NA	NA	NA	0.35	239.174	NA	NA	NA	NA
35423	10	214	5.17647	110.776	105.6	-42.5967	148.233	Aquatic	Marine	Westerlies	NA	NA	Maria Island, fastQ HiSeq	NA	NA	NA	NA	NA	NA	88	NA	NA	NA	NA	NA	NA	NA	NA	85	NA	NA	NA	NA	NA	NA	NA	NA	NA	0.05	NA	NA	NA	NA	0.35	241.598	NA	NA	NA	NA
35424	2	189	1.49488	141.266	139.771	-42.5967	148.233	Aquatic	Marine	Westerlies	NA	NA	Maria Island, fastQ HiSeq	NA	NA	NA	NA	NA	NA	NA	NA	NA	NA	NA	NA	NA	NA	NA	0	NA	NA	NA	NA	NA	NA	NA	NA	NA	NA	NA	NA	NA	NA	NA	NA	NA	NA	NA	NA
35429	8	225	4.23633	119.147	114.911	-42.5967	148.233	Aquatic	Marine	Westerlies	NA	NA	Maria Island, fastQ HiSeq	NA	NA	NA	NA	NA	NA	NA	NA	NA	NA	NA	NA	NA	NA	NA	85	NA	NA	NA	NA	NA	NA	NA	NA	NA	NA	NA	NA	NA	NA	NA	NA	NA	NA	NA	NA
35430	8	308	3.74594	144.219	140.473	-42.5967	148.233	Aquatic	Marine	Westerlies	NA	NA	Maria Island, fastQ HiSeq	NA	NA	NA	NA	NA	NA	NA	NA	NA	NA	NA	NA	NA	NA	NA	0	NA	NA	NA	NA	NA	NA	NA	NA	NA	NA	NA	NA	NA	NA	NA	NA	NA	NA	NA	NA
35435	7	243	3.21708	111.679	108.462	-42.5967	148.233	Aquatic	Marine	Westerlies	NA	NA	Maria Island, fastQ HiSeq	NA	NA	NA	NA	NA	NA	NA	NA	NA	NA	NA	NA	NA	NA	NA	85	NA	NA	NA	NA	NA	NA	NA	NA	NA	NA	NA	NA	NA	NA	NA	NA	NA	NA	NA	NA
35436	8	206	4.02869	103.739	99.71	-42.5967	148.233	Aquatic	Marine	Westerlies	NA	NA	Maria Island, fastQ HiSeq	NA	NA	NA	NA	NA	NA	NA	NA	NA	NA	NA	NA	NA	NA	NA	0	NA	NA	NA	NA	NA	NA	NA	NA	NA	NA	NA	NA	NA	NA	NA	NA	NA	NA	NA	NA
35441	5	212	2.11144	89.5252	87.4138	-42.5967	148.233	Aquatic	Marine	Westerlies	NA	NA	Maria Island, fastQ HiSeq	NA	NA	NA	NA	NA	NA	NA	NA	NA	NA	NA	NA	NA	NA	NA	85	NA	NA	NA	NA	NA	NA	NA	NA	NA	NA	NA	NA	NA	NA	NA	NA	NA	NA	NA	NA
35442	3	17	1.48031	8.38842	6.90811	-27.345	153.562	Aquatic	Marine	Trades	NA	NA	North Stradbroke Island, fastQ HiSeq	0.007	0.023	NA	0.003	0.005	NA	57	0.016	0.361	0.039	0	0.03	0.033	0.463	0.048	0	0	0.014	0.003	0.024	0.385	0	0.039	0.071	0.034	0.4	0.008	0.005	NA	NA	0.5	4488.03	0.008	0	NA	0.006
35447	13	84	8.33681	53.8686	45.5318	-27.345	153.562	Aquatic	Marine	Trades	NA	NA	North Stradbroke Island, fastQ HiSeq	0.007	0.023	NA	0.003	0.005	NA	57	0.016	0.361	0.039	0	0.03	0.033	0.463	0.048	50	0	0.014	0.003	0.024	0.385	0	0.039	0.071	0.034	0.4	0.008	0.005	NA	NA	0.5	6870.65	0.008	0	NA	0.006
35448	1	38	0.483054	18.3561	17.873	-27.345	153.562	Aquatic	Marine	Trades	NA	NA	North Stradbroke Island, fastQ HiSeq	NA	NA	NA	NA	NA	NA	57	NA	NA	NA	NA	NA	NA	NA	NA	0	NA	NA	NA	NA	NA	NA	NA	NA	NA	0.75	NA	NA	NA	NA	0.55	4217.66	NA	NA	NA	NA
35453	3	53	1.80811	31.9434	30.1352	-27.345	153.562	Aquatic	Marine	Trades	NA	NA	North Stradbroke Island, fastQ HiSeq	NA	NA	NA	NA	NA	NA	57	NA	NA	NA	NA	NA	NA	NA	NA	50	NA	NA	NA	NA	NA	NA	NA	NA	NA	0.75	NA	NA	NA	NA	0.55	7490.58	NA	NA	NA	NA
35454	1	55	0.392899	21.6095	21.2166	-27.345	153.562	Aquatic	Marine	Trades	NA	NA	North Stradbroke Island, fastQ HiSeq	NA	NA	NA	NA	NA	NA	NA	NA	NA	NA	NA	NA	NA	NA	NA	0	NA	NA	NA	NA	NA	NA	NA	NA	NA	NA	NA	NA	NA	NA	NA	NA	NA	NA	NA	NA
35459	19	109	8.10178	46.4786	38.3768	-27.345	153.562	Aquatic	Marine	Trades	NA	NA	North Stradbroke Island, fastQ HiSeq	NA	NA	NA	NA	NA	NA	NA	NA	NA	NA	NA	NA	NA	NA	NA	50	NA	NA	NA	NA	NA	NA	NA	NA	NA	NA	NA	NA	NA	NA	NA	NA	NA	NA	NA	NA
35460	2	47	1.11904	26.2973	25.1783	-27.345	153.562	Aquatic	Marine	Trades	NA	NA	North Stradbroke Island, fastQ HiSeq	NA	NA	NA	NA	NA	NA	NA	NA	NA	NA	NA	NA	NA	NA	NA	0	NA	NA	NA	NA	NA	NA	NA	NA	NA	NA	NA	NA	NA	NA	NA	NA	NA	NA	NA	NA
35465	10	259	4.86759	126.071	121.203	-27.345	153.562	Aquatic	Marine	Trades	NA	NA	North Stradbroke Island, fastQ HiSeq	NA	NA	NA	NA	NA	NA	NA	NA	NA	NA	NA	NA	NA	NA	NA	50	NA	NA	NA	NA	NA	NA	NA	NA	NA	NA	NA	NA	NA	NA	NA	NA	NA	NA	NA	NA
35466	4	59	1.94722	28.7215	26.7743	-27.345	153.562	Aquatic	Marine	Trades	NA	NA	North Stradbroke Island, fastQ HiSeq	NA	NA	NA	NA	NA	NA	NA	NA	NA	NA	NA	NA	NA	NA	NA	0	NA	NA	NA	NA	NA	NA	NA	NA	NA	NA	NA	NA	NA	NA	NA	NA	NA	NA	NA	NA
35471	5	74	2.87111	42.4924	39.6213	-27.345	153.562	Aquatic	Marine	Trades	NA	NA	North Stradbroke Island, fastQ HiSeq	NA	NA	NA	NA	NA	NA	NA	NA	NA	NA	NA	NA	NA	NA	NA	50	NA	NA	NA	NA	NA	NA	NA	NA	NA	NA	NA	NA	NA	NA	NA	NA	NA	NA	NA	NA
35478	9	59	4.45014	29.1731	24.723	-34.1192	151.227	Aquatic	Marine	Westerlies	NA	NA	Port Hacking, fastQ HiSeq	NA	NA	NA	NA	NA	NA	104	NA	NA	NA	NA	NA	NA	NA	NA	0	NA	NA	NA	NA	NA	NA	NA	NA	NA	NA	NA	NA	NA	NA	NA	200.367	NA	NA	NA	NA
35483	43	441	18.183	186.481	168.298	-34.1192	151.227	Aquatic	Marine	Westerlies	NA	NA	Port Hacking, fastQ HiSeq	NA	NA	NA	NA	NA	NA	104	NA	NA	NA	NA	NA	NA	NA	NA	100	NA	NA	NA	NA	NA	NA	NA	NA	NA	NA	NA	NA	NA	NA	NA	184.62	NA	NA	NA	NA
35484	6	65	1.98863	21.5435	19.5549	-34.1192	151.227	Aquatic	Marine	Westerlies	NA	NA	Port Hacking, fastQ HiSeq	NA	NA	NA	NA	NA	NA	100	NA	NA	NA	NA	NA	NA	NA	NA	0	NA	NA	NA	NA	NA	NA	NA	NA	NA	NA	NA	NA	NA	NA	NA	200.298	NA	NA	NA	NA
35489	95	222	38.3466	89.61	51.2634	-34.1192	151.227	Aquatic	Marine	Westerlies	NA	NA	Port Hacking, fastQ HiSeq	NA	NA	NA	NA	NA	NA	100	NA	NA	NA	NA	NA	NA	NA	NA	100	NA	NA	NA	NA	NA	NA	NA	NA	NA	NA	NA	NA	NA	NA	NA	174.761	NA	NA	NA	NA
35490	12	94	4.99247	39.1077	34.1152	-34.1192	151.227	Aquatic	Marine	Westerlies	NA	NA	Port Hacking, fastQ HiSeq	NA	NA	NA	NA	NA	NA	100	NA	NA	NA	NA	NA	NA	NA	NA	0	NA	NA	NA	NA	NA	NA	NA	NA	NA	NA	NA	NA	NA	NA	NA	NA	NA	NA	NA	NA
35495	32	238	10.812	80.4145	69.6024	-34.1192	151.227	Aquatic	Marine	Westerlies	NA	NA	Port Hacking, fastQ HiSeq	NA	NA	NA	NA	NA	NA	100	NA	NA	NA	NA	NA	NA	NA	NA	100	NA	NA	NA	NA	NA	NA	NA	NA	NA	NA	NA	NA	NA	NA	NA	NA	NA	NA	NA	NA
35496	1	66	0.550363	36.3239	35.7736	-34.1192	151.227	Aquatic	Marine	Westerlies	NA	NA	Port Hacking, fastQ HiSeq	NA	NA	NA	NA	NA	NA	104	NA	NA	NA	NA	NA	NA	NA	NA	0	NA	NA	NA	NA	NA	NA	NA	NA	NA	NA	NA	NA	NA	NA	NA	222.147	NA	NA	NA	NA
35501	90	349	46.7971	181.469	134.672	-34.1192	151.227	Aquatic	Marine	Westerlies	NA	NA	Port Hacking, fastQ HiSeq	NA	NA	NA	NA	NA	NA	104	NA	NA	NA	NA	NA	NA	NA	NA	100	NA	NA	NA	NA	NA	NA	NA	NA	NA	NA	NA	NA	NA	NA	NA	207.561	NA	NA	NA	NA
35502	35	118	14.6074	49.2479	34.6405	-34.1192	151.227	Aquatic	Marine	Westerlies	NA	NA	Port Hacking, fastQ HiSeq	NA	NA	NA	NA	NA	NA	105	NA	NA	NA	NA	NA	NA	NA	NA	0	NA	NA	NA	NA	NA	NA	NA	NA	NA	NA	NA	NA	NA	NA	NA	187.432	NA	NA	NA	NA
35507	73	242	27.4584	91.0266	63.5682	-34.1192	151.227	Aquatic	Marine	Westerlies	NA	NA	Port Hacking, fastQ HiSeq	NA	NA	NA	NA	NA	NA	105	NA	NA	NA	NA	NA	NA	NA	NA	100	NA	NA	NA	NA	NA	NA	NA	NA	NA	NA	NA	NA	NA	NA	NA	184.98	NA	NA	NA	NA
35508	4	69	1.30318	22.4799	21.1767	-32	115.417	Aquatic	Marine	Westerlies	NA	NA	Rottnest Island, fastQ HiSeq	NA	NA	NA	NA	NA	NA	50	NA	NA	NA	NA	NA	NA	NA	NA	0	NA	NA	NA	NA	NA	NA	NA	NA	NA	0.05	NA	NA	NA	NA	0.35	223.489	NA	NA	NA	NA
35513	8	108	2.04114	27.5553	25.5142	-32	115.417	Aquatic	Marine	Westerlies	NA	NA	Rottnest Island, fastQ HiSeq	NA	NA	NA	NA	NA	NA	50	NA	NA	NA	NA	NA	NA	NA	NA	46	NA	NA	NA	NA	NA	NA	NA	NA	NA	0.05	NA	NA	NA	NA	0.35	224.866	NA	NA	NA	NA
35514	3	76	1.42152	36.0119	34.5904	-32	115.417	Aquatic	Marine	Westerlies	NA	NA	Rottnest Island, fastQ HiSeq	NA	NA	NA	NA	NA	NA	50	NA	NA	NA	NA	NA	NA	NA	NA	10	NA	NA	NA	NA	NA	NA	NA	NA	NA	0.05	NA	NA	NA	NA	0.3	222.441	NA	NA	NA	NA
35519	10	138	4.79931	66.2305	61.4312	-32	115.417	Aquatic	Marine	Westerlies	NA	NA	Rottnest Island, fastQ HiSeq	NA	NA	NA	NA	NA	NA	50	NA	NA	NA	NA	NA	NA	NA	NA	46	NA	NA	NA	NA	NA	NA	NA	NA	NA	0.05	NA	NA	NA	NA	0.3	230.716	NA	NA	NA	NA
35520	7	69	2.97087	29.2843	26.3134	-32	115.417	Aquatic	Marine	Westerlies	NA	NA	Rottnest Island, fastQ HiSeq	NA	NA	NA	NA	NA	NA	50	NA	NA	NA	NA	NA	NA	NA	NA	0	NA	NA	NA	NA	NA	NA	NA	NA	NA	0.25	NA	NA	NA	NA	0.35	214.986	NA	NA	NA	NA
35525	14	101	4.73308	34.1458	29.4127	-32	115.417	Aquatic	Marine	Westerlies	NA	NA	Rottnest Island, fastQ HiSeq	NA	NA	NA	NA	NA	NA	50	NA	NA	NA	NA	NA	NA	NA	NA	46	NA	NA	NA	NA	NA	NA	NA	NA	NA	0.25	NA	NA	NA	NA	0.35	217.484	NA	NA	NA	NA
35526	4	64	2.11795	33.8873	31.7693	-32	115.417	Aquatic	Marine	Westerlies	NA	NA	Rottnest Island, fastQ HiSeq	NA	NA	NA	NA	NA	NA	50	NA	NA	NA	NA	NA	NA	NA	NA	0	NA	NA	NA	NA	NA	NA	NA	NA	NA	NA	NA	NA	NA	NA	NA	218.036	NA	NA	NA	NA
35531	24	126	6.34429	33.3075	26.9632	-32	115.417	Aquatic	Marine	Westerlies	NA	NA	Rottnest Island, fastQ HiSeq	NA	NA	NA	NA	NA	NA	50	NA	NA	NA	NA	NA	NA	NA	NA	50	NA	NA	NA	NA	NA	NA	NA	NA	NA	NA	NA	NA	NA	NA	NA	218.501	NA	NA	NA	NA
35532	8	59	2.8381	20.931	18.0929	-32	115.417	Aquatic	Marine	Westerlies	NA	NA	Rottnest Island, fastQ HiSeq	NA	NA	NA	NA	NA	NA	50	NA	NA	NA	NA	NA	NA	NA	NA	0	NA	NA	NA	NA	NA	NA	NA	NA	NA	NA	NA	NA	NA	NA	NA	217.627	NA	NA	NA	NA
35537	22	138	6.4179	40.2577	33.8398	-32	115.417	Aquatic	Marine	Westerlies	NA	NA	Rottnest Island, fastQ HiSeq	NA	NA	NA	NA	NA	NA	50	NA	NA	NA	NA	NA	NA	NA	NA	50	NA	NA	NA	NA	NA	NA	NA	NA	NA	NA	NA	NA	NA	NA	NA	218.167	NA	NA	NA	NA
35538	5	111	1.60618	35.6573	34.0511	-32	115.417	Aquatic	Marine	Westerlies	NA	NA	Rottnest Island, fastQ HiSeq	NA	NA	NA	NA	NA	NA	50	NA	NA	NA	NA	NA	NA	NA	NA	0	NA	NA	NA	NA	NA	NA	NA	NA	NA	NA	NA	NA	NA	NA	NA	217.865	NA	NA	NA	NA
35543	8	132	5.35473	88.353	82.9983	-32	115.417	Aquatic	Marine	Westerlies	NA	NA	Rottnest Island, fastQ HiSeq	NA	NA	NA	NA	NA	NA	50	NA	NA	NA	NA	NA	NA	NA	NA	50	NA	NA	NA	NA	NA	NA	NA	NA	NA	NA	NA	NA	NA	NA	NA	218.143	NA	NA	NA	NA
35544	8	78	4.1644	40.6029	36.4385	-32	115.417	Aquatic	Marine	Westerlies	NA	NA	Rottnest Island, fastQ HiSeq	NA	NA	NA	NA	NA	NA	50	NA	NA	NA	NA	NA	NA	NA	NA	0	NA	NA	NA	NA	NA	NA	NA	NA	NA	NA	NA	NA	NA	NA	NA	215.497	NA	NA	NA	NA
35549	11	163	4.45509	66.0164	61.5613	-32	115.417	Aquatic	Marine	Westerlies	NA	NA	Rottnest Island, fastQ HiSeq	NA	NA	NA	NA	NA	NA	50	NA	NA	NA	NA	NA	NA	NA	NA	50	NA	NA	NA	NA	NA	NA	NA	NA	NA	NA	NA	NA	NA	NA	NA	222.011	NA	NA	NA	NA
35550	9	72	3.74434	29.9547	26.2104	-32	115.417	Aquatic	Marine	Westerlies	NA	NA	Rottnest Island, fastQ HiSeq	NA	NA	NA	NA	NA	NA	50	NA	NA	NA	NA	NA	NA	NA	NA	0	NA	NA	NA	NA	NA	NA	NA	NA	NA	NA	NA	NA	NA	NA	NA	143.152	NA	NA	NA	NA
35555	15	114	6.13297	46.6106	40.4776	-32	115.417	Aquatic	Marine	Westerlies	NA	NA	Rottnest Island, fastQ HiSeq	NA	NA	NA	NA	NA	NA	50	NA	NA	NA	NA	NA	NA	NA	NA	50	NA	NA	NA	NA	NA	NA	NA	NA	NA	NA	NA	NA	NA	NA	NA	129.251	NA	NA	NA	NA
35556	3	44	1.35072	19.8106	18.4599	-19.3085	147.618	Aquatic	Marine	Trades	NA	NA	Yongala, fastQ HiSeq	NA	NA	NA	NA	NA	NA	28	NA	NA	NA	NA	NA	NA	NA	NA	0	NA	NA	NA	NA	NA	NA	NA	NA	NA	0.75	NA	NA	NA	NA	0.45	190.524	NA	NA	NA	NA
35559	5	46	2.01347	18.5239	16.5104	-19.3085	147.618	Aquatic	Marine	Trades	NA	NA	Yongala, fastQ HiSeq	NA	NA	NA	NA	NA	NA	28	NA	NA	NA	NA	NA	NA	NA	NA	26	NA	NA	NA	NA	NA	NA	NA	NA	NA	0.75	NA	NA	NA	NA	0.45	193.45	NA	NA	NA	NA
35560	1	74	0.374949	27.7462	27.3712	-19.3085	147.618	Aquatic	Marine	Trades	NA	NA	Yongala, fastQ HiSeq	NA	NA	NA	NA	NA	NA	28	NA	NA	NA	NA	NA	NA	NA	NA	0	NA	NA	NA	NA	NA	NA	NA	NA	NA	NA	NA	NA	NA	NA	NA	191.293	NA	NA	NA	NA
35563	10	39	5.27207	20.5611	15.289	-19.3085	147.618	Aquatic	Marine	Trades	NA	NA	Yongala, fastQ HiSeq	NA	NA	NA	NA	NA	NA	28	NA	NA	NA	NA	NA	NA	NA	NA	26	NA	NA	NA	NA	NA	NA	NA	NA	NA	NA	NA	NA	NA	NA	NA	190.885	NA	NA	NA	NA
35564	6	71	2.37947	28.1571	25.7776	-19.3085	147.618	Aquatic	Marine	Trades	NA	NA	Yongala, fastQ HiSeq	NA	NA	NA	NA	NA	NA	28	NA	NA	NA	NA	NA	NA	NA	NA	0	NA	NA	NA	NA	NA	NA	NA	NA	NA	NA	NA	NA	NA	NA	NA	199.944	NA	NA	NA	NA
35567	6	49	2.64538	21.6039	18.9586	-19.3085	147.618	Aquatic	Marine	Trades	NA	NA	Yongala, fastQ HiSeq	NA	NA	NA	NA	NA	NA	28	NA	NA	NA	NA	NA	NA	NA	NA	26	NA	NA	NA	NA	NA	NA	NA	NA	NA	NA	NA	NA	NA	NA	NA	203.285	NA	NA	NA	NA
35568	7	39	3.74443	20.8618	17.1174	-19.3085	147.618	Aquatic	Marine	Trades	NA	NA	Yongala, fastQ HiSeq	NA	NA	NA	NA	NA	NA	28	NA	NA	NA	NA	NA	NA	NA	NA	0	NA	NA	NA	NA	NA	NA	NA	NA	NA	NA	NA	NA	NA	NA	NA	206.146	NA	NA	NA	NA
35571	1	43	0.387172	16.6484	16.2612	-19.3085	147.618	Aquatic	Marine	Trades	NA	NA	Yongala, fastQ HiSeq	NA	NA	NA	NA	NA	NA	28	NA	NA	NA	NA	NA	NA	NA	NA	26	NA	NA	NA	NA	NA	NA	NA	NA	NA	NA	NA	NA	NA	NA	NA	207.001	NA	NA	NA	NA
35572	1	57	0.34933	19.9118	19.5625	-19.3085	147.618	Aquatic	Marine	Trades	NA	NA	Yongala, fastQ HiSeq	NA	NA	NA	NA	NA	NA	28	NA	NA	NA	NA	NA	NA	NA	NA	0	NA	NA	NA	NA	NA	NA	NA	NA	NA	NA	NA	NA	NA	NA	NA	216.001	NA	NA	NA	NA
35575	6	48	2.32281	18.5825	16.2597	-19.3085	147.618	Aquatic	Marine	Trades	NA	NA	Yongala, fastQ HiSeq	NA	NA	NA	NA	NA	NA	28	NA	NA	NA	NA	NA	NA	NA	NA	26	NA	NA	NA	NA	NA	NA	NA	NA	NA	NA	NA	NA	NA	NA	NA	215.61	NA	NA	NA	NA
35576	9	55	4.80072	29.3378	24.537	-19.3085	147.618	Aquatic	Marine	Trades	NA	NA	Yongala, fastQ HiSeq	NA	NA	NA	NA	NA	NA	28	NA	NA	NA	NA	NA	NA	NA	NA	0	NA	NA	NA	NA	NA	NA	NA	NA	NA	NA	NA	NA	NA	NA	NA	210.514	NA	NA	NA	NA
35579	5	58	3.14469	36.4784	33.3337	-19.3085	147.618	Aquatic	Marine	Trades	NA	NA	Yongala, fastQ HiSeq	NA	NA	NA	NA	NA	NA	28	NA	NA	NA	NA	NA	NA	NA	NA	26	NA	NA	NA	NA	NA	NA	NA	NA	NA	NA	NA	NA	NA	NA	NA	211.026	NA	NA	NA	NA
35793	7	193	3.55452	98.0033	94.4487	-36.2555	150.291	Aquatic	Marine	Westerlies	NA	NA	Process Stn Coastal, metagenome HiSeq	NA	NA	0.531	NA	NA	NA	122	NA	NA	NA	NA	NA	NA	NA	NA	0	NA	NA	NA	NA	NA	NA	NA	NA	NA	NA	NA	NA	3.043	0.174	NA	226.665	NA	NA	0.37	NA
35794	10	288	5.3726	154.731	149.358	-36.2552	150.291	Aquatic	Marine	Westerlies	NA	NA	Process Stn Coastal, metagenome HiSeq	NA	NA	0.191	NA	NA	NA	122	NA	NA	NA	NA	NA	NA	NA	NA	15	NA	NA	NA	NA	NA	NA	NA	NA	NA	NA	NA	NA	3.282	0.187	NA	216.996	NA	NA	0.354	NA
35796	2	194	0.817044	79.2532	78.4362	-36.2274	151.267	Aquatic	Marine	Westerlies	NA	NA	Transect - Southern, metagenome HiSeq	NA	NA	0.014	NA	NA	NA	4790	NA	NA	NA	NA	NA	NA	NA	NA	0	NA	NA	NA	NA	NA	NA	NA	NA	NA	NA	NA	NA	1.45	0.167	NA	230.18	NA	NA	0.215	NA
35798	1	148	0.520552	77.0418	76.5212	-36.2292	151.266	Aquatic	Marine	Westerlies	NA	NA	Transect - Southern, metagenome HiSeq	NA	NA	0.131	NA	NA	NA	4790	NA	NA	NA	NA	NA	NA	NA	NA	65	NA	NA	NA	NA	NA	NA	NA	NA	NA	NA	NA	NA	2.22	0.203	NA	233.527	NA	NA	0.285	NA
35804	3	384	1.16336	148.91	147.747	-36.2472	151.928	Aquatic	Marine	Westerlies	NA	NA	Transect - Southern, metagenome HiSeq	NA	NA	0.012	NA	NA	NA	4848	NA	NA	NA	NA	NA	NA	NA	NA	0	NA	NA	NA	NA	NA	NA	NA	NA	NA	NA	NA	NA	1.753	0.187	NA	253.933	NA	NA	0.266	NA
35806	3	364	1.3867	168.252	166.866	-36.2473	151.928	Aquatic	Marine	Westerlies	NA	NA	Transect - Southern, metagenome HiSeq	NA	NA	0.174	NA	NA	NA	4848	NA	NA	NA	NA	NA	NA	NA	NA	110	NA	NA	NA	NA	NA	NA	NA	NA	NA	NA	NA	NA	2.375	0.294	NA	244.598	NA	NA	0.315	NA
35811	4	362	1.3168	119.17	117.853	-36.2504	153.262	Aquatic	Marine	Westerlies	NA	NA	Transect - Southern, metagenome HiSeq	NA	NA	0.034	NA	NA	NA	4819	NA	NA	NA	NA	NA	NA	NA	NA	0	NA	NA	NA	NA	NA	NA	NA	NA	NA	NA	NA	NA	1.65	0.119	NA	234.472	NA	NA	0.239	NA
35814	4	529	1.47773	195.43	193.952	-36.2511	153.263	Aquatic	Marine	Westerlies	NA	NA	Transect - Southern, metagenome HiSeq	NA	NA	0.185	NA	NA	NA	4819	NA	NA	NA	NA	NA	NA	NA	NA	100	NA	NA	NA	NA	NA	NA	NA	NA	NA	NA	NA	NA	2.047	0.333	NA	243.181	NA	NA	0.284	NA
35819	6	224	3.96449	148.008	144.043	-36.2507	154.249	Aquatic	Marine	Westerlies	NA	NA	Transect - Southern, metagenome HiSeq	NA	NA	0.013	NA	NA	NA	4546	NA	NA	NA	NA	NA	NA	NA	NA	0	NA	NA	NA	NA	NA	NA	NA	NA	NA	NA	NA	NA	1.938	0.163	NA	235.439	NA	NA	0.274	NA
35821	1	1636	0.328814	537.94	537.611	-36.2508	154.249	Aquatic	Marine	Westerlies	NA	NA	Transect - Southern, metagenome HiSeq	NA	NA	NA	NA	NA	NA	4546	NA	NA	NA	NA	NA	NA	NA	NA	110	NA	NA	NA	NA	NA	NA	NA	NA	NA	NA	NA	NA	4.261	0.365	NA	227.408	NA	NA	0.407	NA
35827	4	154	1.98283	76.3388	74.356	-36.9976	153.999	Aquatic	Marine	Westerlies	NA	NA	Transect - Southern, metagenome HiSeq	NA	NA	0.024	NA	NA	NA	4478	NA	NA	NA	NA	NA	NA	NA	NA	0	NA	NA	NA	NA	NA	NA	NA	NA	NA	NA	NA	NA	2.879	0.18	NA	255.393	NA	NA	0.32	NA
35828	4	758	2.36883	448.893	446.524	-36.9983	153.999	Aquatic	Marine	Westerlies	NA	NA	Transect - Southern, metagenome HiSeq	NA	NA	NA	NA	NA	NA	4478	NA	NA	NA	NA	NA	NA	NA	NA	125	NA	NA	NA	NA	NA	NA	NA	NA	NA	NA	NA	NA	5.358	0.189	NA	244.289	NA	NA	0.452	NA
35834	0	399	0	161.361	161.361	-36.9862	153.886	Aquatic	Marine	Westerlies	NA	NA	Process Stn - Tasman, metagenome HiSeq	NA	NA	0.116	NA	NA	NA	4495	NA	NA	NA	NA	NA	NA	NA	NA	0	NA	NA	NA	NA	NA	NA	NA	NA	NA	NA	NA	NA	2.823	0.209	NA	255.032	NA	NA	0.318	NA
35835	5	717	1.74624	250.411	248.665	-36.9864	153.886	Aquatic	Marine	Westerlies	NA	NA	Process Stn - Tasman, metagenome HiSeq	NA	NA	0.128	NA	NA	NA	4495	NA	NA	NA	NA	NA	NA	NA	NA	65	NA	NA	NA	NA	NA	NA	NA	NA	NA	NA	NA	NA	4.784	0.316	NA	246.275	NA	NA	0.423	NA
35841	13	1470	4.97389	562.432	557.458	-36.8879	152.548	Aquatic	Marine	Westerlies	NA	NA	Deep Cast - Tasman, metagenome HiSeq	NA	NA	0.004	NA	NA	NA	4832	NA	NA	NA	NA	NA	NA	NA	NA	0	NA	NA	NA	NA	NA	NA	NA	NA	NA	NA	NA	NA	1.923	0.274	NA	243.416	NA	NA	0.218	NA
35845	22	1622	8.14045	600.173	592.033	-36.8836	152.553	Aquatic	Marine	Westerlies	NA	NA	Deep Cast - Tasman, metagenome HiSeq	NA	NA	NA	NA	NA	NA	4832	NA	NA	NA	NA	NA	NA	NA	NA	1000	NA	NA	NA	NA	NA	NA	NA	NA	NA	NA	NA	NA	29.643	0.008	NA	193.38	NA	NA	1.982	NA
35850	17	1548	8.27212	753.25	744.978	-36.882	152.558	Aquatic	Marine	Westerlies	NA	NA	Deep Cast - Tasman, metagenome HiSeq	NA	NA	NA	NA	NA	NA	4832	NA	NA	NA	NA	NA	NA	NA	NA	2000	NA	NA	NA	NA	NA	NA	NA	NA	NA	NA	NA	NA	34.815	0.017	NA	166.793	NA	NA	2.379	NA
35855	15	1501	5.86515	586.906	581.041	-36.8799	152.562	Aquatic	Marine	Westerlies	NA	NA	Deep Cast - Tasman, metagenome HiSeq	NA	NA	NA	NA	NA	NA	4832	NA	NA	NA	NA	NA	NA	NA	NA	3000	NA	NA	NA	NA	NA	NA	NA	NA	NA	NA	NA	NA	32.951	0.015	NA	193.289	NA	NA	2.244	NA
35860	19	1444	8.64126	656.736	648.095	-36.879	152.567	Aquatic	Marine	Westerlies	NA	NA	Deep Cast - Tasman, metagenome HiSeq	NA	NA	NA	NA	NA	NA	4832	NA	NA	NA	NA	NA	NA	NA	NA	4000	NA	NA	NA	NA	NA	NA	NA	NA	NA	NA	NA	NA	33.401	0.014	NA	201.778	NA	NA	2.282	NA
35871	7	70	5.00386	50.0386	45.0348	-30.6359	153.622	Aquatic	Marine	Westerlies	NA	NA	Process Stn - EAC, metagenome HiSeq	NA	NA	NA	NA	NA	NA	4382	NA	NA	NA	NA	NA	NA	NA	NA	0	NA	NA	NA	NA	NA	NA	NA	NA	NA	NA	NA	NA	0.046	0.02	NA	219.741	NA	NA	0.122	NA
35872	5	194	2.34258	90.8921	88.5495	-30.633	153.624	Aquatic	Marine	Westerlies	NA	NA	Process Stn - EAC, metagenome HiSeq	NA	NA	0.002	NA	NA	NA	4382	NA	NA	NA	NA	NA	NA	NA	NA	30	NA	NA	NA	NA	NA	NA	NA	NA	NA	NA	NA	NA	1	0.06	NA	219.261	NA	NA	0.184	NA
35880	0	139	0	49.9791	49.9791	-30.8142	153.444	Aquatic	Marine	Westerlies	NA	NA	Drift Study - EAC, metagenome HiSeq	NA	NA	NA	NA	NA	NA	2401	NA	NA	NA	NA	NA	NA	NA	NA	0	NA	NA	NA	NA	NA	NA	NA	NA	NA	NA	NA	NA	0.178	0.02	NA	220.003	NA	NA	0.116	NA
35881	4	237	2.16379	128.205	126.041	-30.8129	153.445	Aquatic	Marine	Westerlies	NA	NA	Drift Study - EAC, metagenome HiSeq	NA	NA	0.012	NA	NA	NA	2401	NA	NA	NA	NA	NA	NA	NA	NA	30	NA	NA	NA	NA	NA	NA	NA	NA	NA	NA	NA	NA	0.921	0.058	NA	201.861	NA	NA	0.173	NA
35897	2	97	0.730785	35.4431	34.7123	-31.5075	153.327	Aquatic	Marine	Westerlies	NA	NA	Drift Study - EAC, metagenome HiSeq	NA	NA	NA	NA	NA	NA	1624	NA	NA	NA	NA	NA	NA	NA	NA	0	NA	NA	NA	NA	NA	NA	NA	NA	NA	NA	NA	NA	NA	0.003	NA	220.338	NA	NA	0.115	NA
35898	2	307	0.832854	127.843	127.01	-31.5044	153.328	Aquatic	Marine	Westerlies	NA	NA	Drift Study - EAC, metagenome HiSeq	NA	NA	0.054	NA	NA	NA	1624	NA	NA	NA	NA	NA	NA	NA	NA	60	NA	NA	NA	NA	NA	NA	NA	NA	NA	NA	NA	NA	0.429	0.162	NA	221.621	NA	NA	0.139	NA
35902	4	65	19.8761	322.986	303.11	-31.4961	153.329	Aquatic	Marine	Westerlies	NA	NA	Drift Study - EAC, metagenome HiSeq	NA	NA	NA	NA	NA	NA	1624	NA	NA	NA	NA	NA	NA	NA	NA	500	NA	NA	NA	NA	NA	NA	NA	NA	NA	NA	NA	NA	18.828	0.008	NA	200.046	NA	NA	1.301	NA
35914	3	105	1.71012	59.8541	58.1439	-31.8443	153.317	Aquatic	Marine	Westerlies	NA	NA	Drift Study - EAC, metagenome HiSeq	NA	NA	0.006	NA	NA	NA	1152	NA	NA	NA	NA	NA	NA	NA	NA	0	NA	NA	NA	NA	NA	NA	NA	NA	NA	NA	NA	NA	0.037	0.013	NA	221.242	NA	NA	0.115	NA
35915	6	276	3.09382	142.316	139.222	-31.8423	153.317	Aquatic	Marine	Westerlies	NA	NA	Drift Study - EAC, metagenome HiSeq	NA	NA	0.035	NA	NA	NA	1152	NA	NA	NA	NA	NA	NA	NA	NA	60	NA	NA	NA	NA	NA	NA	NA	NA	NA	NA	NA	NA	1.07	0.042	NA	213.825	NA	NA	0.175	NA
35919	15	1499	5.41709	541.348	535.931	-31.8357	153.318	Aquatic	Marine	Westerlies	NA	NA	Drift Study - EAC, metagenome HiSeq	NA	NA	NA	NA	NA	NA	1152	NA	NA	NA	NA	NA	NA	NA	NA	500	NA	NA	NA	NA	NA	NA	NA	NA	NA	NA	NA	NA	19.373	0.007	NA	206.734	NA	NA	1.329	NA
35930	5	107	1.68144	35.9828	34.3014	-32.4761	153.164	Aquatic	Marine	Westerlies	NA	NA	Process Stn - EAC, metagenome HiSeq	NA	NA	0.071	NA	NA	NA	3242	NA	NA	NA	NA	NA	NA	NA	NA	0	NA	NA	NA	NA	NA	NA	NA	NA	NA	NA	NA	NA	0.331	0.028	NA	217.024	NA	NA	0.146	NA
35931	0	75	0	38.777	38.777	-32.4752	153.165	Aquatic	Marine	Westerlies	NA	NA	Process Stn - EAC, metagenome HiSeq	NA	NA	0.131	NA	NA	NA	3242	NA	NA	NA	NA	NA	NA	NA	NA	50	NA	NA	NA	NA	NA	NA	NA	NA	NA	NA	NA	NA	0.417	0.05	NA	217.876	NA	NA	0.156	NA
35935	7	1089	3.65793	569.069	565.411	-32.4719	153.169	Aquatic	Marine	Westerlies	NA	NA	Process Stn - EAC, metagenome HiSeq	NA	NA	NA	NA	NA	NA	3242	NA	NA	NA	NA	NA	NA	NA	NA	500	NA	NA	NA	NA	NA	NA	NA	NA	NA	NA	NA	NA	18.566	0.01	NA	211.439	NA	NA	1.258	NA
35946	0	129	0	48.3261	48.3261	-32.5861	153.07	Aquatic	Marine	Westerlies	NA	NA	Drift Study - EAC, metagenome HiSeq	NA	NA	0.044	NA	NA	NA	2115	NA	NA	NA	NA	NA	NA	NA	NA	0	NA	NA	NA	NA	NA	NA	NA	NA	NA	NA	NA	NA	0.149	0.018	NA	220.161	NA	NA	0.109	NA
35947	15	132	7.79663	68.6103	60.8137	-32.5853	153.071	Aquatic	Marine	Westerlies	NA	NA	Drift Study - EAC, metagenome HiSeq	NA	NA	0.079	NA	NA	NA	2115	NA	NA	NA	NA	NA	NA	NA	NA	45	NA	NA	NA	NA	NA	NA	NA	NA	NA	NA	NA	NA	0.256	0.018	NA	219.353	NA	NA	0.117	NA
35952	17	1624	6.07768	580.598	574.52	-32.5814	153.075	Aquatic	Marine	Westerlies	NA	NA	Drift Study - EAC, metagenome HiSeq	NA	NA	NA	NA	NA	NA	2115	NA	NA	NA	NA	NA	NA	NA	NA	500	NA	NA	NA	NA	NA	NA	NA	NA	NA	NA	NA	NA	17.8	0.006	NA	208.907	NA	NA	1.196	NA
35963	4	126	1.76366	55.5552	53.7915	-33.0031	152.908	Aquatic	Marine	Westerlies	NA	NA	Drift Study - EAC, metagenome HiSeq	NA	NA	0.072	NA	NA	NA	2647	NA	NA	NA	NA	NA	NA	NA	NA	0	NA	NA	NA	NA	NA	NA	NA	NA	NA	NA	NA	NA	0.492	0.041	NA	216.313	NA	NA	0.16	NA
35968	9	1553	3.34605	577.38	574.034	-32.9971	152.916	Aquatic	Marine	Westerlies	NA	NA	Drift Study - EAC, metagenome HiSeq	NA	NA	NA	NA	NA	NA	2647	NA	NA	NA	NA	NA	NA	NA	NA	500	NA	NA	NA	NA	NA	NA	NA	NA	NA	NA	NA	NA	16.336	0.012	NA	199.99	NA	NA	1.134	NA
35979	1	101	0.535053	54.0403	53.5053	-32.4771	154.48	Aquatic	Marine	Westerlies	NA	NA	Process Stn - Tasman, metagenome HiSeq	NA	NA	0.042	NA	NA	NA	4760	NA	NA	NA	NA	NA	NA	NA	NA	0	NA	NA	NA	NA	NA	NA	NA	NA	NA	NA	NA	NA	0.305	0.036	NA	231.932	NA	NA	0.143	NA
35980	0	165	0	82.0295	82.0295	-32.4767	154.48	Aquatic	Marine	Westerlies	NA	NA	Process Stn - Tasman, metagenome HiSeq	NA	NA	0.173	NA	NA	NA	4760	NA	NA	NA	NA	NA	NA	NA	NA	60	NA	NA	NA	NA	NA	NA	NA	NA	NA	NA	NA	NA	0.939	0.108	NA	234.561	NA	NA	0.19	NA
35984	9	1903	3.73592	789.94	786.204	-32.4749	154.481	Aquatic	Marine	Westerlies	NA	NA	Process Stn - Tasman, metagenome HiSeq	NA	NA	NA	NA	NA	NA	4760	NA	NA	NA	NA	NA	NA	NA	NA	500	NA	NA	NA	NA	NA	NA	NA	NA	NA	NA	NA	NA	17.409	0.012	NA	201.248	NA	NA	1.211	NA
35987	6	45	3.28744	24.6558	21.3683	-32.4744	154.102	Aquatic	Marine	Westerlies	NA	NA	Transect - Middle, metagenome HiSeq	NA	NA	0.022	NA	NA	NA	4794	NA	NA	NA	NA	NA	NA	NA	NA	0	NA	NA	NA	NA	NA	NA	NA	NA	NA	NA	NA	NA	0.037	0.014	NA	243.492	NA	NA	0.13	NA
35988	0	56	0	28.6879	28.6879	-32.4743	154.102	Aquatic	Marine	Westerlies	NA	NA	Transect - Middle, metagenome HiSeq	NA	NA	0.187	NA	NA	NA	4794	NA	NA	NA	NA	NA	NA	NA	NA	35	NA	NA	NA	NA	NA	NA	NA	NA	NA	NA	NA	NA	0.112	0.025	NA	242.423	NA	NA	0.151	NA
35992	10	968	4.74304	459.127	454.384	-32.4716	154.103	Aquatic	Marine	Westerlies	NA	NA	Transect - Middle, metagenome HiSeq	NA	NA	NA	NA	NA	NA	4794	NA	NA	NA	NA	NA	NA	NA	NA	500	NA	NA	NA	NA	NA	NA	NA	NA	NA	NA	NA	NA	18.583	0.009	NA	204.635	NA	NA	1.28	NA
35995	3	254	1.5764	133.469	131.892	-32.4645	153.705	Aquatic	Marine	Westerlies	NA	NA	Transect - Middle, metagenome HiSeq	NA	NA	0.048	NA	NA	NA	4788	NA	NA	NA	NA	NA	NA	NA	NA	0	NA	NA	NA	NA	NA	NA	NA	NA	NA	NA	NA	NA	0.389	0.091	NA	223.13	NA	NA	0.134	NA
35996	8	292	3.36858	122.953	119.585	-32.4648	153.704	Aquatic	Marine	Westerlies	NA	NA	Transect - Middle, metagenome HiSeq	NA	NA	0.064	NA	NA	NA	4788	NA	NA	NA	NA	NA	NA	NA	NA	45	NA	NA	NA	NA	NA	NA	NA	NA	NA	NA	NA	NA	0.608	0.136	NA	230.643	NA	NA	0.158	NA
36000	7	778	3.50595	389.661	386.155	-32.4647	153.704	Aquatic	Marine	Westerlies	NA	NA	Transect - Middle, metagenome HiSeq	NA	NA	NA	NA	NA	NA	4788	NA	NA	NA	NA	NA	NA	NA	NA	500	NA	NA	NA	NA	NA	NA	NA	NA	NA	NA	NA	NA	15.235	0.009	NA	207.125	NA	NA	1.068	NA
36003	1	54	0.390434	21.0834	20.693	-32.4648	153.395	Aquatic	Marine	Westerlies	NA	NA	Transect - Middle, metagenome HiSeq	NA	NA	NA	NA	NA	NA	4214	NA	NA	NA	NA	NA	NA	NA	NA	0	NA	NA	NA	NA	NA	NA	NA	NA	NA	NA	NA	NA	0.001	0.005	NA	222.187	NA	NA	0.116	NA
36004	6	139	2.07903	48.1643	46.0852	-32.465	153.396	Aquatic	Marine	Westerlies	NA	NA	Transect - Middle, metagenome HiSeq	NA	NA	0.085	NA	NA	NA	4214	NA	NA	NA	NA	NA	NA	NA	NA	55	NA	NA	NA	NA	NA	NA	NA	NA	NA	NA	NA	NA	0.172	0.079	NA	226.339	NA	NA	0.128	NA
36008	15	965	7.07311	455.037	447.964	-32.4656	153.398	Aquatic	Marine	Westerlies	NA	NA	Transect - Middle, metagenome HiSeq	NA	NA	NA	NA	NA	NA	4214	NA	NA	NA	NA	NA	NA	NA	NA	500	NA	NA	NA	NA	NA	NA	NA	NA	NA	NA	NA	NA	16.753	0.007	NA	205.533	NA	NA	1.112	NA
36011	0	60	0	26.7709	26.7709	-32.2905	152.876	Aquatic	Marine	Westerlies	NA	NA	Transect - Middle, metagenome HiSeq	NA	NA	0.09	NA	NA	NA	119	NA	NA	NA	NA	NA	NA	NA	NA	0	NA	NA	NA	NA	NA	NA	NA	NA	NA	NA	NA	NA	0.256	0.026	NA	224.774	NA	NA	0.145	NA
36012	5	31	3.11123	19.2896	16.1784	-32.2898	152.877	Aquatic	Marine	Westerlies	NA	NA	Transect - Middle, metagenome HiSeq	NA	NA	0.126	NA	NA	NA	119	NA	NA	NA	NA	NA	NA	NA	NA	35	NA	NA	NA	NA	NA	NA	NA	NA	NA	NA	NA	NA	0.17	0.036	NA	228.56	NA	NA	0.152	NA
36014	8	748	2.93682	274.593	271.656	-32.2889	152.878	Aquatic	Marine	Westerlies	NA	NA	Transect - Middle, metagenome HiSeq	NA	NA	0.004	NA	NA	NA	119	NA	NA	NA	NA	NA	NA	NA	NA	85	NA	NA	NA	NA	NA	NA	NA	NA	NA	NA	NA	NA	7.504	0.297	NA	189.076	NA	NA	0.562	NA
36015	3	172	1.36689	78.3685	77.0016	-29.1638	154.476	Aquatic	Marine	Trades	NA	NA	Process Stn - EAC, metagenome HiSeq	NA	NA	0.011	NA	NA	NA	4388	NA	NA	NA	NA	NA	NA	NA	NA	0	NA	NA	NA	NA	NA	NA	NA	NA	NA	NA	NA	NA	0.08	0.022	NA	219.679	NA	NA	0.118	NA
36016	3	164	1.531	83.6946	82.1636	-29.1635	154.476	Aquatic	Marine	Trades	NA	NA	Process Stn - EAC, metagenome HiSeq	NA	NA	0.117	NA	NA	NA	4388	NA	NA	NA	NA	NA	NA	NA	NA	100	NA	NA	NA	NA	NA	NA	NA	NA	NA	NA	NA	NA	0.194	0.089	NA	222.236	NA	NA	0.122	NA
36020	62	1719	23.9472	663.956	640.009	-29.1618	154.477	Aquatic	Marine	Trades	NA	NA	Process Stn - EAC, metagenome HiSeq	NA	NA	NA	NA	NA	NA	4388	NA	NA	NA	NA	NA	NA	NA	NA	500	NA	NA	NA	NA	NA	NA	NA	NA	NA	NA	NA	NA	15.235	0.01	NA	194.692	NA	NA	1.016	NA
36052	6	57	2.34083	22.2379	19.897	-28.0022	155.035	Aquatic	Marine	Trades	NA	NA	Transect - Northern, metagenome HiSeq	NA	NA	NA	NA	NA	NA	4514.8	NA	NA	NA	NA	NA	NA	NA	NA	0	NA	NA	NA	NA	NA	NA	NA	NA	NA	NA	NA	NA	NA	0.001	NA	225.752	NA	NA	0.103	NA
36053	1	184	0.529387	97.4073	96.8779	-28.0021	155.035	Aquatic	Marine	Trades	NA	NA	Transect - Northern, metagenome HiSeq	NA	NA	0.057	NA	NA	NA	4514.8	NA	NA	NA	NA	NA	NA	NA	NA	60	NA	NA	NA	NA	NA	NA	NA	NA	NA	NA	NA	NA	0.183	0.09	NA	226.877	NA	NA	0.122	NA
36057	15	1619	5.47733	591.186	585.709	-28.0018	155.034	Aquatic	Marine	Trades	NA	NA	Transect - Northern, metagenome HiSeq	NA	NA	NA	NA	NA	NA	4514.8	NA	NA	NA	NA	NA	NA	NA	NA	500	NA	NA	NA	NA	NA	NA	NA	NA	NA	NA	NA	NA	12.135	0.005	NA	198.487	NA	NA	0.87	NA
36064	0	79	0	468.107	468.107	-27.9228	155.144	Aquatic	Marine	Trades	NA	NA	Deep Cast, metagenome HiSeq	NA	NA	NA	NA	NA	NA	4451.2	NA	NA	NA	NA	NA	NA	NA	NA	1000	NA	NA	NA	NA	NA	NA	NA	NA	NA	NA	NA	NA	29.703	NA	NA	197.875	NA	NA	2.001	NA
36069	9	1097	3.20334	390.451	387.248	-27.9228	155.144	Aquatic	Marine	Trades	NA	NA	Deep Cast, metagenome HiSeq	NA	NA	NA	NA	NA	NA	4451.2	NA	NA	NA	NA	NA	NA	NA	NA	2000	NA	NA	NA	NA	NA	NA	NA	NA	NA	NA	NA	NA	35.674	0	NA	159.587	NA	NA	2.478	NA
36074	12	1101	4.66959	428.435	423.765	-27.9228	155.143	Aquatic	Marine	Trades	NA	NA	Deep Cast, metagenome HiSeq	NA	NA	NA	NA	NA	NA	4451.2	NA	NA	NA	NA	NA	NA	NA	NA	3000	NA	NA	NA	NA	NA	NA	NA	NA	NA	NA	NA	NA	33.323	0.001	NA	193.779	NA	NA	2.288	NA
36079	17	1567	5.72619	527.82	522.094	-27.9228	155.142	Aquatic	Marine	Trades	NA	NA	Deep Cast, metagenome HiSeq	NA	NA	NA	NA	NA	NA	4451.2	NA	NA	NA	NA	NA	NA	NA	NA	4000	NA	NA	NA	NA	NA	NA	NA	NA	NA	NA	NA	NA	33.728	0.001	NA	201.567	NA	NA	2.319	NA
36386	43	12354	6.1735	1773.66	1767.49	-19.1541	146.643	Host associated	Animals	Other	NA	NA	NA	NA	NA	NA	NA	NA	NA	NA	NA	NA	NA	NA	NA	NA	NA	NA	NA	NA	NA	NA	NA	NA	NA	NA	NA	NA	NA	NA	NA	NA	NA	NA	NA	NA	NA	NA	NA
36387	47	753	7.56343	121.176	113.612	-19.1541	146.643	Host associated	Animals	Other	NA	NA	NA	NA	NA	NA	NA	NA	NA	NA	NA	NA	NA	NA	NA	NA	NA	NA	NA	NA	NA	NA	NA	NA	NA	NA	NA	NA	NA	NA	NA	NA	NA	NA	NA	NA	NA	NA	NA
36388	25	2402	4.68284	449.927	445.245	-19.1541	146.643	Host associated	Animals	Other	NA	NA	NA	NA	NA	NA	NA	NA	NA	NA	NA	NA	NA	NA	NA	NA	NA	NA	NA	NA	NA	NA	NA	NA	NA	NA	NA	NA	NA	NA	NA	NA	NA	NA	NA	NA	NA	NA	NA
36404	39	2798	6.92646	496.929	490.002	-19.1541	146.643	Host associated	Animals	Other	NA	NA	NA	NA	NA	NA	NA	NA	NA	NA	NA	NA	NA	NA	NA	NA	NA	NA	NA	NA	NA	NA	NA	NA	NA	NA	NA	NA	NA	NA	NA	NA	NA	NA	NA	NA	NA	NA	NA
36405	87	1997	17.1851	394.468	377.283	-19.1541	146.643	Host associated	Animals	Other	NA	NA	NA	NA	NA	NA	NA	NA	NA	NA	NA	NA	NA	NA	NA	NA	NA	NA	NA	NA	NA	NA	NA	NA	NA	NA	NA	NA	NA	NA	NA	NA	NA	NA	NA	NA	NA	NA	NA
36406	53	2167	11.1868	457.39	446.204	-19.1541	146.643	Host associated	Animals	Other	NA	NA	NA	NA	NA	NA	NA	NA	NA	NA	NA	NA	NA	NA	NA	NA	NA	NA	NA	NA	NA	NA	NA	NA	NA	NA	NA	NA	NA	NA	NA	NA	NA	NA	NA	NA	NA	NA	NA
36425	360	244	82.1025	55.6472	-26.4552	-19.1541	146.643	Host associated	Plants	Leaf	NA	NA	NA	NA	NA	NA	NA	NA	NA	NA	NA	NA	NA	NA	NA	NA	NA	NA	NA	NA	NA	NA	NA	NA	NA	NA	NA	NA	NA	NA	NA	NA	NA	NA	NA	NA	NA	NA	NA
36426	132	68	66.1103	34.0568	-32.0535	-19.1541	146.643	Host associated	Plants	Leaf	NA	NA	NA	NA	NA	NA	NA	NA	NA	NA	NA	NA	NA	NA	NA	NA	NA	NA	NA	NA	NA	NA	NA	NA	NA	NA	NA	NA	NA	NA	NA	NA	NA	NA	NA	NA	NA	NA	NA
36427	687	311	66.3968	30.0574	-36.3395	-19.1541	146.643	Host associated	Plants	Leaf	NA	NA	NA	NA	NA	NA	NA	NA	NA	NA	NA	NA	NA	NA	NA	NA	NA	NA	NA	NA	NA	NA	NA	NA	NA	NA	NA	NA	NA	NA	NA	NA	NA	NA	NA	NA	NA	NA	NA
36439	72	60	26.7983	22.3319	-4.46638	-19.1541	146.643	Host associated	Plants	Leaf	NA	NA	NA	NA	NA	NA	NA	NA	NA	NA	NA	NA	NA	NA	NA	NA	NA	NA	NA	NA	NA	NA	NA	NA	NA	NA	NA	NA	NA	NA	NA	NA	NA	NA	NA	NA	NA	NA	NA
36440	19	19	8.12563	8.12563	0	-19.1541	146.643	Host associated	Plants	Leaf	NA	NA	NA	NA	NA	NA	NA	NA	NA	NA	NA	NA	NA	NA	NA	NA	NA	NA	NA	NA	NA	NA	NA	NA	NA	NA	NA	NA	NA	NA	NA	NA	NA	NA	NA	NA	NA	NA	NA
36441	241	8475	97.1415	3416.08	3318.93	-19.1541	146.643	Host associated	Plants	Leaf	NA	NA	NA	NA	NA	NA	NA	NA	NA	NA	NA	NA	NA	NA	NA	NA	NA	NA	NA	NA	NA	NA	NA	NA	NA	NA	NA	NA	NA	NA	NA	NA	NA	NA	NA	NA	NA	NA	NA
37069	12	944	2.57558	202.612	200.037	-47.4993	-169.989	Aquatic	Marine	Westerlies	NA	NA	4025, MGE	NA	NA	NA	NA	NA	NA	5354	NA	NA	NA	NA	NA	NA	NA	NA	500.1	NA	NA	NA	NA	NA	NA	NA	NA	NA	NA	NA	NA	19.21	0.01	NA	254.3	NA	NA	1.34	NA
37358	2	50	0.616938	15.4235	14.8065	-23.9956	-170.004	Aquatic	Marine	Trades	NA	NA	9031, MGE	NA	NA	NA	NA	NA	NA	5689	NA	NA	NA	NA	NA	NA	NA	NA	151.7	NA	NA	NA	NA	NA	NA	NA	NA	NA	NA	NA	NA	1.93	0.02	NA	203.2	NA	NA	0.22	NA
37547	3	126	0.636801	26.7456	26.1088	-8.99877	-168.875	Aquatic	Marine	Trades	NA	NA	12232, MGE	NA	NA	NA	NA	NA	NA	4909	NA	NA	NA	NA	NA	NA	NA	NA	96.4	NA	NA	NA	NA	NA	NA	NA	NA	NA	NA	NA	NA	3.62	1.2	NA	153.1	NA	NA	0.58	NA
139800	66	399	10.3276	62.4352	52.1076	NA	NA	Aquatic	Marine	NA	NA	NA	NA	NA	NA	NA	NA	NA	NA	NA	NA	NA	NA	NA	NA	NA	NA	NA	NA	NA	NA	NA	NA	NA	NA	NA	NA	NA	NA	NA	NA	NA	NA	NA	NA	NA	NA	NA	NA
139801	23	237	4.04025	41.6321	37.5919	NA	NA	Aquatic	Marine	NA	NA	NA	NA	NA	NA	NA	NA	NA	NA	NA	NA	NA	NA	NA	NA	NA	NA	NA	NA	NA	NA	NA	NA	NA	NA	NA	NA	NA	NA	NA	NA	NA	NA	NA	NA	NA	NA	NA	NA
139802	25	93	6.75368	25.1237	18.37	NA	NA	Aquatic	Marine	NA	NA	NA	NA	NA	NA	NA	NA	NA	NA	NA	NA	NA	NA	NA	NA	NA	NA	NA	NA	NA	NA	NA	NA	NA	NA	NA	NA	NA	NA	NA	NA	NA	NA	NA	NA	NA	NA	NA	NA
139803	256	1873	47.6904	348.922	301.232	NA	NA	Aquatic	Marine	NA	NA	NA	NA	NA	NA	NA	NA	NA	NA	NA	NA	NA	NA	NA	NA	NA	NA	NA	NA	NA	NA	NA	NA	NA	NA	NA	NA	NA	NA	NA	NA	NA	NA	NA	NA	NA	NA	NA	NA
139804	68	856	18.7154	235.593	216.878	NA	NA	Aquatic	Marine	NA	NA	NA	NA	NA	NA	NA	NA	NA	NA	NA	NA	NA	NA	NA	NA	NA	NA	NA	NA	NA	NA	NA	NA	NA	NA	NA	NA	NA	NA	NA	NA	NA	NA	NA	NA	NA	NA	NA	NA
139805	520	1974	82.713	313.991	231.278	NA	NA	Aquatic	Marine	NA	NA	NA	NA	NA	NA	NA	NA	NA	NA	NA	NA	NA	NA	NA	NA	NA	NA	NA	NA	NA	NA	NA	NA	NA	NA	NA	NA	NA	NA	NA	NA	NA	NA	NA	NA	NA	NA	NA	NA
139806	123	215	19.8411	34.6816	14.8405	NA	NA	Aquatic	Marine	NA	NA	NA	NA	NA	NA	NA	NA	NA	NA	NA	NA	NA	NA	NA	NA	NA	NA	NA	NA	NA	NA	NA	NA	NA	NA	NA	NA	NA	NA	NA	NA	NA	NA	NA	NA	NA	NA	NA	NA
139807	34	134	5.64269	22.2388	16.5961	NA	NA	Aquatic	Marine	NA	NA	NA	NA	NA	NA	NA	NA	NA	NA	NA	NA	NA	NA	NA	NA	NA	NA	NA	NA	NA	NA	NA	NA	NA	NA	NA	NA	NA	NA	NA	NA	NA	NA	NA	NA	NA	NA	NA	NA
139808	53	137	8.46124	21.8715	13.4103	NA	NA	Aquatic	Marine	NA	NA	NA	NA	NA	NA	NA	NA	NA	NA	NA	NA	NA	NA	NA	NA	NA	NA	NA	NA	NA	NA	NA	NA	NA	NA	NA	NA	NA	NA	NA	NA	NA	NA	NA	NA	NA	NA	NA	NA
139809	156	205	21.8707	28.7403	6.86964	NA	NA	Aquatic	Marine	NA	NA	NA	NA	NA	NA	NA	NA	NA	NA	NA	NA	NA	NA	NA	NA	NA	NA	NA	NA	NA	NA	NA	NA	NA	NA	NA	NA	NA	NA	NA	NA	NA	NA	NA	NA	NA	NA	NA	NA
139810	157	373	22.6938	53.9158	31.222	NA	NA	Aquatic	Marine	NA	NA	NA	NA	NA	NA	NA	NA	NA	NA	NA	NA	NA	NA	NA	NA	NA	NA	NA	NA	NA	NA	NA	NA	NA	NA	NA	NA	NA	NA	NA	NA	NA	NA	NA	NA	NA	NA	NA	NA
139811	17	130	2.58951	19.8021	17.2126	NA	NA	Aquatic	Marine	NA	NA	NA	NA	NA	NA	NA	NA	NA	NA	NA	NA	NA	NA	NA	NA	NA	NA	NA	NA	NA	NA	NA	NA	NA	NA	NA	NA	NA	NA	NA	NA	NA	NA	NA	NA	NA	NA	NA	NA
139812	5	94	0.959426	18.0372	17.0778	NA	NA	Aquatic	Marine	NA	NA	NA	NA	NA	NA	NA	NA	NA	NA	NA	NA	NA	NA	NA	NA	NA	NA	NA	NA	NA	NA	NA	NA	NA	NA	NA	NA	NA	NA	NA	NA	NA	NA	NA	NA	NA	NA	NA	NA
139813	17	130	3.01025	23.0195	20.0093	NA	NA	Aquatic	Marine	NA	NA	NA	NA	NA	NA	NA	NA	NA	NA	NA	NA	NA	NA	NA	NA	NA	NA	NA	NA	NA	NA	NA	NA	NA	NA	NA	NA	NA	NA	NA	NA	NA	NA	NA	NA	NA	NA	NA	NA
139814	29	135	5.08288	23.6617	18.5788	NA	NA	Aquatic	Marine	NA	NA	NA	NA	NA	NA	NA	NA	NA	NA	NA	NA	NA	NA	NA	NA	NA	NA	NA	NA	NA	NA	NA	NA	NA	NA	NA	NA	NA	NA	NA	NA	NA	NA	NA	NA	NA	NA	NA	NA
139815	15	117	2.86881	22.3767	19.5079	NA	NA	Aquatic	Marine	NA	NA	NA	NA	NA	NA	NA	NA	NA	NA	NA	NA	NA	NA	NA	NA	NA	NA	NA	NA	NA	NA	NA	NA	NA	NA	NA	NA	NA	NA	NA	NA	NA	NA	NA	NA	NA	NA	NA	NA
139816	5	156	0.788217	24.5924	23.8041	NA	NA	Aquatic	Marine	NA	NA	NA	NA	NA	NA	NA	NA	NA	NA	NA	NA	NA	NA	NA	NA	NA	NA	NA	NA	NA	NA	NA	NA	NA	NA	NA	NA	NA	NA	NA	NA	NA	NA	NA	NA	NA	NA	NA	NA
139817	11	124	1.96762	22.1804	20.2128	NA	NA	Aquatic	Marine	NA	NA	NA	NA	NA	NA	NA	NA	NA	NA	NA	NA	NA	NA	NA	NA	NA	NA	NA	NA	NA	NA	NA	NA	NA	NA	NA	NA	NA	NA	NA	NA	NA	NA	NA	NA	NA	NA	NA	NA
139818	5	139	1.02712	28.554	27.5268	NA	NA	Aquatic	Marine	NA	NA	NA	NA	NA	NA	NA	NA	NA	NA	NA	NA	NA	NA	NA	NA	NA	NA	NA	NA	NA	NA	NA	NA	NA	NA	NA	NA	NA	NA	NA	NA	NA	NA	NA	NA	NA	NA	NA	NA
139819	39	245	7.1069	44.6459	37.539	NA	NA	Aquatic	Marine	NA	NA	NA	NA	NA	NA	NA	NA	NA	NA	NA	NA	NA	NA	NA	NA	NA	NA	NA	NA	NA	NA	NA	NA	NA	NA	NA	NA	NA	NA	NA	NA	NA	NA	NA	NA	NA	NA	NA	NA
139820	28	204	4.85793	35.3935	30.5355	NA	NA	Aquatic	Marine	NA	NA	NA	NA	NA	NA	NA	NA	NA	NA	NA	NA	NA	NA	NA	NA	NA	NA	NA	NA	NA	NA	NA	NA	NA	NA	NA	NA	NA	NA	NA	NA	NA	NA	NA	NA	NA	NA	NA	NA
139821	33	142	5.92678	25.5031	19.5763	NA	NA	Aquatic	Marine	NA	NA	NA	NA	NA	NA	NA	NA	NA	NA	NA	NA	NA	NA	NA	NA	NA	NA	NA	NA	NA	NA	NA	NA	NA	NA	NA	NA	NA	NA	NA	NA	NA	NA	NA	NA	NA	NA	NA	NA
139822	12	116	2.64531	25.5713	22.926	NA	NA	Aquatic	Marine	NA	NA	NA	NA	NA	NA	NA	NA	NA	NA	NA	NA	NA	NA	NA	NA	NA	NA	NA	NA	NA	NA	NA	NA	NA	NA	NA	NA	NA	NA	NA	NA	NA	NA	NA	NA	NA	NA	NA	NA
139823	9	135	1.54133	23.1199	21.5786	NA	NA	Aquatic	Marine	NA	NA	NA	NA	NA	NA	NA	NA	NA	NA	NA	NA	NA	NA	NA	NA	NA	NA	NA	NA	NA	NA	NA	NA	NA	NA	NA	NA	NA	NA	NA	NA	NA	NA	NA	NA	NA	NA	NA	NA
139824	9	127	1.56132	22.032	20.4706	NA	NA	Aquatic	Marine	NA	NA	NA	NA	NA	NA	NA	NA	NA	NA	NA	NA	NA	NA	NA	NA	NA	NA	NA	NA	NA	NA	NA	NA	NA	NA	NA	NA	NA	NA	NA	NA	NA	NA	NA	NA	NA	NA	NA	NA
139825	22	240	3.71777	40.5575	36.8398	NA	NA	Aquatic	Marine	NA	NA	NA	NA	NA	NA	NA	NA	NA	NA	NA	NA	NA	NA	NA	NA	NA	NA	NA	NA	NA	NA	NA	NA	NA	NA	NA	NA	NA	NA	NA	NA	NA	NA	NA	NA	NA	NA	NA	NA
139826	9	118	1.76299	23.1148	21.3518	NA	NA	Aquatic	Marine	NA	NA	NA	NA	NA	NA	NA	NA	NA	NA	NA	NA	NA	NA	NA	NA	NA	NA	NA	NA	NA	NA	NA	NA	NA	NA	NA	NA	NA	NA	NA	NA	NA	NA	NA	NA	NA	NA	NA	NA
139827	5	173	0.940272	32.5334	31.5931	NA	NA	Aquatic	Marine	NA	NA	NA	NA	NA	NA	NA	NA	NA	NA	NA	NA	NA	NA	NA	NA	NA	NA	NA	NA	NA	NA	NA	NA	NA	NA	NA	NA	NA	NA	NA	NA	NA	NA	NA	NA	NA	NA	NA	NA
139828	5	171	0.82254	28.1309	27.3083	NA	NA	Aquatic	Marine	NA	NA	NA	NA	NA	NA	NA	NA	NA	NA	NA	NA	NA	NA	NA	NA	NA	NA	NA	NA	NA	NA	NA	NA	NA	NA	NA	NA	NA	NA	NA	NA	NA	NA	NA	NA	NA	NA	NA	NA
139829	9	111	1.7397	21.4563	19.7166	NA	NA	Aquatic	Marine	NA	NA	NA	NA	NA	NA	NA	NA	NA	NA	NA	NA	NA	NA	NA	NA	NA	NA	NA	NA	NA	NA	NA	NA	NA	NA	NA	NA	NA	NA	NA	NA	NA	NA	NA	NA	NA	NA	NA	NA
139830	4	157	0.559683	21.9676	21.4079	NA	NA	Aquatic	Marine	NA	NA	NA	NA	NA	NA	NA	NA	NA	NA	NA	NA	NA	NA	NA	NA	NA	NA	NA	NA	NA	NA	NA	NA	NA	NA	NA	NA	NA	NA	NA	NA	NA	NA	NA	NA	NA	NA	NA	NA
139831	9	121	1.79507	24.1337	22.3386	NA	NA	Aquatic	Marine	NA	NA	NA	NA	NA	NA	NA	NA	NA	NA	NA	NA	NA	NA	NA	NA	NA	NA	NA	NA	NA	NA	NA	NA	NA	NA	NA	NA	NA	NA	NA	NA	NA	NA	NA	NA	NA	NA	NA	NA
139832	15	123	1.94421	15.9425	13.9983	NA	NA	Aquatic	Marine	NA	NA	NA	NA	NA	NA	NA	NA	NA	NA	NA	NA	NA	NA	NA	NA	NA	NA	NA	NA	NA	NA	NA	NA	NA	NA	NA	NA	NA	NA	NA	NA	NA	NA	NA	NA	NA	NA	NA	NA
139833	15	83	3.07501	17.0151	13.9401	NA	NA	Aquatic	Marine	NA	NA	NA	NA	NA	NA	NA	NA	NA	NA	NA	NA	NA	NA	NA	NA	NA	NA	NA	NA	NA	NA	NA	NA	NA	NA	NA	NA	NA	NA	NA	NA	NA	NA	NA	NA	NA	NA	NA	NA
139834	7	156	1.18827	26.4814	25.2932	NA	NA	Aquatic	Marine	NA	NA	NA	NA	NA	NA	NA	NA	NA	NA	NA	NA	NA	NA	NA	NA	NA	NA	NA	NA	NA	NA	NA	NA	NA	NA	NA	NA	NA	NA	NA	NA	NA	NA	NA	NA	NA	NA	NA	NA
139835	5	116	0.860728	19.9689	19.1082	NA	NA	Aquatic	Marine	NA	NA	NA	NA	NA	NA	NA	NA	NA	NA	NA	NA	NA	NA	NA	NA	NA	NA	NA	NA	NA	NA	NA	NA	NA	NA	NA	NA	NA	NA	NA	NA	NA	NA	NA	NA	NA	NA	NA	NA
139836	9	113	1.60456	20.1461	18.5415	NA	NA	Aquatic	Marine	NA	NA	NA	NA	NA	NA	NA	NA	NA	NA	NA	NA	NA	NA	NA	NA	NA	NA	NA	NA	NA	NA	NA	NA	NA	NA	NA	NA	NA	NA	NA	NA	NA	NA	NA	NA	NA	NA	NA	NA
139837	4	118	0.701305	20.6885	19.9872	NA	NA	Aquatic	Marine	NA	NA	NA	NA	NA	NA	NA	NA	NA	NA	NA	NA	NA	NA	NA	NA	NA	NA	NA	NA	NA	NA	NA	NA	NA	NA	NA	NA	NA	NA	NA	NA	NA	NA	NA	NA	NA	NA	NA	NA
139838	11	140	1.77415	22.5801	20.8059	NA	NA	Aquatic	Marine	NA	NA	NA	NA	NA	NA	NA	NA	NA	NA	NA	NA	NA	NA	NA	NA	NA	NA	NA	NA	NA	NA	NA	NA	NA	NA	NA	NA	NA	NA	NA	NA	NA	NA	NA	NA	NA	NA	NA	NA
139839	12	158	2.26304	29.7966	27.5336	NA	NA	Aquatic	Marine	NA	NA	NA	NA	NA	NA	NA	NA	NA	NA	NA	NA	NA	NA	NA	NA	NA	NA	NA	NA	NA	NA	NA	NA	NA	NA	NA	NA	NA	NA	NA	NA	NA	NA	NA	NA	NA	NA	NA	NA
139840	14	120	2.29872	19.7033	17.4046	NA	NA	Aquatic	Marine	NA	NA	NA	NA	NA	NA	NA	NA	NA	NA	NA	NA	NA	NA	NA	NA	NA	NA	NA	NA	NA	NA	NA	NA	NA	NA	NA	NA	NA	NA	NA	NA	NA	NA	NA	NA	NA	NA	NA	NA
139841	10	77	1.7193	13.2386	11.5193	NA	NA	Aquatic	Marine	NA	NA	NA	NA	NA	NA	NA	NA	NA	NA	NA	NA	NA	NA	NA	NA	NA	NA	NA	NA	NA	NA	NA	NA	NA	NA	NA	NA	NA	NA	NA	NA	NA	NA	NA	NA	NA	NA	NA	NA
139842	47	236	10.5896	53.1735	42.5838	NA	NA	Aquatic	Marine	NA	NA	NA	NA	NA	NA	NA	NA	NA	NA	NA	NA	NA	NA	NA	NA	NA	NA	NA	NA	NA	NA	NA	NA	NA	NA	NA	NA	NA	NA	NA	NA	NA	NA	NA	NA	NA	NA	NA	NA
139843	8	127	1.53636	24.3897	22.8533	NA	NA	Aquatic	Marine	NA	NA	NA	NA	NA	NA	NA	NA	NA	NA	NA	NA	NA	NA	NA	NA	NA	NA	NA	NA	NA	NA	NA	NA	NA	NA	NA	NA	NA	NA	NA	NA	NA	NA	NA	NA	NA	NA	NA	NA
139844	10	89	1.67064	14.8687	13.1981	NA	NA	Aquatic	Marine	NA	NA	NA	NA	NA	NA	NA	NA	NA	NA	NA	NA	NA	NA	NA	NA	NA	NA	NA	NA	NA	NA	NA	NA	NA	NA	NA	NA	NA	NA	NA	NA	NA	NA	NA	NA	NA	NA	NA	NA
139845	6	75	1.14177	14.2721	13.1303	NA	NA	Aquatic	Marine	NA	NA	NA	NA	NA	NA	NA	NA	NA	NA	NA	NA	NA	NA	NA	NA	NA	NA	NA	NA	NA	NA	NA	NA	NA	NA	NA	NA	NA	NA	NA	NA	NA	NA	NA	NA	NA	NA	NA	NA
139846	10	83	1.93012	16.02	14.0899	NA	NA	Aquatic	Marine	NA	NA	NA	NA	NA	NA	NA	NA	NA	NA	NA	NA	NA	NA	NA	NA	NA	NA	NA	NA	NA	NA	NA	NA	NA	NA	NA	NA	NA	NA	NA	NA	NA	NA	NA	NA	NA	NA	NA	NA
139847	0	84	0	14.2532	14.2532	NA	NA	Aquatic	Marine	NA	NA	NA	NA	NA	NA	NA	NA	NA	NA	NA	NA	NA	NA	NA	NA	NA	NA	NA	NA	NA	NA	NA	NA	NA	NA	NA	NA	NA	NA	NA	NA	NA	NA	NA	NA	NA	NA	NA	NA
139848	14	362	1.77989	46.0229	44.243	NA	NA	Aquatic	Marine	NA	NA	NA	NA	NA	NA	NA	NA	NA	NA	NA	NA	NA	NA	NA	NA	NA	NA	NA	NA	NA	NA	NA	NA	NA	NA	NA	NA	NA	NA	NA	NA	NA	NA	NA	NA	NA	NA	NA	NA
139849	3	114	0.39944	15.1787	14.7793	NA	NA	Aquatic	Marine	NA	NA	NA	NA	NA	NA	NA	NA	NA	NA	NA	NA	NA	NA	NA	NA	NA	NA	NA	NA	NA	NA	NA	NA	NA	NA	NA	NA	NA	NA	NA	NA	NA	NA	NA	NA	NA	NA	NA	NA
139850	3	143	0.487303	23.2281	22.7408	NA	NA	Aquatic	Marine	NA	NA	NA	NA	NA	NA	NA	NA	NA	NA	NA	NA	NA	NA	NA	NA	NA	NA	NA	NA	NA	NA	NA	NA	NA	NA	NA	NA	NA	NA	NA	NA	NA	NA	NA	NA	NA	NA	NA	NA
139851	9	125	1.40238	19.4775	18.0751	NA	NA	Aquatic	Marine	NA	NA	NA	NA	NA	NA	NA	NA	NA	NA	NA	NA	NA	NA	NA	NA	NA	NA	NA	NA	NA	NA	NA	NA	NA	NA	NA	NA	NA	NA	NA	NA	NA	NA	NA	NA	NA	NA	NA	NA
139852	7	122	1.37372	23.942	22.5683	NA	NA	Aquatic	Marine	NA	NA	NA	NA	NA	NA	NA	NA	NA	NA	NA	NA	NA	NA	NA	NA	NA	NA	NA	NA	NA	NA	NA	NA	NA	NA	NA	NA	NA	NA	NA	NA	NA	NA	NA	NA	NA	NA	NA	NA
139853	5	121	1.07223	25.9478	24.8756	NA	NA	Aquatic	Marine	NA	NA	NA	NA	NA	NA	NA	NA	NA	NA	NA	NA	NA	NA	NA	NA	NA	NA	NA	NA	NA	NA	NA	NA	NA	NA	NA	NA	NA	NA	NA	NA	NA	NA	NA	NA	NA	NA	NA	NA
139854	0	71	0	14.2436	14.2436	NA	NA	Aquatic	Marine	NA	NA	NA	NA	NA	NA	NA	NA	NA	NA	NA	NA	NA	NA	NA	NA	NA	NA	NA	NA	NA	NA	NA	NA	NA	NA	NA	NA	NA	NA	NA	NA	NA	NA	NA	NA	NA	NA	NA	NA
10180.6.150924.AGGCAGA-GCGTAAG	3974	2923	510.884	375.771	-135.113	40.653	-119.375	Aquatic	Freshwater	Hot Springs	NA	NA	NA	NA	NA	NA	NA	NA	NA	NA	NA	NA	NA	NA	NA	NA	NA	NA	NA	NA	NA	NA	NA	NA	NA	NA	NA	NA	NA	NA	NA	NA	NA	NA	NA	NA	NA	NA	NA
10188.7.151285.CGTACTA-TATCCTC	196	1525	39.4402	306.869	267.429	25.4401	98.4408	Aquatic	Freshwater	Hot Springs	NA	NA	NA	NA	NA	NA	NA	NA	NA	NA	NA	NA	NA	NA	NA	NA	NA	NA	NA	NA	NA	NA	NA	NA	NA	NA	NA	NA	NA	NA	NA	NA	NA	NA	NA	NA	NA	NA	NA
10188.8.151290.GGACTCC-CTCTCTA	398	118	63.0407	18.6904	-44.3502	25.4413	98.46	Aquatic	Freshwater	Hot Springs	NA	NA	NA	NA	NA	NA	NA	NA	NA	NA	NA	NA	NA	NA	NA	NA	NA	NA	NA	NA	NA	NA	NA	NA	NA	NA	NA	NA	NA	NA	NA	NA	NA	NA	NA	NA	NA	NA	NA
10188.8.151290.TCCTGAG-GCGTAAG	522	166	72.6998	23.1191	-49.5807	25.4413	98.46	Aquatic	Freshwater	Hot Springs	NA	NA	NA	NA	NA	NA	NA	NA	NA	NA	NA	NA	NA	NA	NA	NA	NA	NA	NA	NA	NA	NA	NA	NA	NA	NA	NA	NA	NA	NA	NA	NA	NA	NA	NA	NA	NA	NA	NA
10697.4.175093.CGTACTA-TATCCTC	2022	1803	294.351	262.47	-31.8807	34.9956	-98.6889	Aquatic	Freshwater	Hot Springs	NA	NA	NA	NA	NA	NA	NA	NA	NA	NA	NA	NA	NA	NA	NA	NA	NA	NA	NA	NA	NA	NA	NA	NA	NA	NA	NA	NA	NA	NA	NA	NA	NA	NA	NA	NA	NA	NA	NA
10697.5.175098.GGACTCC-CTCTCTA	311	56	31.6592	5.70069	-25.9585	27.0078	-111.407	Aquatic	Marine	Vents	NA	NA	NA	NA	NA	NA	NA	NA	NA	NA	NA	NA	NA	NA	NA	NA	NA	NA	NA	NA	NA	NA	NA	NA	NA	NA	NA	NA	NA	NA	NA	NA	NA	NA	NA	NA	NA	NA	NA
10697.6.175103.AGGCAGA-AGAGTAG	3735	420	300.372	33.7768	-266.596	27.0078	-111.407	Aquatic	Marine	Vents	NA	NA	NA	NA	NA	NA	NA	NA	NA	NA	NA	NA	NA	NA	NA	NA	NA	NA	NA	NA	NA	NA	NA	NA	NA	NA	NA	NA	NA	NA	NA	NA	NA	NA	NA	NA	NA	NA	NA
10698.8.175080.TAAGGCG-CTCTCTA	2476	2064	255.205	212.74	-42.4655	34.9956	-98.6889	Aquatic	Freshwater	Hot Springs	NA	NA	NA	NA	NA	NA	NA	NA	NA	NA	NA	NA	NA	NA	NA	NA	NA	NA	NA	NA	NA	NA	NA	NA	NA	NA	NA	NA	NA	NA	NA	NA	NA	NA	NA	NA	NA	NA	NA
4612674.3.050.upload.fastq	2	43	33.6476	723.423	689.776	-3.26	-60.2	Host associated	Plants	Root	NA	NA	rhizosphere	NA	NA	NA	NA	NA	NA	NA	NA	NA	NA	NA	NA	NA	NA	NA	NA	NA	NA	NA	NA	NA	NA	NA	NA	NA	NA	NA	NA	NA	NA	NA	NA	NA	NA	NA	NA
4612675.3.050.upload.fastq	6	106	42.806	756.239	713.433	-3.26	-60.2	Host associated	Plants	Root	NA	NA	rhizosphere	NA	NA	NA	NA	NA	NA	NA	NA	NA	NA	NA	NA	NA	NA	NA	NA	NA	NA	NA	NA	NA	NA	NA	NA	NA	NA	NA	NA	NA	NA	NA	NA	NA	NA	NA	NA
4612677.3.050.upload.fastq	5	74	52.7754	781.076	728.301	-3.26	-60.2	Host associated	Plants	Root	NA	NA	rhizosphere	NA	NA	NA	NA	NA	NA	NA	NA	NA	NA	NA	NA	NA	NA	NA	NA	NA	NA	NA	NA	NA	NA	NA	NA	NA	NA	NA	NA	NA	NA	NA	NA	NA	NA	NA	NA
4612679.3.050.upload.fastq	2	67	18.8754	632.325	613.449	-3.26	-60.2	Host associated	Plants	Root	NA	NA	rhizosphere	NA	NA	NA	NA	NA	NA	NA	NA	NA	NA	NA	NA	NA	NA	NA	NA	NA	NA	NA	NA	NA	NA	NA	NA	NA	NA	NA	NA	NA	NA	NA	NA	NA	NA	NA	NA
4612899.3.050.upload.fastq	3	75	29.0301	725.752	696.721	-3.26	-60.2	Host associated	Plants	Root	NA	NA	rhizosphere	NA	NA	NA	NA	NA	NA	NA	NA	NA	NA	NA	NA	NA	NA	NA	NA	NA	NA	NA	NA	NA	NA	NA	NA	NA	NA	NA	NA	NA	NA	NA	NA	NA	NA	NA	NA
4612902.3.050.upload.fastq	2	65	22.7541	739.507	716.753	-3.26	-60.2	Host associated	Plants	Root	NA	NA	rhizosphere	NA	NA	NA	NA	NA	NA	NA	NA	NA	NA	NA	NA	NA	NA	NA	NA	NA	NA	NA	NA	NA	NA	NA	NA	NA	NA	NA	NA	NA	NA	NA	NA	NA	NA	NA	NA
4612990.3.050.upload.fastq	6	147	26.6704	653.424	626.754	-3.26	-60.2	Terrestrial	Forests	Tropical and Subtropical Moist Broadleaf Forests	NA	NA	NA	NA	NA	NA	NA	NA	NA	NA	NA	NA	NA	NA	NA	NA	NA	NA	NA	NA	NA	NA	NA	NA	NA	NA	NA	NA	NA	NA	NA	NA	NA	NA	NA	NA	NA	NA	NA
4612991.3.050.upload.fastq	8	82	64.5773	661.918	597.34	-3.26	-60.2	Terrestrial	Forests	Tropical and Subtropical Moist Broadleaf Forests	NA	NA	NA	NA	NA	NA	NA	NA	NA	NA	NA	NA	NA	NA	NA	NA	NA	NA	NA	NA	NA	NA	NA	NA	NA	NA	NA	NA	NA	NA	NA	NA	NA	NA	NA	NA	NA	NA	NA
4615217.3.050.upload.fastq	1	46	14.2551	655.734	641.479	-3.26	-60.2	Host associated	Plants	Root	NA	NA	rhizosphere	NA	NA	NA	NA	NA	NA	NA	NA	NA	NA	NA	NA	NA	NA	NA	NA	NA	NA	NA	NA	NA	NA	NA	NA	NA	NA	NA	NA	NA	NA	NA	NA	NA	NA	NA	NA
4615218.3.050.upload.fastq	0	45	0	397.409	397.409	-22.6667	-48.1667	Host associated	Plants	Root	NA	NA	rhizosphere	NA	NA	NA	NA	NA	NA	NA	NA	NA	NA	NA	NA	NA	NA	NA	NA	NA	NA	NA	NA	NA	NA	NA	NA	NA	NA	NA	NA	NA	NA	NA	NA	NA	NA	NA	NA
4615220.3.050.upload.fastq	4	38	50.3212	478.051	427.73	-22.6667	-48.1667	Host associated	Plants	Root	NA	NA	rhizosphere	NA	NA	NA	NA	NA	NA	NA	NA	NA	NA	NA	NA	NA	NA	NA	NA	NA	NA	NA	NA	NA	NA	NA	NA	NA	NA	NA	NA	NA	NA	NA	NA	NA	NA	NA	NA
4615241.3.050.upload.fastq	0	42	0	368.47	368.47	-22.6667	-48.1667	Host associated	Plants	Root	NA	NA	rhizosphere	NA	NA	NA	NA	NA	NA	NA	NA	NA	NA	NA	NA	NA	NA	NA	NA	NA	NA	NA	NA	NA	NA	NA	NA	NA	NA	NA	NA	NA	NA	NA	NA	NA	NA	NA	NA
4615243.3.050.upload.fastq	2	34	25.0723	426.229	401.156	-22.6667	-48.1667	Host associated	Plants	Root	NA	NA	rhizosphere	NA	NA	NA	NA	NA	NA	NA	NA	NA	NA	NA	NA	NA	NA	NA	NA	NA	NA	NA	NA	NA	NA	NA	NA	NA	NA	NA	NA	NA	NA	NA	NA	NA	NA	NA	NA
4615270.3.050.upload.fastq	5	43	44.5106	382.791	338.28	-22.6667	-48.1667	Host associated	Plants	Root	NA	NA	rhizosphere	NA	NA	NA	NA	NA	NA	NA	NA	NA	NA	NA	NA	NA	NA	NA	NA	NA	NA	NA	NA	NA	NA	NA	NA	NA	NA	NA	NA	NA	NA	NA	NA	NA	NA	NA	NA
4615272.3.050.upload.fastq	1	34	9.06194	308.106	299.044	-22.6667	-48.1667	Host associated	Plants	Root	NA	NA	rhizosphere	NA	NA	NA	NA	NA	NA	NA	NA	NA	NA	NA	NA	NA	NA	NA	NA	NA	NA	NA	NA	NA	NA	NA	NA	NA	NA	NA	NA	NA	NA	NA	NA	NA	NA	NA	NA
4615273.3.050.upload.fastq	3	17	39.2055	222.165	182.959	-22.6667	-48.1667	Host associated	Plants	Root	NA	NA	rhizosphere	NA	NA	NA	NA	NA	NA	NA	NA	NA	NA	NA	NA	NA	NA	NA	NA	NA	NA	NA	NA	NA	NA	NA	NA	NA	NA	NA	NA	NA	NA	NA	NA	NA	NA	NA	NA
4615274.3.050.upload.fastq	1	40	9.44883	377.953	368.504	-22.6667	-48.1667	Host associated	Plants	Root	NA	NA	rhizosphere	NA	NA	NA	NA	NA	NA	NA	NA	NA	NA	NA	NA	NA	NA	NA	NA	NA	NA	NA	NA	NA	NA	NA	NA	NA	NA	NA	NA	NA	NA	NA	NA	NA	NA	NA	NA
4615275.3.050.upload.fastq	2	43	20.7933	447.055	426.262	-22.6667	-48.1667	Host associated	Plants	Root	NA	NA	rhizosphere	NA	NA	NA	NA	NA	NA	NA	NA	NA	NA	NA	NA	NA	NA	NA	NA	NA	NA	NA	NA	NA	NA	NA	NA	NA	NA	NA	NA	NA	NA	NA	NA	NA	NA	NA	NA
4615276.3.050.upload.fastq	1	21	13.0187	273.393	260.374	-22.6667	-48.1667	Host associated	Plants	Root	NA	NA	rhizosphere	NA	NA	NA	NA	NA	NA	NA	NA	NA	NA	NA	NA	NA	NA	NA	NA	NA	NA	NA	NA	NA	NA	NA	NA	NA	NA	NA	NA	NA	NA	NA	NA	NA	NA	NA	NA
4615277.3.050.upload.fastq	3	21	47.5599	332.92	285.36	-22.6667	-48.1667	Host associated	Plants	Root	NA	NA	rhizosphere	NA	NA	NA	NA	NA	NA	NA	NA	NA	NA	NA	NA	NA	NA	NA	NA	NA	NA	NA	NA	NA	NA	NA	NA	NA	NA	NA	NA	NA	NA	NA	NA	NA	NA	NA	NA
4615281.3.050.upload.fastq	2	18	42.5976	383.378	340.78	-22.6667	-48.1667	Terrestrial	Croplands	Croplands	NA	NA	NA	NA	NA	NA	NA	NA	NA	NA	NA	NA	NA	NA	NA	NA	NA	NA	NA	NA	NA	NA	NA	NA	NA	NA	NA	NA	NA	NA	NA	NA	NA	NA	NA	NA	NA	NA	NA
4615282.3.050.upload.fastq	0	29	0	437.781	437.781	-22.6667	-48.1667	Terrestrial	Croplands	Croplands	NA	NA	NA	NA	NA	NA	NA	NA	NA	NA	NA	NA	NA	NA	NA	NA	NA	NA	NA	NA	NA	NA	NA	NA	NA	NA	NA	NA	NA	NA	NA	NA	NA	NA	NA	NA	NA	NA	NA
9270.4.127422.AGTCAA	799	3146	165.974	653.509	487.535	49.9543	-116.516	Aquatic	Freshwater	Hot Springs	NA	NA	NA	NA	NA	NA	NA	NA	NA	NA	NA	NA	NA	NA	NA	NA	NA	NA	NA	NA	NA	NA	NA	NA	NA	NA	NA	NA	NA	NA	NA	NA	NA	NA	NA	NA	NA	NA	NA
9270.4.127422.AGTTCC	739	332	105.665	47.4706	-58.1944	49.9543	-116.516	Aquatic	Freshwater	Hot Springs	NA	NA	NA	NA	NA	NA	NA	NA	NA	NA	NA	NA	NA	NA	NA	NA	NA	NA	NA	NA	NA	NA	NA	NA	NA	NA	NA	NA	NA	NA	NA	NA	NA	NA	NA	NA	NA	NA	NA
9270.4.127422.ATGTCA	202	873	79.416	343.219	263.803	49.9543	-116.516	Aquatic	Freshwater	Hot Springs	NA	NA	NA	NA	NA	NA	NA	NA	NA	NA	NA	NA	NA	NA	NA	NA	NA	NA	NA	NA	NA	NA	NA	NA	NA	NA	NA	NA	NA	NA	NA	NA	NA	NA	NA	NA	NA	NA	NA
9270.4.127422.CTTGTA	869	2986	177.01	608.231	431.22	49.9543	-116.516	Aquatic	Freshwater	Hot Springs	NA	NA	NA	NA	NA	NA	NA	NA	NA	NA	NA	NA	NA	NA	NA	NA	NA	NA	NA	NA	NA	NA	NA	NA	NA	NA	NA	NA	NA	NA	NA	NA	NA	NA	NA	NA	NA	NA	NA
9290.3.128246.CCGTCC	1648	3640	149.538	330.29	180.752	60.1987	-125.513	Aquatic	Freshwater	Hot Springs	NA	NA	NA	NA	NA	NA	NA	NA	NA	NA	NA	NA	NA	NA	NA	NA	NA	NA	NA	NA	NA	NA	NA	NA	NA	NA	NA	NA	NA	NA	NA	NA	NA	NA	NA	NA	NA	NA	NA
ALB17	3379	2071	335.08	205.372	-129.708	41.34	19.77	Engineered	Wastewater	Sewage	NA	NA	NA	NA	NA	NA	NA	NA	NA	NA	NA	NA	NA	NA	NA	NA	NA	NA	NA	NA	NA	NA	NA	NA	NA	NA	NA	NA	NA	NA	NA	NA	NA	NA	NA	NA	NA	NA	NA
AUS18	3550	2394	373.732	252.032	-121.7	-35.25	148.97	Engineered	Wastewater	Sewage	NA	NA	NA	NA	NA	NA	NA	NA	NA	NA	NA	NA	NA	NA	NA	NA	NA	NA	NA	NA	NA	NA	NA	NA	NA	NA	NA	NA	NA	NA	NA	NA	NA	NA	NA	NA	NA	NA	NA
AUS18a	2522	3030	267.987	321.967	53.9799	-37.98	144.64	Engineered	Wastewater	Sewage	NA	NA	NA	NA	NA	NA	NA	NA	NA	NA	NA	NA	NA	NA	NA	NA	NA	NA	NA	NA	NA	NA	NA	NA	NA	NA	NA	NA	NA	NA	NA	NA	NA	NA	NA	NA	NA	NA	NA
BGP1	1118	3588	26.7298	85.784	59.0542	51.47	7.43	Engineered	Biogas	Biogas	NA	NA	NA	NA	NA	111765	NA	NA	NA	NA	NA	NA	NA	NA	NA	NA	NA	NA	NA	NA	NA	NA	NA	NA	NA	NA	NA	NA	NA	NA	NA	NA	NA	NA	NA	NA	NA	NA	NA
BGP2	104	334	2.3913	7.67976	5.28846	52.47	8.43	Engineered	Biogas	Biogas	NA	NA	NA	NA	NA	136470	NA	NA	NA	NA	NA	NA	NA	NA	NA	NA	NA	NA	NA	NA	NA	NA	NA	NA	NA	NA	NA	NA	NA	NA	NA	NA	NA	NA	NA	NA	NA	NA	NA
BGP3	110	277	2.5274	6.36446	3.83706	51.47	6.43	Engineered	Biogas	Biogas	NA	NA	NA	NA	NA	185294	NA	NA	NA	NA	NA	NA	NA	NA	NA	NA	NA	NA	NA	NA	NA	NA	NA	NA	NA	NA	NA	NA	NA	NA	NA	NA	NA	NA	NA	NA	NA	NA	NA
BGP4	170	474	3.78677	10.5584	6.77163	53.47	9.43	Engineered	Biogas	Biogas	NA	NA	NA	NA	NA	NA	NA	NA	NA	NA	NA	NA	NA	NA	NA	NA	NA	NA	NA	NA	NA	NA	NA	NA	NA	NA	NA	NA	NA	NA	NA	NA	NA	NA	NA	NA	NA	NA	NA
BGR66	7211	3449	665.93	318.512	-347.418	42.75	23.36	Engineered	Wastewater	Sewage	NA	NA	NA	NA	NA	NA	NA	NA	NA	NA	NA	NA	NA	NA	NA	NA	NA	NA	NA	NA	NA	NA	NA	NA	NA	NA	NA	NA	NA	NA	NA	NA	NA	NA	NA	NA	NA	NA	NA
BMI_HFWLLBGX7_mms_R1_A_BMI_Plate68WellA6_R1	7	251	8.03454	288.096	280.061	32.5423	-87.8068	Terrestrial	Forests	Temperate Broadleaf and Mixed Forests	NA	NA	NA	NA	NA	NA	NA	NA	NA	NA	NA	NA	NA	NA	NA	NA	NA	NA	0.3	NA	NA	NA	NA	NA	NA	NA	NA	NA	NA	NA	NA	NA	NA	NA	NA	NA	NA	NA	NA
BMI_HFWLLBGX7_mms_R1_A_BMI_Plate68WellB5_R1	30	421	32.1825	451.628	419.445	32.5321	-87.8054	Terrestrial	Forests	Temperate Broadleaf and Mixed Forests	NA	NA	NA	NA	NA	NA	NA	NA	NA	NA	NA	NA	NA	NA	NA	NA	NA	NA	0.3	NA	NA	NA	NA	NA	NA	NA	NA	NA	NA	NA	NA	NA	NA	NA	NA	NA	NA	NA	NA
BMI_HFWLLBGX7_mms_R1_A_BMI_Plate68WellE2_R1	12	148	12.9775	160.056	147.079	17.9731	-66.8617	Terrestrial	Forests	Tropical and Subtropical Dry Broadleaf Forests	NA	NA	NA	NA	NA	NA	NA	NA	NA	NA	NA	NA	NA	NA	NA	NA	NA	NA	0.125	NA	NA	NA	NA	NA	NA	NA	NA	NA	NA	NA	NA	NA	NA	NA	NA	NA	NA	NA	NA
BMI_HFWLLBGX7_mms_R1_A_BMI_Plate68WellE5_R1	25	398	23.3688	372.031	348.663	32.532	-87.8143	Terrestrial	Forests	Temperate Broadleaf and Mixed Forests	NA	NA	NA	NA	NA	NA	NA	NA	NA	NA	NA	NA	NA	NA	NA	NA	NA	NA	0.31	NA	NA	NA	NA	NA	NA	NA	NA	NA	NA	NA	NA	NA	NA	NA	NA	NA	NA	NA	NA
BMI_HFWLLBGX7_mms_R1_A_BMI_Plate68WellF5_R1	24	348	27.4164	397.538	370.121	32.5234	-87.8146	Terrestrial	Forests	Temperate Broadleaf and Mixed Forests	NA	NA	NA	NA	NA	NA	NA	NA	NA	NA	NA	NA	NA	NA	NA	NA	NA	NA	0.3	NA	NA	NA	NA	NA	NA	NA	NA	NA	NA	NA	NA	NA	NA	NA	NA	NA	NA	NA	NA
BMI_HFWLLBGX7_mms_R1_B_BMI_Plate67WellE2_R1	4	144	5.81545	209.356	203.541	40.8531	-104.728	Terrestrial	Grasslands & Shrublands	Temperate Grasslands Savannas and Shrublands	NA	NA	NA	NA	NA	NA	NA	NA	NA	NA	NA	NA	NA	NA	NA	NA	NA	NA	0.3	NA	NA	NA	NA	NA	NA	NA	NA	NA	NA	NA	NA	NA	NA	NA	NA	NA	NA	NA	NA
BMI_HFWLLBGX7_mms_R1_B_BMI_Plate67WellE3_R1	10	121	13.291	160.821	147.53	40.1968	-105.487	Terrestrial	Forests	Temperate Conifer Forests	NA	NA	NA	NA	NA	NA	NA	NA	NA	NA	NA	NA	NA	NA	NA	NA	NA	NA	0.033	NA	NA	NA	NA	NA	NA	NA	NA	NA	NA	NA	NA	NA	NA	NA	NA	NA	NA	NA	NA
BMI_HFWLLBGX7_mms_R1_B_BMI_Plate67WellE4_R1	6	106	7.79303	137.677	129.884	40.4686	-103.012	Terrestrial	Grasslands & Shrublands	Temperate Grasslands Savannas and Shrublands	NA	NA	NA	NA	NA	NA	NA	NA	NA	NA	NA	NA	NA	NA	NA	NA	NA	NA	0.3	NA	NA	NA	NA	NA	NA	NA	NA	NA	NA	NA	NA	NA	NA	NA	NA	NA	NA	NA	NA
BMI_HFWLLBGX7_mms_R1_B_BMI_Plate68WellD2_R1	10	132	14.7226	194.338	179.616	17.9728	-66.8512	Terrestrial	Forests	Tropical and Subtropical Dry Broadleaf Forests	NA	NA	NA	NA	NA	NA	NA	NA	NA	NA	NA	NA	NA	NA	NA	NA	NA	NA	0.3	NA	NA	NA	NA	NA	NA	NA	NA	NA	NA	NA	NA	NA	NA	NA	NA	NA	NA	NA	NA
BMI_HFWLLBGX7_mms_R1_C_BMI_Plate61WellG3_R1	1	85	2.43187	206.709	204.277	68.6667	-149.37	Terrestrial	Tundra	Tundra	NA	NA	NA	NA	NA	NA	NA	NA	NA	NA	NA	NA	NA	NA	NA	NA	NA	NA	0.31	NA	NA	NA	NA	NA	NA	NA	NA	NA	NA	NA	NA	NA	NA	NA	NA	NA	NA	NA	NA
BMI_HFWLLBGX7_mms_R1_C_BMI_Plate61WellH4_R1	1	98	2.49286	244.301	241.808	40.0512	-105.565	Terrestrial	Forests	Temperate Conifer Forests	NA	NA	NA	NA	NA	NA	NA	NA	NA	NA	NA	NA	NA	NA	NA	NA	NA	NA	0.24	NA	NA	NA	NA	NA	NA	NA	NA	NA	NA	NA	NA	NA	NA	NA	NA	NA	NA	NA	NA
BMI_HFWLLBGX7_mms_R1_C_BMI_Plate61WellH5_R1	2	49	5.08424	124.564	119.48	40.0431	-105.582	Terrestrial	Forests	Temperate Conifer Forests	NA	NA	NA	NA	NA	NA	NA	NA	NA	NA	NA	NA	NA	NA	NA	NA	NA	NA	0.038	NA	NA	NA	NA	NA	NA	NA	NA	NA	NA	NA	NA	NA	NA	NA	NA	NA	NA	NA	NA
BMI_HFWLLBGX7_mms_R1_C_BMI_Plate67WellA2_R1	3	46	5.92087	90.7866	84.8658	40.8509	-104.7	Terrestrial	Grasslands & Shrublands	Temperate Grasslands Savannas and Shrublands	NA	NA	NA	NA	NA	NA	NA	NA	NA	NA	NA	NA	NA	NA	NA	NA	NA	NA	0.3	NA	NA	NA	NA	NA	NA	NA	NA	NA	NA	NA	NA	NA	NA	NA	NA	NA	NA	NA	NA
BMI_HFWLLBGX7_mms_R1_C_BMI_Plate67WellB3_R1	5	69	11.0142	151.996	140.982	40.1868	-105.541	Terrestrial	Forests	Temperate Conifer Forests	NA	NA	NA	NA	NA	NA	NA	NA	NA	NA	NA	NA	NA	NA	NA	NA	NA	NA	0.023	NA	NA	NA	NA	NA	NA	NA	NA	NA	NA	NA	NA	NA	NA	NA	NA	NA	NA	NA	NA
BMI_HFWLLBGX7_mms_R1_C_BMI_Plate67WellC2_R1	2	59	5.22248	154.063	148.841	40.8185	-104.707	Terrestrial	Grasslands & Shrublands	Temperate Grasslands Savannas and Shrublands	NA	NA	NA	NA	NA	NA	NA	NA	NA	NA	NA	NA	NA	NA	NA	NA	NA	NA	0.32	NA	NA	NA	NA	NA	NA	NA	NA	NA	NA	NA	NA	NA	NA	NA	NA	NA	NA	NA	NA
BMI_HFWLLBGX7_mms_R1_C_BMI_Plate68WellA4_R1	5	135	10.7827	291.133	280.35	40.4612	-103.032	Terrestrial	Grasslands & Shrublands	Temperate Grasslands Savannas and Shrublands	NA	NA	NA	NA	NA	NA	NA	NA	NA	NA	NA	NA	NA	NA	NA	NA	NA	NA	0.295	NA	NA	NA	NA	NA	NA	NA	NA	NA	NA	NA	NA	NA	NA	NA	NA	NA	NA	NA	NA
BMI_HFWLLBGX7_mms_R1_C_BMI_Plate68WellD5_R1	12	178	22.5173	334.007	311.49	32.5349	-87.815	Terrestrial	Forests	Temperate Broadleaf and Mixed Forests	NA	NA	NA	NA	NA	NA	NA	NA	NA	NA	NA	NA	NA	NA	NA	NA	NA	NA	0.3	NA	NA	NA	NA	NA	NA	NA	NA	NA	NA	NA	NA	NA	NA	NA	NA	NA	NA	NA	NA
BMI_HFWLLBGX7_mms_R1_C_BMI_Plate68WellE6_R1	5	55	11.4438	125.882	114.438	32.9222	-87.4289	Terrestrial	Forests	Temperate Broadleaf and Mixed Forests	NA	NA	NA	NA	NA	NA	NA	NA	NA	NA	NA	NA	NA	NA	NA	NA	NA	NA	0.05	NA	NA	NA	NA	NA	NA	NA	NA	NA	NA	NA	NA	NA	NA	NA	NA	NA	NA	NA	NA
BMI_HFWLLBGX7_mms_R1_D_BMI_Plate61WellF12_R1	4	41	11.5986	118.886	107.287	68.5601	-149.529	Terrestrial	Tundra	Tundra	NA	NA	NA	NA	NA	NA	NA	NA	NA	NA	NA	NA	NA	NA	NA	NA	NA	NA	0.017	NA	NA	NA	NA	NA	NA	NA	NA	NA	NA	NA	NA	NA	NA	NA	NA	NA	NA	NA	NA
BMI_HFWLLBGX7_mms_R1_D_BMI_Plate61WellF4_R1	4	107	10.5722	282.805	272.233	68.5858	-149.543	Terrestrial	Tundra	Tundra	NA	NA	NA	NA	NA	NA	NA	NA	NA	NA	NA	NA	NA	NA	NA	NA	NA	NA	0.215	NA	NA	NA	NA	NA	NA	NA	NA	NA	NA	NA	NA	NA	NA	NA	NA	NA	NA	NA	NA
BMI_HFWLLBGX7_mms_R1_D_BMI_Plate61WellF5_R1	4	62	10.5119	162.935	152.423	68.5858	-149.543	Terrestrial	Tundra	Tundra	NA	NA	NA	NA	NA	NA	NA	NA	NA	NA	NA	NA	NA	NA	NA	NA	NA	NA	0.12	NA	NA	NA	NA	NA	NA	NA	NA	NA	NA	NA	NA	NA	NA	NA	NA	NA	NA	NA	NA
BMI_HFWLLBGX7_mms_R1_D_BMI_Plate61WellH6_R1	1	63	3.27955	206.611	203.332	40.0551	-105.562	Terrestrial	Forests	Temperate Conifer Forests	NA	NA	NA	NA	NA	NA	NA	NA	NA	NA	NA	NA	NA	NA	NA	NA	NA	NA	0.2	NA	NA	NA	NA	NA	NA	NA	NA	NA	NA	NA	NA	NA	NA	NA	NA	NA	NA	NA	NA
BMI_HFWLLBGX7_mms_R1_D_BMI_Plate67WellA3_R1	1	32	3.30557	105.778	102.473	40.1974	-105.472	Terrestrial	Forests	Temperate Conifer Forests	NA	NA	NA	NA	NA	NA	NA	NA	NA	NA	NA	NA	NA	NA	NA	NA	NA	NA	0.03	NA	NA	NA	NA	NA	NA	NA	NA	NA	NA	NA	NA	NA	NA	NA	NA	NA	NA	NA	NA
BMI_HFWLLBGX7_mms_R1_D_BMI_Plate67WellD3_R1	4	77	10.9576	210.934	199.976	40.1581	-105.544	Terrestrial	Forests	Temperate Conifer Forests	NA	NA	NA	NA	NA	NA	NA	NA	NA	NA	NA	NA	NA	NA	NA	NA	NA	NA	0.06	NA	NA	NA	NA	NA	NA	NA	NA	NA	NA	NA	NA	NA	NA	NA	NA	NA	NA	NA	NA
BMI_HFWLLBGX7_mms_R1_D_BMI_Plate68WellA3_R1	5	103	15.4946	319.189	303.694	40.4606	-103.03	Terrestrial	Grasslands & Shrublands	Temperate Grasslands Savannas and Shrublands	NA	NA	NA	NA	NA	NA	NA	NA	NA	NA	NA	NA	NA	NA	NA	NA	NA	NA	0.29	NA	NA	NA	NA	NA	NA	NA	NA	NA	NA	NA	NA	NA	NA	NA	NA	NA	NA	NA	NA
BMI_HFWLLBGX7_mms_R1_E_BMI_Plate61WellF11_R1	0	16	0	247.944	247.944	68.5601	-149.529	Terrestrial	Tundra	Tundra	NA	NA	NA	NA	NA	NA	NA	NA	NA	NA	NA	NA	NA	NA	NA	NA	NA	NA	0.17	NA	NA	NA	NA	NA	NA	NA	NA	NA	NA	NA	NA	NA	NA	NA	NA	NA	NA	NA	NA
BMI_HFWLLBGX7_mms_R1_E_BMI_Plate61WellF7_R1	5	41	29.9535	245.619	215.665	68.6279	-149.347	Terrestrial	Tundra	Tundra	NA	NA	NA	NA	NA	NA	NA	NA	NA	NA	NA	NA	NA	NA	NA	NA	NA	NA	0.135	NA	NA	NA	NA	NA	NA	NA	NA	NA	NA	NA	NA	NA	NA	NA	NA	NA	NA	NA	NA
BMI_HFWLLBGX7_mms_R1_E_BMI_Plate61WellG10_R1	2	30	24.568	368.52	343.952	68.6582	-149.362	Terrestrial	Tundra	Tundra	NA	NA	NA	NA	NA	NA	NA	NA	NA	NA	NA	NA	NA	NA	NA	NA	NA	NA	0.29	NA	NA	NA	NA	NA	NA	NA	NA	NA	NA	NA	NA	NA	NA	NA	NA	NA	NA	NA	NA
BMI_HFWLLBGX7_mms_R1_E_BMI_Plate61WellG11_R1	6	61	22.0622	224.299	202.237	40.8184	-104.747	Terrestrial	Grasslands & Shrublands	Temperate Grasslands Savannas and Shrublands	NA	NA	NA	NA	NA	NA	NA	NA	NA	NA	NA	NA	NA	NA	NA	NA	NA	NA	0.295	NA	NA	NA	NA	NA	NA	NA	NA	NA	NA	NA	NA	NA	NA	NA	NA	NA	NA	NA	NA
BMI_HFWLLBGX7_mms_R1_E_BMI_Plate61WellH11_R1	1	19	11.2596	213.932	202.672	40.0547	-105.587	Terrestrial	Forests	Temperate Conifer Forests	NA	NA	NA	NA	NA	NA	NA	NA	NA	NA	NA	NA	NA	NA	NA	NA	NA	NA	0.158	NA	NA	NA	NA	NA	NA	NA	NA	NA	NA	NA	NA	NA	NA	NA	NA	NA	NA	NA	NA
BMI_HFWLLBGX7_mms_R1_E_BMI_Plate61WellH7_R1	2	55	8.39436	230.845	222.45	40.0545	-105.568	Terrestrial	Forests	Temperate Conifer Forests	NA	NA	NA	NA	NA	NA	NA	NA	NA	NA	NA	NA	NA	NA	NA	NA	NA	NA	0.23	NA	NA	NA	NA	NA	NA	NA	NA	NA	NA	NA	NA	NA	NA	NA	NA	NA	NA	NA	NA
BMI_HFWLLBGX7_mms_R1_E_BMI_Plate67WellB2_R1	5	16	20.1623	64.5194	44.3571	40.8109	-104.729	Terrestrial	Grasslands & Shrublands	Temperate Grasslands Savannas and Shrublands	NA	NA	NA	NA	NA	NA	NA	NA	NA	NA	NA	NA	NA	NA	NA	NA	NA	NA	0.3	NA	NA	NA	NA	NA	NA	NA	NA	NA	NA	NA	NA	NA	NA	NA	NA	NA	NA	NA	NA
BMI_HFWLLBGX7_mms_R1_E_BMI_Plate67WellB4_R1	4	27	20.0593	135.4	115.341	40.2768	-105.545	Terrestrial	Forests	Temperate Conifer Forests	NA	NA	NA	NA	NA	NA	NA	NA	NA	NA	NA	NA	NA	NA	NA	NA	NA	NA	0.062	NA	NA	NA	NA	NA	NA	NA	NA	NA	NA	NA	NA	NA	NA	NA	NA	NA	NA	NA	NA
BMI_HFWLLBGX7_mms_R1_E_BMI_Plate67WellG3_R1	2	32	7.56431	121.029	113.465	40.1959	-105.491	Terrestrial	Forests	Temperate Conifer Forests	NA	NA	NA	NA	NA	NA	NA	NA	NA	NA	NA	NA	NA	NA	NA	NA	NA	NA	0.045	NA	NA	NA	NA	NA	NA	NA	NA	NA	NA	NA	NA	NA	NA	NA	NA	NA	NA	NA	NA
BMI_HFWLLBGX7_mms_R1_E_BMI_Plate67WellH2_R1	1	29	5.14786	149.288	144.14	40.8173	-104.747	Terrestrial	Grasslands & Shrublands	Temperate Grasslands Savannas and Shrublands	NA	NA	NA	NA	NA	NA	NA	NA	NA	NA	NA	NA	NA	NA	NA	NA	NA	NA	0.29	NA	NA	NA	NA	NA	NA	NA	NA	NA	NA	NA	NA	NA	NA	NA	NA	NA	NA	NA	NA
BMI_HFWLLBGX7_mms_R1_E_BMI_Plate68WellB2_R1	0	31	0	448.645	448.645	40.4601	-103.03	Terrestrial	Grasslands & Shrublands	Temperate Grasslands Savannas and Shrublands	NA	NA	NA	NA	NA	NA	NA	NA	NA	NA	NA	NA	NA	NA	NA	NA	NA	NA	0.29	NA	NA	NA	NA	NA	NA	NA	NA	NA	NA	NA	NA	NA	NA	NA	NA	NA	NA	NA	NA
BMI_HFWLLBGX7_mms_R1_E_BMI_Plate68WellB4_R1	7	58	33.5547	278.024	244.47	40.4747	-103.024	Terrestrial	Grasslands & Shrublands	Temperate Grasslands Savannas and Shrublands	NA	NA	NA	NA	NA	NA	NA	NA	NA	NA	NA	NA	NA	NA	NA	NA	NA	NA	0.29	NA	NA	NA	NA	NA	NA	NA	NA	NA	NA	NA	NA	NA	NA	NA	NA	NA	NA	NA	NA
BMI_HFWLLBGX7_mms_R1_E_BMI_Plate68WellC4_R1	6	81	20.2901	273.916	253.626	47.1361	-99.2329	Terrestrial	Grasslands & Shrublands	Temperate Grasslands Savannas and Shrublands	NA	NA	NA	NA	NA	NA	NA	NA	NA	NA	NA	NA	NA	NA	NA	NA	NA	NA	0.298	NA	NA	NA	NA	NA	NA	NA	NA	NA	NA	NA	NA	NA	NA	NA	NA	NA	NA	NA	NA
BMI_HFWLVBGX7_mms_R1_A_BMI_Plate61WellA10_R1	9	124	17.8709	246.221	228.351	71.2853	-156.605	Terrestrial	Tundra	Tundra	NA	NA	NA	NA	NA	NA	NA	NA	NA	NA	NA	NA	NA	NA	NA	NA	NA	NA	0.098	NA	NA	NA	NA	NA	NA	NA	NA	NA	NA	NA	NA	NA	NA	NA	NA	NA	NA	NA	NA
BMI_HFWLVBGX7_mms_R1_A_BMI_Plate61WellA11_R1	4	39	13.9196	135.717	121.797	71.2809	-156.637	Terrestrial	Tundra	Tundra	NA	NA	NA	NA	NA	NA	NA	NA	NA	NA	NA	NA	NA	NA	NA	NA	NA	NA	0.051	NA	NA	NA	NA	NA	NA	NA	NA	NA	NA	NA	NA	NA	NA	NA	NA	NA	NA	NA	NA
BMI_HFWLVBGX7_mms_R1_A_BMI_Plate61WellA3_R1	17	229	9.99004	134.572	124.582	71.2739	-156.599	Terrestrial	Tundra	Tundra	NA	NA	NA	NA	NA	NA	NA	NA	NA	NA	NA	NA	NA	NA	NA	NA	NA	NA	0.036	NA	NA	NA	NA	NA	NA	NA	NA	NA	NA	NA	NA	NA	NA	NA	NA	NA	NA	NA	NA
BMI_HFWLVBGX7_mms_R1_A_BMI_Plate61WellA4_R1	8	38	39.9067	189.557	149.65	71.2587	-156.649	Terrestrial	Tundra	Tundra	NA	NA	NA	NA	NA	NA	NA	NA	NA	NA	NA	NA	NA	NA	NA	NA	NA	NA	0.03	NA	NA	NA	NA	NA	NA	NA	NA	NA	NA	NA	NA	NA	NA	NA	NA	NA	NA	NA	NA
BMI_HFWLVBGX7_mms_R1_A_BMI_Plate61WellA5_R1	9	277	7.73458	238.053	230.319	71.2414	-156.503	Terrestrial	Tundra	Tundra	NA	NA	NA	NA	NA	NA	NA	NA	NA	NA	NA	NA	NA	NA	NA	NA	NA	NA	0.29	NA	NA	NA	NA	NA	NA	NA	NA	NA	NA	NA	NA	NA	NA	NA	NA	NA	NA	NA	NA
BMI_HFWLVBGX7_mms_R1_A_BMI_Plate61WellA6_R1	16	154	33.0858	318.451	285.365	71.2426	-156.312	Terrestrial	Tundra	Tundra	NA	NA	NA	NA	NA	NA	NA	NA	NA	NA	NA	NA	NA	NA	NA	NA	NA	NA	0.03	NA	NA	NA	NA	NA	NA	NA	NA	NA	NA	NA	NA	NA	NA	NA	NA	NA	NA	NA	NA
BMI_HFWLVBGX7_mms_R1_A_BMI_Plate61WellA7_R1	8	48	20.1423	120.854	100.712	71.2581	-156.602	Terrestrial	Tundra	Tundra	NA	NA	NA	NA	NA	NA	NA	NA	NA	NA	NA	NA	NA	NA	NA	NA	NA	NA	0.145	NA	NA	NA	NA	NA	NA	NA	NA	NA	NA	NA	NA	NA	NA	NA	NA	NA	NA	NA	NA
BMI_HFWLVBGX7_mms_R1_A_BMI_Plate61WellA8_R1	10	266	10.8227	287.884	277.061	71.2856	-156.608	Terrestrial	Tundra	Tundra	NA	NA	NA	NA	NA	NA	NA	NA	NA	NA	NA	NA	NA	NA	NA	NA	NA	NA	0.28	NA	NA	NA	NA	NA	NA	NA	NA	NA	NA	NA	NA	NA	NA	NA	NA	NA	NA	NA	NA
BMI_HFWLVBGX7_mms_R1_A_BMI_Plate61WellA9_R1	6	35	39.6533	231.311	191.657	71.2812	-156.603	Terrestrial	Tundra	Tundra	NA	NA	NA	NA	NA	NA	NA	NA	NA	NA	NA	NA	NA	NA	NA	NA	NA	NA	0.37	NA	NA	NA	NA	NA	NA	NA	NA	NA	NA	NA	NA	NA	NA	NA	NA	NA	NA	NA	NA
BMI_HFWLVBGX7_mms_R1_B_BMI_Plate61WellA12_R1	3	11	23.8433	87.4255	63.5822	63.8924	-145.77	Terrestrial	Forests	Boreal Forests & Taiga	NA	NA	NA	NA	NA	NA	NA	NA	NA	NA	NA	NA	NA	NA	NA	NA	NA	NA	0.07	NA	NA	NA	NA	NA	NA	NA	NA	NA	NA	NA	NA	NA	NA	NA	NA	NA	NA	NA	NA
BMI_HFWLVBGX7_mms_R1_B_BMI_Plate61WellB1_R1	11	145	6.36583	83.9132	77.5474	63.8796	-145.72	Terrestrial	Forests	Boreal Forests & Taiga	NA	NA	NA	NA	NA	NA	NA	NA	NA	NA	NA	NA	NA	NA	NA	NA	NA	NA	0.1	NA	NA	NA	NA	NA	NA	NA	NA	NA	NA	NA	NA	NA	NA	NA	NA	NA	NA	NA	NA
BMI_HFWLVBGX7_mms_R1_B_BMI_Plate61WellB2_R1	5	24	20.3022	97.4506	77.1484	63.8352	-145.748	Terrestrial	Forests	Boreal Forests & Taiga	NA	NA	NA	NA	NA	NA	NA	NA	NA	NA	NA	NA	NA	NA	NA	NA	NA	NA	0.1	NA	NA	NA	NA	NA	NA	NA	NA	NA	NA	NA	NA	NA	NA	NA	NA	NA	NA	NA	NA
BMI_HFWLVBGX7_mms_R1_B_BMI_Plate61WellB3_R1	7	57	13.5968	110.717	97.1203	63.8533	-145.761	Terrestrial	Forests	Boreal Forests & Taiga	NA	NA	NA	NA	NA	NA	NA	NA	NA	NA	NA	NA	NA	NA	NA	NA	NA	NA	0.1	NA	NA	NA	NA	NA	NA	NA	NA	NA	NA	NA	NA	NA	NA	NA	NA	NA	NA	NA	NA
BMI_HFWLVBGX7_mms_R1_B_BMI_Plate61WellB4_R1	8	111	10.5759	146.741	136.165	63.8311	-145.748	Terrestrial	Forests	Boreal Forests & Taiga	NA	NA	NA	NA	NA	NA	NA	NA	NA	NA	NA	NA	NA	NA	NA	NA	NA	NA	0.16	NA	NA	NA	NA	NA	NA	NA	NA	NA	NA	NA	NA	NA	NA	NA	NA	NA	NA	NA	NA
BMI_HFWM2BGX7_mms_R1_A_BMI_Plate42WellC9_R1	6	302	1.3097	65.9217	64.612	45.5068	-89.5871	Terrestrial	Forests	Temperate Broadleaf and Mixed Forests	NA	NA	NA	NA	NA	NA	NA	NA	NA	NA	NA	NA	NA	NA	NA	NA	NA	NA	0.162	NA	NA	NA	NA	NA	NA	NA	NA	NA	NA	NA	NA	NA	NA	NA	NA	NA	NA	NA	NA
BMI_HFWM2BGX7_mms_R1_B_BMI_Plate41WellF12_R1	9	266	2.02244	59.7742	57.7518	32.9744	-87.4269	Terrestrial	Forests	Temperate Broadleaf and Mixed Forests	NA	NA	NA	NA	NA	NA	NA	NA	NA	NA	NA	NA	NA	NA	NA	NA	NA	NA	0.04	NA	NA	NA	NA	NA	NA	NA	NA	NA	NA	NA	NA	NA	NA	NA	NA	NA	NA	NA	NA
BMI_HFWM2BGX7_mms_R1_D_BMI_Plate42WellC11_R1	11	230	2.85502	59.6958	56.8408	45.4924	-89.5678	Terrestrial	Forests	Temperate Broadleaf and Mixed Forests	NA	NA	NA	NA	NA	NA	NA	NA	NA	NA	NA	NA	NA	NA	NA	NA	NA	NA	0.068	NA	NA	NA	NA	NA	NA	NA	NA	NA	NA	NA	NA	NA	NA	NA	NA	NA	NA	NA	NA
BMI_HFWM2BGX7_mms_R1_E1_BMI_Plate72WellH3_R1	12	273	3.70969	84.3954	80.6857	35.6766	-83.4746	Terrestrial	Forests	Temperate Broadleaf and Mixed Forests	NA	NA	NA	NA	NA	NA	NA	NA	NA	NA	NA	NA	NA	NA	NA	NA	NA	NA	0.05	NA	NA	NA	NA	NA	NA	NA	NA	NA	NA	NA	NA	NA	NA	NA	NA	NA	NA	NA	NA
BMI_HFWM2BGX7_mms_R1_F_BMI_Plate42WellA11_R1	45	1032	14.6867	336.815	322.128	39.038	-95.1879	Terrestrial	Grasslands & Shrublands	Temperate Grasslands Savannas and Shrublands	NA	NA	NA	NA	NA	NA	NA	NA	NA	NA	NA	NA	NA	NA	NA	NA	NA	NA	0.31	NA	NA	NA	NA	NA	NA	NA	NA	NA	NA	NA	NA	NA	NA	NA	NA	NA	NA	NA	NA
BMI_HFWM2BGX7_mms_R1_F_BMI_Plate42WellC7_R1	9	397	2.73865	120.805	118.066	45.5089	-89.5883	Terrestrial	Forests	Temperate Broadleaf and Mixed Forests	NA	NA	NA	NA	NA	NA	NA	NA	NA	NA	NA	NA	NA	NA	NA	NA	NA	NA	0.29	NA	NA	NA	NA	NA	NA	NA	NA	NA	NA	NA	NA	NA	NA	NA	NA	NA	NA	NA	NA
BMI_HFWM2BGX7_mms_R1_H_BMI_Plate72WellH4_R1	29	668	13.5514	312.149	298.598	39.0366	-95.192	Terrestrial	Grasslands & Shrublands	Temperate Grasslands Savannas and Shrublands	NA	NA	NA	NA	NA	NA	NA	NA	NA	NA	NA	NA	NA	NA	NA	NA	NA	NA	0.3	NA	NA	NA	NA	NA	NA	NA	NA	NA	NA	NA	NA	NA	NA	NA	NA	NA	NA	NA	NA
BMI_HFWM2BGX7_mms_R1_J_BMI_Plate42WellA7_R1	30	513	13.5369	231.481	217.944	39.0454	-95.2014	Terrestrial	Grasslands & Shrublands	Temperate Grasslands Savannas and Shrublands	NA	NA	NA	NA	NA	NA	NA	NA	NA	NA	NA	NA	NA	NA	NA	NA	NA	NA	0.3	NA	NA	NA	NA	NA	NA	NA	NA	NA	NA	NA	NA	NA	NA	NA	NA	NA	NA	NA	NA
BMI_HFWM2BGX7_mms_R1_J_BMI_Plate42WellC8_R1	8	194	3.18951	77.3456	74.156	45.5068	-89.5871	Terrestrial	Forests	Temperate Broadleaf and Mixed Forests	NA	NA	NA	NA	NA	NA	NA	NA	NA	NA	NA	NA	NA	NA	NA	NA	NA	NA	0.302	NA	NA	NA	NA	NA	NA	NA	NA	NA	NA	NA	NA	NA	NA	NA	NA	NA	NA	NA	NA
BMI_HFWM2BGX7_mms_R1_K_BMI_Plate72WellH1_R1	16	305	8.94892	170.589	161.64	40.0545	-105.568	Terrestrial	Forests	Temperate Conifer Forests	NA	NA	NA	NA	NA	NA	NA	NA	NA	NA	NA	NA	NA	NA	NA	NA	NA	NA	0.16	NA	NA	NA	NA	NA	NA	NA	NA	NA	NA	NA	NA	NA	NA	NA	NA	NA	NA	NA	NA
BMI_HFWM2BGX7_mms_R1_L1_BMI_Plate42WellC10_R1	46	302	23.6495	155.264	131.615	45.4877	-89.5699	Terrestrial	Forests	Temperate Broadleaf and Mixed Forests	NA	NA	NA	NA	NA	NA	NA	NA	NA	NA	NA	NA	NA	NA	NA	NA	NA	NA	0.039	NA	NA	NA	NA	NA	NA	NA	NA	NA	NA	NA	NA	NA	NA	NA	NA	NA	NA	NA	NA
BMI_HFWM2BGX7_mms_R1_L1_BMI_Plate72WellH2_R1	24	615	12.8587	329.505	316.646	39.038	-95.1879	Terrestrial	Grasslands & Shrublands	Temperate Grasslands Savannas and Shrublands	NA	NA	NA	NA	NA	NA	NA	NA	NA	NA	NA	NA	NA	NA	NA	NA	NA	NA	0.3	NA	NA	NA	NA	NA	NA	NA	NA	NA	NA	NA	NA	NA	NA	NA	NA	NA	NA	NA	NA
BMI_HFWM2BGX7_mms_R1_L2_BMI_Plate28WellG2_R1	15	619	7.87174	324.841	316.969	39.0582	-78.0692	Terrestrial	Forests	Temperate Broadleaf and Mixed Forests	NA	NA	NA	NA	NA	NA	NA	NA	NA	NA	NA	NA	NA	NA	NA	NA	NA	NA	0.303	NA	NA	NA	NA	NA	NA	NA	NA	NA	NA	NA	NA	NA	NA	NA	NA	NA	NA	NA	NA
BMI_HFWM2BGX7_mms_R1_M_BMI_Plate19WellA8_R1	2	37	8.88668	164.404	155.517	40.4764	-103.012	Terrestrial	Grasslands & Shrublands	Temperate Grasslands Savannas and Shrublands	NA	NA	NA	NA	NA	NA	NA	NA	NA	NA	NA	NA	NA	NA	NA	NA	NA	NA	0.155	NA	NA	NA	NA	NA	NA	NA	NA	NA	NA	NA	NA	NA	NA	NA	NA	NA	NA	NA	NA
BMI_HFWM5BGX7_mms_R1_A_BMI_Plate67WellC3_R1	7	197	4.47129	125.835	121.364	40.1679	-105.526	Terrestrial	Forests	Temperate Conifer Forests	NA	NA	NA	NA	NA	NA	NA	NA	NA	NA	NA	NA	NA	NA	NA	NA	NA	NA	0.024	NA	NA	NA	NA	NA	NA	NA	NA	NA	NA	NA	NA	NA	NA	NA	NA	NA	NA	NA	NA
BMI_HFWM5BGX7_mms_R1_A_BMI_Plate68WellD4_R1	6	132	3.40938	75.0064	71.597	42.4786	-72.2596	Terrestrial	Forests	Temperate Broadleaf and Mixed Forests	NA	NA	NA	NA	NA	NA	NA	NA	NA	NA	NA	NA	NA	NA	NA	NA	NA	NA	0.15	NA	NA	NA	NA	NA	NA	NA	NA	NA	NA	NA	NA	NA	NA	NA	NA	NA	NA	NA	NA
BMI_HFWM5BGX7_mms_R1_A_BMI_Plate68WellE3_R1	13	270	5.53414	114.94	109.406	17.9693	-66.8527	Terrestrial	Forests	Tropical and Subtropical Dry Broadleaf Forests	NA	NA	NA	NA	NA	NA	NA	NA	NA	NA	NA	NA	NA	NA	NA	NA	NA	NA	0.14	NA	NA	NA	NA	NA	NA	NA	NA	NA	NA	NA	NA	NA	NA	NA	NA	NA	NA	NA	NA
BMI_HFWM5BGX7_mms_R1_B_BMI_Plate68WellD3_R1	14	212	9.03575	136.827	127.791	17.9703	-66.8246	Terrestrial	Forests	Tropical and Subtropical Dry Broadleaf Forests	NA	NA	NA	NA	NA	NA	NA	NA	NA	NA	NA	NA	NA	NA	NA	NA	NA	NA	0.125	NA	NA	NA	NA	NA	NA	NA	NA	NA	NA	NA	NA	NA	NA	NA	NA	NA	NA	NA	NA
BMI_HFWM5BGX7_mms_R1_C_BMI_Plate67WellD2_R1	10	229	7.94363	181.909	173.966	40.8128	-104.697	Terrestrial	Grasslands & Shrublands	Temperate Grasslands Savannas and Shrublands	NA	NA	NA	NA	NA	NA	NA	NA	NA	NA	NA	NA	NA	NA	NA	NA	NA	NA	0.3	NA	NA	NA	NA	NA	NA	NA	NA	NA	NA	NA	NA	NA	NA	NA	NA	NA	NA	NA	NA
BMI_HFWM5BGX7_mms_R1_C_BMI_Plate67WellF4_R1	7	325	5.9236	275.024	269.101	40.4707	-103.012	Terrestrial	Grasslands & Shrublands	Temperate Grasslands Savannas and Shrublands	NA	NA	NA	NA	NA	NA	NA	NA	NA	NA	NA	NA	NA	NA	NA	NA	NA	NA	0.3	NA	NA	NA	NA	NA	NA	NA	NA	NA	NA	NA	NA	NA	NA	NA	NA	NA	NA	NA	NA
BMI_HFWM5BGX7_mms_R1_C_BMI_Plate68WellC6_R1	33	465	27.1401	382.429	355.289	32.5407	-87.8077	Terrestrial	Forests	Temperate Broadleaf and Mixed Forests	NA	NA	NA	NA	NA	NA	NA	NA	NA	NA	NA	NA	NA	NA	NA	NA	NA	NA	0.3	NA	NA	NA	NA	NA	NA	NA	NA	NA	NA	NA	NA	NA	NA	NA	NA	NA	NA	NA	NA
BMI_HFWM5BGX7_mms_R1_C_BMI_Plate68WellD6_R1	9	115	8.52256	108.899	100.377	32.9777	-87.4327	Terrestrial	Forests	Temperate Broadleaf and Mixed Forests	NA	NA	NA	NA	NA	NA	NA	NA	NA	NA	NA	NA	NA	NA	NA	NA	NA	NA	0.3	NA	NA	NA	NA	NA	NA	NA	NA	NA	NA	NA	NA	NA	NA	NA	NA	NA	NA	NA	NA
BMI_HFWM5BGX7_mms_R1_D_BMI_Plate67WellC4_R1	6	102	7.29631	124.037	116.741	40.2773	-105.546	Terrestrial	Forests	Temperate Conifer Forests	NA	NA	NA	NA	NA	NA	NA	NA	NA	NA	NA	NA	NA	NA	NA	NA	NA	NA	0.135	NA	NA	NA	NA	NA	NA	NA	NA	NA	NA	NA	NA	NA	NA	NA	NA	NA	NA	NA	NA
BMI_HFWM5BGX7_mms_R1_D_BMI_Plate68WellC5_R1	29	433	26.9403	402.247	375.307	32.5325	-87.8185	Terrestrial	Forests	Temperate Broadleaf and Mixed Forests	NA	NA	NA	NA	NA	NA	NA	NA	NA	NA	NA	NA	NA	NA	NA	NA	NA	NA	0.3	NA	NA	NA	NA	NA	NA	NA	NA	NA	NA	NA	NA	NA	NA	NA	NA	NA	NA	NA	NA
BMI_HFWM5BGX7_mms_R1_E_BMI_Plate67WellD4_R1	7	59	19.0217	160.326	141.304	40.2773	-105.546	Terrestrial	Forests	Temperate Conifer Forests	NA	NA	NA	NA	NA	NA	NA	NA	NA	NA	NA	NA	NA	NA	NA	NA	NA	NA	0.036	NA	NA	NA	NA	NA	NA	NA	NA	NA	NA	NA	NA	NA	NA	NA	NA	NA	NA	NA	NA
BMI_HFWM5BGX7_mms_R1_E_BMI_Plate67WellF3_R1	2	42	5.10456	107.196	102.091	40.1959	-105.491	Terrestrial	Forests	Temperate Conifer Forests	NA	NA	NA	NA	NA	NA	NA	NA	NA	NA	NA	NA	NA	NA	NA	NA	NA	NA	0.223	NA	NA	NA	NA	NA	NA	NA	NA	NA	NA	NA	NA	NA	NA	NA	NA	NA	NA	NA	NA
BMI_HFWM5BGX7_mms_R1_E_BMI_Plate67WellG2_R1	2	35	6.35773	111.26	104.903	40.8173	-104.75	Terrestrial	Grasslands & Shrublands	Temperate Grasslands Savannas and Shrublands	NA	NA	NA	NA	NA	NA	NA	NA	NA	NA	NA	NA	NA	NA	NA	NA	NA	NA	0.283	NA	NA	NA	NA	NA	NA	NA	NA	NA	NA	NA	NA	NA	NA	NA	NA	NA	NA	NA	NA
BMI_HFWM5BGX7_mms_R1_E_BMI_Plate67WellH3_R1	4	39	16.7865	163.668	146.882	40.2759	-105.547	Terrestrial	Forests	Temperate Conifer Forests	NA	NA	NA	NA	NA	NA	NA	NA	NA	NA	NA	NA	NA	NA	NA	NA	NA	NA	0.166	NA	NA	NA	NA	NA	NA	NA	NA	NA	NA	NA	NA	NA	NA	NA	NA	NA	NA	NA	NA
BMI_HFWM5BGX7_mms_R1_E_BMI_Plate68WellB3_R1	13	131	24.6731	248.629	223.956	40.4639	-103.031	Terrestrial	Grasslands & Shrublands	Temperate Grasslands Savannas and Shrublands	NA	NA	NA	NA	NA	NA	NA	NA	NA	NA	NA	NA	NA	NA	NA	NA	NA	NA	0.305	NA	NA	NA	NA	NA	NA	NA	NA	NA	NA	NA	NA	NA	NA	NA	NA	NA	NA	NA	NA
BMI_HFWM5BGX7_mms_R1_E_BMI_Plate68WellC2_R1	1	33	9.29508	306.738	297.443	40.4808	-103.019	Terrestrial	Grasslands & Shrublands	Temperate Grasslands Savannas and Shrublands	NA	NA	NA	NA	NA	NA	NA	NA	NA	NA	NA	NA	NA	NA	NA	NA	NA	NA	0.29	NA	NA	NA	NA	NA	NA	NA	NA	NA	NA	NA	NA	NA	NA	NA	NA	NA	NA	NA	NA
BMI_HFWM5BGX7_mms_R1_E_BMI_Plate68WellC3_R1	3	62	13.892	287.102	273.21	40.4733	-103.018	Terrestrial	Grasslands & Shrublands	Temperate Grasslands Savannas and Shrublands	NA	NA	NA	NA	NA	NA	NA	NA	NA	NA	NA	NA	NA	NA	NA	NA	NA	NA	0.3	NA	NA	NA	NA	NA	NA	NA	NA	NA	NA	NA	NA	NA	NA	NA	NA	NA	NA	NA	NA
BMI_HFWM5BGX7_mms_R1_E_BMI_Plate68WellF2_R1	10	145	13.4352	194.81	181.375	17.9638	-66.8757	Terrestrial	Forests	Tropical and Subtropical Dry Broadleaf Forests	NA	NA	NA	NA	NA	NA	NA	NA	NA	NA	NA	NA	NA	NA	NA	NA	NA	NA	0.3	NA	NA	NA	NA	NA	NA	NA	NA	NA	NA	NA	NA	NA	NA	NA	NA	NA	NA	NA	NA
BMI_HHWLYBGX5_mms_R1_A_BMI_Plate4WellF4_mms_R1	12	404	7.38114	248.498	241.117	38.8976	-78.152	Terrestrial	Forests	Temperate Broadleaf and Mixed Forests	NA	NA	NA	NA	NA	NA	NA	NA	NA	NA	NA	NA	NA	NA	NA	NA	NA	NA	0.304	NA	NA	NA	NA	NA	NA	NA	NA	NA	NA	NA	NA	NA	NA	NA	NA	NA	NA	NA	NA
BMI_HHWLYBGX5_mms_R1_A_BMI_Plate7WellB6_mms_R1	6	194	6.47747	209.438	202.961	38.8976	-78.152	Terrestrial	Forests	Temperate Broadleaf and Mixed Forests	NA	NA	NA	NA	NA	NA	NA	NA	NA	NA	NA	NA	NA	NA	NA	NA	NA	NA	0.293	NA	NA	NA	NA	NA	NA	NA	NA	NA	NA	NA	NA	NA	NA	NA	NA	NA	NA	NA	NA
BMI_HHWLYBGX5_mms_R1_A_BMI_Plate7WellD2_mms_R1	15	323	11.76	253.232	241.472	38.8952	-78.1427	Terrestrial	Forests	Temperate Broadleaf and Mixed Forests	NA	NA	NA	NA	NA	NA	NA	NA	NA	NA	NA	NA	NA	NA	NA	NA	NA	NA	0.227	NA	NA	NA	NA	NA	NA	NA	NA	NA	NA	NA	NA	NA	NA	NA	NA	NA	NA	NA	NA
BMI_HHWLYBGX5_mms_R1_B_BMI_Plate7WellD3_mms_R1	7	153	6.91509	151.144	144.229	38.8891	-78.1689	Terrestrial	Forests	Temperate Broadleaf and Mixed Forests	NA	NA	NA	NA	NA	NA	NA	NA	NA	NA	NA	NA	NA	NA	NA	NA	NA	NA	0.3	NA	NA	NA	NA	NA	NA	NA	NA	NA	NA	NA	NA	NA	NA	NA	NA	NA	NA	NA	NA
BMI_HHWLYBGX5_mms_R1_B_BMI_Plate7WellG1_mms_R1	8	243	7.63565	231.933	224.297	31.1943	-84.4771	Terrestrial	Forests	Temperate Conifer Forests	NA	NA	NA	NA	NA	NA	NA	NA	NA	NA	NA	NA	NA	NA	NA	NA	NA	NA	0.3	NA	NA	NA	NA	NA	NA	NA	NA	NA	NA	NA	NA	NA	NA	NA	NA	NA	NA	NA	NA
BMI_HHWLYBGX5_mms_R1_C_BMI_Plate7WellG2_mms_R1	7	233	5.75295	191.491	185.738	31.1877	-84.4558	Terrestrial	Forests	Temperate Conifer Forests	NA	NA	NA	NA	NA	NA	NA	NA	NA	NA	NA	NA	NA	NA	NA	NA	NA	NA	0.28	NA	NA	NA	NA	NA	NA	NA	NA	NA	NA	NA	NA	NA	NA	NA	NA	NA	NA	NA	NA
BMI_HHWLYBGX5_mms_R1_C_BMI_Plate7WellG3_mms_R1	11	262	8.19494	195.189	186.994	31.1945	-84.4601	Terrestrial	Forests	Temperate Conifer Forests	NA	NA	NA	NA	NA	NA	NA	NA	NA	NA	NA	NA	NA	NA	NA	NA	NA	NA	0.295	NA	NA	NA	NA	NA	NA	NA	NA	NA	NA	NA	NA	NA	NA	NA	NA	NA	NA	NA	NA
BMI_HHWLYBGX5_mms_R1_C_BMI_Plate8WellB2_mms_R1	7	242	5.81081	200.888	195.077	44.0416	-71.2869	Terrestrial	Forests	Temperate Broadleaf and Mixed Forests	NA	NA	NA	NA	NA	NA	NA	NA	NA	NA	NA	NA	NA	NA	NA	NA	NA	NA	0.3	NA	NA	NA	NA	NA	NA	NA	NA	NA	NA	NA	NA	NA	NA	NA	NA	NA	NA	NA	NA
BMI_HHWLYBGX5_mms_R1_D_BMI_Plate8WellD5_mms_R1	10	228	6.20363	141.443	135.239	38.8952	-78.1427	Terrestrial	Forests	Temperate Broadleaf and Mixed Forests	NA	NA	NA	NA	NA	NA	NA	NA	NA	NA	NA	NA	NA	NA	NA	NA	NA	NA	0.26	NA	NA	NA	NA	NA	NA	NA	NA	NA	NA	NA	NA	NA	NA	NA	NA	NA	NA	NA	NA
BMI_HHWLYBGX5_mms_R1_E_BMI_Plate8WellE9_mms_R1	9	207	8.14676	187.375	179.229	38.8952	-78.1427	Terrestrial	Forests	Temperate Broadleaf and Mixed Forests	NA	NA	NA	NA	NA	NA	NA	NA	NA	NA	NA	NA	NA	NA	NA	NA	NA	NA	0.3	NA	NA	NA	NA	NA	NA	NA	NA	NA	NA	NA	NA	NA	NA	NA	NA	NA	NA	NA	NA
BMI_HL77TBGX7_mms_R1_A_BMI_Plate69WellE1_R1	8	193	3.01323	72.6941	69.6808	35.9644	-84.2859	Terrestrial	Forests	Temperate Broadleaf and Mixed Forests	NA	NA	NA	NA	NA	NA	NA	NA	NA	NA	NA	NA	NA	NA	NA	NA	NA	NA	0.026	NA	NA	NA	NA	NA	NA	NA	NA	NA	NA	NA	NA	NA	NA	NA	NA	NA	NA	NA	NA
BMI_HL77TBGX7_mms_R1_A_BMI_Plate71WellC1_R1	75	1147	17.3193	264.87	247.55	31.8143	-88.1874	Terrestrial	Forests	Temperate Broadleaf and Mixed Forests	NA	NA	NA	NA	NA	NA	NA	NA	NA	NA	NA	NA	NA	NA	NA	NA	NA	NA	0.3	NA	NA	NA	NA	NA	NA	NA	NA	NA	NA	NA	NA	NA	NA	NA	NA	NA	NA	NA	NA
BMI_HL77TBGX7_mms_R1_B_BMI_Plate69WellC1_R1	15	385	6.62403	170.017	163.393	35.9556	-84.2213	Terrestrial	Forests	Temperate Broadleaf and Mixed Forests	NA	NA	NA	NA	NA	NA	NA	NA	NA	NA	NA	NA	NA	NA	NA	NA	NA	NA	0.07	NA	NA	NA	NA	NA	NA	NA	NA	NA	NA	NA	NA	NA	NA	NA	NA	NA	NA	NA	NA
BMI_HL77TBGX7_mms_R1_B_BMI_Plate71WellB1_R1	28	542	13.5219	261.745	248.223	31.8083	-88.1882	Terrestrial	Forests	Temperate Broadleaf and Mixed Forests	NA	NA	NA	NA	NA	NA	NA	NA	NA	NA	NA	NA	NA	NA	NA	NA	NA	NA	0.31	NA	NA	NA	NA	NA	NA	NA	NA	NA	NA	NA	NA	NA	NA	NA	NA	NA	NA	NA	NA
BMI_HL77TBGX7_mms_R1_B_BMI_Plate71WellD12_R1	15	294	6.15612	120.66	114.504	38.2576	-109.414	Terrestrial	Deserts and Xeric Shrublands	Deserts and Xeric Shrublands	NA	NA	NA	NA	NA	NA	NA	NA	NA	NA	NA	NA	NA	NA	NA	NA	NA	NA	0.29	NA	NA	NA	NA	NA	NA	NA	NA	NA	NA	NA	NA	NA	NA	NA	NA	NA	NA	NA	NA
BMI_HL77TBGX7_mms_R1_C_BMI_Plate69WellA11_R1	9	830	4.51974	416.821	412.301	40.2125	-112.467	Terrestrial	Deserts and Xeric Shrublands	Deserts and Xeric Shrublands	NA	NA	NA	NA	NA	NA	NA	NA	NA	NA	NA	NA	NA	NA	NA	NA	NA	NA	0.28	NA	NA	NA	NA	NA	NA	NA	NA	NA	NA	NA	NA	NA	NA	NA	NA	NA	NA	NA	NA
BMI_HL77TBGX7_mms_R1_C_BMI_Plate69WellC11_R1	7	161	3.38672	77.8946	74.5079	32.9502	-87.3973	Terrestrial	Forests	Temperate Broadleaf and Mixed Forests	NA	NA	NA	NA	NA	NA	NA	NA	NA	NA	NA	NA	NA	NA	NA	NA	NA	NA	0.05	NA	NA	NA	NA	NA	NA	NA	NA	NA	NA	NA	NA	NA	NA	NA	NA	NA	NA	NA	NA
BMI_HL77TBGX7_mms_R1_C_BMI_Plate71WellC12_R1	24	491	11.8874	243.196	231.309	31.8571	-88.1617	Terrestrial	Forests	Temperate Conifer Forests	NA	NA	NA	NA	NA	NA	NA	NA	NA	NA	NA	NA	NA	NA	NA	NA	NA	NA	0.3	NA	NA	NA	NA	NA	NA	NA	NA	NA	NA	NA	NA	NA	NA	NA	NA	NA	NA	NA	NA
BMI_HL77TBGX7_mms_R1_D_BMI_Plate68WellH5_R1	38	601	21.4158	338.708	317.292	32.5396	-87.802	Terrestrial	Forests	Temperate Broadleaf and Mixed Forests	NA	NA	NA	NA	NA	NA	NA	NA	NA	NA	NA	NA	NA	NA	NA	NA	NA	NA	0.31	NA	NA	NA	NA	NA	NA	NA	NA	NA	NA	NA	NA	NA	NA	NA	NA	NA	NA	NA	NA
BMI_HL77TBGX7_mms_R1_D_BMI_Plate69WellB1_R1	13	132	7.00332	71.1106	64.1073	35.9822	-84.2128	Terrestrial	Forests	Temperate Broadleaf and Mixed Forests	NA	NA	NA	NA	NA	NA	NA	NA	NA	NA	NA	NA	NA	NA	NA	NA	NA	NA	0.045	NA	NA	NA	NA	NA	NA	NA	NA	NA	NA	NA	NA	NA	NA	NA	NA	NA	NA	NA	NA
BMI_HL77TBGX7_mms_R1_D_BMI_Plate69WellE11_R1	10	195	5.28576	103.072	97.7865	32.9515	-87.3989	Terrestrial	Forests	Temperate Broadleaf and Mixed Forests	NA	NA	NA	NA	NA	NA	NA	NA	NA	NA	NA	NA	NA	NA	NA	NA	NA	NA	0.05	NA	NA	NA	NA	NA	NA	NA	NA	NA	NA	NA	NA	NA	NA	NA	NA	NA	NA	NA	NA
BMI_HL77TBGX7_mms_R1_D_BMI_Plate69WellG11_R1	14	171	7.98365	97.5145	89.5309	32.9529	-87.3976	Terrestrial	Forests	Temperate Broadleaf and Mixed Forests	NA	NA	NA	NA	NA	NA	NA	NA	NA	NA	NA	NA	NA	NA	NA	NA	NA	NA	0.3	NA	NA	NA	NA	NA	NA	NA	NA	NA	NA	NA	NA	NA	NA	NA	NA	NA	NA	NA	NA
BMI_HL77TBGX7_mms_R1_E_BMI_Plate69WellB11_R1	12	218	7.03201	127.748	120.716	32.9488	-87.3973	Terrestrial	Forests	Temperate Broadleaf and Mixed Forests	NA	NA	NA	NA	NA	NA	NA	NA	NA	NA	NA	NA	NA	NA	NA	NA	NA	NA	0.31	NA	NA	NA	NA	NA	NA	NA	NA	NA	NA	NA	NA	NA	NA	NA	NA	NA	NA	NA	NA
BMI_HL77TBGX7_mms_R1_E_BMI_Plate69WellD1_R1	17	252	11.2438	166.673	155.429	35.9577	-84.2618	Terrestrial	Forests	Temperate Broadleaf and Mixed Forests	NA	NA	NA	NA	NA	NA	NA	NA	NA	NA	NA	NA	NA	NA	NA	NA	NA	NA	0.05	NA	NA	NA	NA	NA	NA	NA	NA	NA	NA	NA	NA	NA	NA	NA	NA	NA	NA	NA	NA
BMI_HL77TBGX7_mms_R1_E_BMI_Plate69WellD12_R1	2	111	1.42836	79.274	77.8457	35.9639	-84.2872	Terrestrial	Forests	Temperate Broadleaf and Mixed Forests	NA	NA	NA	NA	NA	NA	NA	NA	NA	NA	NA	NA	NA	NA	NA	NA	NA	NA	0.03	NA	NA	NA	NA	NA	NA	NA	NA	NA	NA	NA	NA	NA	NA	NA	NA	NA	NA	NA	NA
BMI_HL77TBGX7_mms_R1_E_BMI_Plate71WellB12_R1	55	627	31.6268	360.545	328.918	31.8279	-88.1815	Terrestrial	Forests	Temperate Conifer Forests	NA	NA	NA	NA	NA	NA	NA	NA	NA	NA	NA	NA	NA	NA	NA	NA	NA	NA	0.3	NA	NA	NA	NA	NA	NA	NA	NA	NA	NA	NA	NA	NA	NA	NA	NA	NA	NA	NA	NA
BMI_HL77TBGX7_mms_R1_F_BMI_Plate68WellF6_R1	6	144	4.68719	112.493	107.805	32.8935	-87.4153	Terrestrial	Forests	Temperate Broadleaf and Mixed Forests	NA	NA	NA	NA	NA	NA	NA	NA	NA	NA	NA	NA	NA	NA	NA	NA	NA	NA	0.29	NA	NA	NA	NA	NA	NA	NA	NA	NA	NA	NA	NA	NA	NA	NA	NA	NA	NA	NA	NA
BMI_HL77TBGX7_mms_R1_F_BMI_Plate68WellH4_R1	20	327	13.5048	220.803	207.299	40.1859	-112.472	Terrestrial	Deserts and Xeric Shrublands	Deserts and Xeric Shrublands	NA	NA	NA	NA	NA	NA	NA	NA	NA	NA	NA	NA	NA	NA	NA	NA	NA	NA	0.29	NA	NA	NA	NA	NA	NA	NA	NA	NA	NA	NA	NA	NA	NA	NA	NA	NA	NA	NA	NA
BMI_HL77TBGX7_mms_R1_F_BMI_Plate69WellB12_R1	9	132	6.4861	95.1295	88.6434	35.9659	-84.2306	Terrestrial	Forests	Temperate Broadleaf and Mixed Forests	NA	NA	NA	NA	NA	NA	NA	NA	NA	NA	NA	NA	NA	NA	NA	NA	NA	NA	0.05	NA	NA	NA	NA	NA	NA	NA	NA	NA	NA	NA	NA	NA	NA	NA	NA	NA	NA	NA	NA
BMI_HL77TBGX7_mms_R1_F_BMI_Plate69WellE12_R1	4	164	2.86009	117.264	114.404	35.9648	-84.2789	Terrestrial	Forests	Temperate Broadleaf and Mixed Forests	NA	NA	NA	NA	NA	NA	NA	NA	NA	NA	NA	NA	NA	NA	NA	NA	NA	NA	0.04	NA	NA	NA	NA	NA	NA	NA	NA	NA	NA	NA	NA	NA	NA	NA	NA	NA	NA	NA	NA
BMI_HL77TBGX7_mms_R1_F_BMI_Plate69WellH11_R1	10	165	6.1897	102.13	95.9403	32.9744	-87.4269	Terrestrial	Forests	Temperate Broadleaf and Mixed Forests	NA	NA	NA	NA	NA	NA	NA	NA	NA	NA	NA	NA	NA	NA	NA	NA	NA	NA	0.3	NA	NA	NA	NA	NA	NA	NA	NA	NA	NA	NA	NA	NA	NA	NA	NA	NA	NA	NA	NA
BMI_HL77TBGX7_mms_R1_G_BMI_Plate68WellH2_R1	11	143	12.0655	156.851	144.786	17.9691	-66.8643	Terrestrial	Forests	Tropical and Subtropical Dry Broadleaf Forests	NA	NA	NA	NA	NA	NA	NA	NA	NA	NA	NA	NA	NA	NA	NA	NA	NA	NA	0.295	NA	NA	NA	NA	NA	NA	NA	NA	NA	NA	NA	NA	NA	NA	NA	NA	NA	NA	NA	NA
BMI_HL77TBGX7_mms_R1_G_BMI_Plate68WellH6_R1	8	143	7.05086	126.034	118.983	32.8988	-87.4461	Terrestrial	Forests	Temperate Broadleaf and Mixed Forests	NA	NA	NA	NA	NA	NA	NA	NA	NA	NA	NA	NA	NA	NA	NA	NA	NA	NA	0.3	NA	NA	NA	NA	NA	NA	NA	NA	NA	NA	NA	NA	NA	NA	NA	NA	NA	NA	NA	NA
BMI_HL77TBGX7_mms_R1_G_BMI_Plate69WellA12_R1	18	214	15.2646	181.479	166.214	35.9303	-84.2701	Terrestrial	Forests	Temperate Broadleaf and Mixed Forests	NA	NA	NA	NA	NA	NA	NA	NA	NA	NA	NA	NA	NA	NA	NA	NA	NA	NA	0.05	NA	NA	NA	NA	NA	NA	NA	NA	NA	NA	NA	NA	NA	NA	NA	NA	NA	NA	NA	NA
BMI_HL77TBGX7_mms_R1_G_BMI_Plate71WellA11_R1	54	418	39.7007	307.313	267.612	31.8246	-88.1776	Terrestrial	Forests	Temperate Conifer Forests	NA	NA	NA	NA	NA	NA	NA	NA	NA	NA	NA	NA	NA	NA	NA	NA	NA	NA	0.3	NA	NA	NA	NA	NA	NA	NA	NA	NA	NA	NA	NA	NA	NA	NA	NA	NA	NA	NA	NA
BMI_HL77TBGX7_mms_R1_G_BMI_Plate71WellB11_R1	33	354	28.9538	310.595	281.642	31.8211	-88.1823	Terrestrial	Forests	Temperate Broadleaf and Mixed Forests	NA	NA	NA	NA	NA	NA	NA	NA	NA	NA	NA	NA	NA	NA	NA	NA	NA	NA	0.3	NA	NA	NA	NA	NA	NA	NA	NA	NA	NA	NA	NA	NA	NA	NA	NA	NA	NA	NA	NA
BMI_HL77TBGX7_mms_R1_G_BMI_Plate71WellD11_R1	15	400	10.8032	288.086	277.282	31.8543	-88.1607	Terrestrial	Forests	Temperate Conifer Forests	NA	NA	NA	NA	NA	NA	NA	NA	NA	NA	NA	NA	NA	NA	NA	NA	NA	NA	0.3	NA	NA	NA	NA	NA	NA	NA	NA	NA	NA	NA	NA	NA	NA	NA	NA	NA	NA	NA	NA
BMI_HL77TBGX7_mms_R1_H_BMI_Plate68WellG5_R1	33	419	35.3359	448.659	413.323	32.5298	-87.8182	Terrestrial	Forests	Temperate Broadleaf and Mixed Forests	NA	NA	NA	NA	NA	NA	NA	NA	NA	NA	NA	NA	NA	NA	NA	NA	NA	NA	0.29	NA	NA	NA	NA	NA	NA	NA	NA	NA	NA	NA	NA	NA	NA	NA	NA	NA	NA	NA	NA
BMI_HL77TBGX7_mms_R1_H_BMI_Plate68WellH3_R1	6	172	7.59478	217.717	210.122	17.9677	-66.8643	Terrestrial	Forests	Tropical and Subtropical Dry Broadleaf Forests	NA	NA	NA	NA	NA	NA	NA	NA	NA	NA	NA	NA	NA	NA	NA	NA	NA	NA	0.12	NA	NA	NA	NA	NA	NA	NA	NA	NA	NA	NA	NA	NA	NA	NA	NA	NA	NA	NA	NA
BMI_HL77TBGX7_mms_R1_H_BMI_Plate69WellC12_R1	11	180	9.76346	159.766	150.002	35.9163	-84.2633	Terrestrial	Forests	Temperate Broadleaf and Mixed Forests	NA	NA	NA	NA	NA	NA	NA	NA	NA	NA	NA	NA	NA	NA	NA	NA	NA	NA	0.03	NA	NA	NA	NA	NA	NA	NA	NA	NA	NA	NA	NA	NA	NA	NA	NA	NA	NA	NA	NA
BMI_HL77TBGX7_mms_R1_H_BMI_Plate69WellD11_R1	7	112	7.81079	124.973	117.162	32.9502	-87.3973	Terrestrial	Forests	Temperate Broadleaf and Mixed Forests	NA	NA	NA	NA	NA	NA	NA	NA	NA	NA	NA	NA	NA	NA	NA	NA	NA	NA	0.3	NA	NA	NA	NA	NA	NA	NA	NA	NA	NA	NA	NA	NA	NA	NA	NA	NA	NA	NA	NA
BMI_HL77TBGX7_mms_R1_H_BMI_Plate69WellF1_R1	6	105	6.08529	106.493	100.407	35.9652	-84.2869	Terrestrial	Forests	Temperate Broadleaf and Mixed Forests	NA	NA	NA	NA	NA	NA	NA	NA	NA	NA	NA	NA	NA	NA	NA	NA	NA	NA	0.023	NA	NA	NA	NA	NA	NA	NA	NA	NA	NA	NA	NA	NA	NA	NA	NA	NA	NA	NA	NA
BMI_HL77TBGX7_mms_R1_H_BMI_Plate71WellC11_R1	11	219	12.2091	243.073	230.863	31.8575	-88.1633	Terrestrial	Forests	Temperate Conifer Forests	NA	NA	NA	NA	NA	NA	NA	NA	NA	NA	NA	NA	NA	NA	NA	NA	NA	NA	0.3	NA	NA	NA	NA	NA	NA	NA	NA	NA	NA	NA	NA	NA	NA	NA	NA	NA	NA	NA	NA
BMI_HL77TBGX7_mms_R1_H_BMI_Plate71WellD1_R1	24	286	24.9548	297.378	272.423	31.8554	-88.1604	Terrestrial	Forests	Temperate Conifer Forests	NA	NA	NA	NA	NA	NA	NA	NA	NA	NA	NA	NA	NA	NA	NA	NA	NA	NA	0.3	NA	NA	NA	NA	NA	NA	NA	NA	NA	NA	NA	NA	NA	NA	NA	NA	NA	NA	NA	NA
BMI_HL77TBGX7_mms_R1_I_BMI_Plate68WellG2_R1	12	89	18.0641	133.975	115.911	17.9707	-66.864	Terrestrial	Forests	Tropical and Subtropical Dry Broadleaf Forests	NA	NA	NA	NA	NA	NA	NA	NA	NA	NA	NA	NA	NA	NA	NA	NA	NA	NA	0.3	NA	NA	NA	NA	NA	NA	NA	NA	NA	NA	NA	NA	NA	NA	NA	NA	NA	NA	NA	NA
BMI_HL77TBGX7_mms_R1_I_BMI_Plate68WellG3_R1	11	180	14.6021	238.943	224.341	17.9689	-66.8677	Terrestrial	Forests	Tropical and Subtropical Dry Broadleaf Forests	NA	NA	NA	NA	NA	NA	NA	NA	NA	NA	NA	NA	NA	NA	NA	NA	NA	NA	0.25	NA	NA	NA	NA	NA	NA	NA	NA	NA	NA	NA	NA	NA	NA	NA	NA	NA	NA	NA	NA
BMI_HL77TBGX7_mms_R1_I_BMI_Plate68WellG4_R1	3	73	4.67428	113.741	109.066	63.8778	-145.754	Terrestrial	Forests	Boreal Forests & Taiga	NA	NA	NA	NA	NA	NA	NA	NA	NA	NA	NA	NA	NA	NA	NA	NA	NA	NA	0.13	NA	NA	NA	NA	NA	NA	NA	NA	NA	NA	NA	NA	NA	NA	NA	NA	NA	NA	NA	NA
BMI_HL77TBGX7_mms_R1_I_BMI_Plate68WellG6_R1	3	48	8.30673	132.908	124.601	32.9579	-87.4326	Terrestrial	Forests	Temperate Broadleaf and Mixed Forests	NA	NA	NA	NA	NA	NA	NA	NA	NA	NA	NA	NA	NA	NA	NA	NA	NA	NA	0.3	NA	NA	NA	NA	NA	NA	NA	NA	NA	NA	NA	NA	NA	NA	NA	NA	NA	NA	NA	NA
BMI_HL77TBGX7_mms_R1_I_BMI_Plate69WellF11_R1	4	77	6.29184	121.118	114.826	32.9515	-87.3989	Terrestrial	Forests	Temperate Broadleaf and Mixed Forests	NA	NA	NA	NA	NA	NA	NA	NA	NA	NA	NA	NA	NA	NA	NA	NA	NA	NA	0.3	NA	NA	NA	NA	NA	NA	NA	NA	NA	NA	NA	NA	NA	NA	NA	NA	NA	NA	NA	NA
BMI_HL7C5BGX7_mms_R1_A_BMI_Plate41WellC2_R1	16	520	4.57015	148.53	143.96	37.109	-119.746	Terrestrial	Forests	Mediterranean Forests Woodlands and Scrub	NA	NA	NA	NA	NA	NA	NA	NA	NA	NA	NA	NA	NA	NA	NA	NA	NA	NA	0.3	NA	NA	NA	NA	NA	NA	NA	NA	NA	NA	NA	NA	NA	NA	NA	NA	NA	NA	NA	NA
BMI_HL7C5BGX7_mms_R1_A_BMI_Plate41WellD1_R1	11	232	3.298	69.5578	66.2598	35.9822	-84.2127	Terrestrial	Forests	Temperate Broadleaf and Mixed Forests	NA	NA	NA	NA	NA	NA	NA	NA	NA	NA	NA	NA	NA	NA	NA	NA	NA	NA	0.035	NA	NA	NA	NA	NA	NA	NA	NA	NA	NA	NA	NA	NA	NA	NA	NA	NA	NA	NA	NA
BMI_HL7C5BGX7_mms_R1_B_BMI_Plate41WellB10_R1	15	466	4.76901	148.157	143.388	37.1066	-119.72	Terrestrial	Forests	Mediterranean Forests Woodlands and Scrub	NA	NA	NA	NA	NA	NA	NA	NA	NA	NA	NA	NA	NA	NA	NA	NA	NA	NA	0.32	NA	NA	NA	NA	NA	NA	NA	NA	NA	NA	NA	NA	NA	NA	NA	NA	NA	NA	NA	NA
BMI_HL7C5BGX7_mms_R1_B_BMI_Plate41WellC7_R1	17	358	5.35935	112.862	107.502	37.1113	-119.728	Terrestrial	Forests	Mediterranean Forests Woodlands and Scrub	NA	NA	NA	NA	NA	NA	NA	NA	NA	NA	NA	NA	NA	NA	NA	NA	NA	NA	0.16	NA	NA	NA	NA	NA	NA	NA	NA	NA	NA	NA	NA	NA	NA	NA	NA	NA	NA	NA	NA
BMI_HL7C5BGX7_mms_R1_C_BMI_Plate41WellB11_R1	27	840	8.37733	260.628	252.251	37.1066	-119.72	Terrestrial	Forests	Mediterranean Forests Woodlands and Scrub	NA	NA	NA	NA	NA	NA	NA	NA	NA	NA	NA	NA	NA	NA	NA	NA	NA	NA	0.033	NA	NA	NA	NA	NA	NA	NA	NA	NA	NA	NA	NA	NA	NA	NA	NA	NA	NA	NA	NA
BMI_HL7C5BGX7_mms_R1_C_BMI_Plate41WellC5_R1	8	270	2.71987	91.7958	89.0759	37.1273	-119.76	Terrestrial	Forests	Mediterranean Forests Woodlands and Scrub	NA	NA	NA	NA	NA	NA	NA	NA	NA	NA	NA	NA	NA	NA	NA	NA	NA	NA	0.024	NA	NA	NA	NA	NA	NA	NA	NA	NA	NA	NA	NA	NA	NA	NA	NA	NA	NA	NA	NA
BMI_HL7C5BGX7_mms_R1_D_BMI_Plate41WellC3_R1	21	553	7.86732	207.173	199.305	37.1235	-119.749	Terrestrial	Forests	Mediterranean Forests Woodlands and Scrub	NA	NA	NA	NA	NA	NA	NA	NA	NA	NA	NA	NA	NA	NA	NA	NA	NA	NA	0.15	NA	NA	NA	NA	NA	NA	NA	NA	NA	NA	NA	NA	NA	NA	NA	NA	NA	NA	NA	NA
BMI_HL7C5BGX7_mms_R1_D_BMI_Plate41WellC6_R1	14	353	5.17372	130.452	125.278	37.1128	-119.732	Terrestrial	Forests	Mediterranean Forests Woodlands and Scrub	NA	NA	NA	NA	NA	NA	NA	NA	NA	NA	NA	NA	NA	NA	NA	NA	NA	NA	0.14	NA	NA	NA	NA	NA	NA	NA	NA	NA	NA	NA	NA	NA	NA	NA	NA	NA	NA	NA	NA
BMI_HL7C5BGX7_mms_R1_E_BMI_Plate41WellB2_R1	22	475	9.71791	209.819	200.101	35.4121	-99.0698	Terrestrial	Grasslands & Shrublands	Temperate Grasslands Savannas and Shrublands	NA	NA	NA	NA	NA	NA	NA	NA	NA	NA	NA	NA	NA	NA	NA	NA	NA	NA	0.29	NA	NA	NA	NA	NA	NA	NA	NA	NA	NA	NA	NA	NA	NA	NA	NA	NA	NA	NA	NA
BMI_HL7C5BGX7_mms_R1_E_BMI_Plate41WellD2_R1	15	290	5.80219	112.176	106.374	35.9659	-84.2306	Terrestrial	Forests	Temperate Broadleaf and Mixed Forests	NA	NA	NA	NA	NA	NA	NA	NA	NA	NA	NA	NA	NA	NA	NA	NA	NA	NA	0.3	NA	NA	NA	NA	NA	NA	NA	NA	NA	NA	NA	NA	NA	NA	NA	NA	NA	NA	NA	NA
BMI_HL7C5BGX7_mms_R1_E_BMI_Plate41WellD3_R1	17	381	6.33715	142.027	135.69	35.9659	-84.2306	Terrestrial	Forests	Temperate Broadleaf and Mixed Forests	NA	NA	NA	NA	NA	NA	NA	NA	NA	NA	NA	NA	NA	NA	NA	NA	NA	NA	0.03	NA	NA	NA	NA	NA	NA	NA	NA	NA	NA	NA	NA	NA	NA	NA	NA	NA	NA	NA	NA
BMI_HL7C5BGX7_mms_R1_F_BMI_Plate41WellB9_R1	11	355	5.82665	188.042	182.215	35.4108	-99.0576	Terrestrial	Grasslands & Shrublands	Temperate Grasslands Savannas and Shrublands	NA	NA	NA	NA	NA	NA	NA	NA	NA	NA	NA	NA	NA	NA	NA	NA	NA	NA	0.31	NA	NA	NA	NA	NA	NA	NA	NA	NA	NA	NA	NA	NA	NA	NA	NA	NA	NA	NA	NA
BMI_HL7C5BGX7_mms_R1_F_BMI_Plate41WellC10_R1	17	197	7.96239	92.2701	84.3077	35.9303	-84.2701	Terrestrial	Forests	Temperate Broadleaf and Mixed Forests	NA	NA	NA	NA	NA	NA	NA	NA	NA	NA	NA	NA	NA	NA	NA	NA	NA	NA	0.33	NA	NA	NA	NA	NA	NA	NA	NA	NA	NA	NA	NA	NA	NA	NA	NA	NA	NA	NA	NA
BMI_HL7C5BGX7_mms_R1_F_BMI_Plate41WellC12_R1	17	183	7.85284	84.5335	76.6807	35.9822	-84.2127	Terrestrial	Forests	Temperate Broadleaf and Mixed Forests	NA	NA	NA	NA	NA	NA	NA	NA	NA	NA	NA	NA	NA	NA	NA	NA	NA	NA	0.3	NA	NA	NA	NA	NA	NA	NA	NA	NA	NA	NA	NA	NA	NA	NA	NA	NA	NA	NA	NA
BMI_HL7C5BGX7_mms_R1_G_BMI_Plate41WellB12_R1	16	323	8.11294	163.78	155.667	37.0828	-119.743	Terrestrial	Forests	Mediterranean Forests Woodlands and Scrub	NA	NA	NA	NA	NA	NA	NA	NA	NA	NA	NA	NA	NA	NA	NA	NA	NA	NA	0.3	NA	NA	NA	NA	NA	NA	NA	NA	NA	NA	NA	NA	NA	NA	NA	NA	NA	NA	NA	NA
BMI_HL7C5BGX7_mms_R1_G_BMI_Plate41WellC11_R1	9	153	4.8371	82.2307	77.3936	35.9303	-84.2701	Terrestrial	Forests	Temperate Broadleaf and Mixed Forests	NA	NA	NA	NA	NA	NA	NA	NA	NA	NA	NA	NA	NA	NA	NA	NA	NA	NA	0.065	NA	NA	NA	NA	NA	NA	NA	NA	NA	NA	NA	NA	NA	NA	NA	NA	NA	NA	NA	NA
BMI_HL7C5BGX7_mms_R1_G_BMI_Plate41WellC8_R1	12	244	5.92783	120.533	114.605	37.1017	-119.735	Terrestrial	Forests	Mediterranean Forests Woodlands and Scrub	NA	NA	NA	NA	NA	NA	NA	NA	NA	NA	NA	NA	NA	NA	NA	NA	NA	NA	0.29	NA	NA	NA	NA	NA	NA	NA	NA	NA	NA	NA	NA	NA	NA	NA	NA	NA	NA	NA	NA
BMI_HL7C5BGX7_mms_R1_H_BMI_Plate41WellB1_R1	17	593	8.31405	290.014	281.7	35.4197	-99.0523	Terrestrial	Grasslands & Shrublands	Temperate Grasslands Savannas and Shrublands	NA	NA	NA	NA	NA	NA	NA	NA	NA	NA	NA	NA	NA	NA	NA	NA	NA	NA	0.3	NA	NA	NA	NA	NA	NA	NA	NA	NA	NA	NA	NA	NA	NA	NA	NA	NA	NA	NA	NA
BMI_HL7C5BGX7_mms_R1_H_BMI_Plate41WellC1_R1	2	369	1.02344	188.825	187.801	37.1166	-119.73	Terrestrial	Forests	Mediterranean Forests Woodlands and Scrub	NA	NA	NA	NA	NA	NA	NA	NA	NA	NA	NA	NA	NA	NA	NA	NA	NA	NA	0.17	NA	NA	NA	NA	NA	NA	NA	NA	NA	NA	NA	NA	NA	NA	NA	NA	NA	NA	NA	NA
BMI_HL7C5BGX7_mms_R1_H_BMI_Plate41WellC4_R1	13	269	6.54633	135.459	128.912	37.1273	-119.76	Terrestrial	Forests	Mediterranean Forests Woodlands and Scrub	NA	NA	NA	NA	NA	NA	NA	NA	NA	NA	NA	NA	NA	NA	NA	NA	NA	NA	0.3	NA	NA	NA	NA	NA	NA	NA	NA	NA	NA	NA	NA	NA	NA	NA	NA	NA	NA	NA	NA
BMI_HL7C5BGX7_mms_R1_I_BMI_Plate41WellA9_R1	17	300	9.56266	168.753	159.19	33.3212	-97.5777	Terrestrial	Grasslands & Shrublands	Temperate Grasslands Savannas and Shrublands	NA	NA	NA	NA	NA	NA	NA	NA	NA	NA	NA	NA	NA	NA	NA	NA	NA	NA	0.31	NA	NA	NA	NA	NA	NA	NA	NA	NA	NA	NA	NA	NA	NA	NA	NA	NA	NA	NA	NA
BMI_HL7C5BGX7_mms_R1_I_BMI_Plate41WellB7_R1	17	427	9.32216	234.151	224.829	35.4051	-99.0586	Terrestrial	Grasslands & Shrublands	Temperate Grasslands Savannas and Shrublands	NA	NA	NA	NA	NA	NA	NA	NA	NA	NA	NA	NA	NA	NA	NA	NA	NA	NA	0.31	NA	NA	NA	NA	NA	NA	NA	NA	NA	NA	NA	NA	NA	NA	NA	NA	NA	NA	NA	NA
BMI_HL7C5BGX7_mms_R1_I_BMI_Plate41WellB8_R1	9	376	4.92733	205.853	200.926	35.4043	-99.0592	Terrestrial	Grasslands & Shrublands	Temperate Grasslands Savannas and Shrublands	NA	NA	NA	NA	NA	NA	NA	NA	NA	NA	NA	NA	NA	NA	NA	NA	NA	NA	0.29	NA	NA	NA	NA	NA	NA	NA	NA	NA	NA	NA	NA	NA	NA	NA	NA	NA	NA	NA	NA
BMI_HL7C5BGX7_mms_R1_I_BMI_Plate41WellC9_R1	12	264	6.23633	137.199	130.963	37.11	-119.735	Terrestrial	Forests	Mediterranean Forests Woodlands and Scrub	NA	NA	NA	NA	NA	NA	NA	NA	NA	NA	NA	NA	NA	NA	NA	NA	NA	NA	0.29	NA	NA	NA	NA	NA	NA	NA	NA	NA	NA	NA	NA	NA	NA	NA	NA	NA	NA	NA	NA
BMI_HL7C5BGX7_mms_R1_J_BMI_Plate41WellA10_R1	18	166	12.1264	111.833	99.7061	33.4143	-97.5971	Terrestrial	Grasslands & Shrublands	Temperate Grasslands Savannas and Shrublands	NA	NA	NA	NA	NA	NA	NA	NA	NA	NA	NA	NA	NA	NA	NA	NA	NA	NA	0.021	NA	NA	NA	NA	NA	NA	NA	NA	NA	NA	NA	NA	NA	NA	NA	NA	NA	NA	NA	NA
BMI_HL7C5BGX7_mms_R1_J_BMI_Plate41WellA12_R1	17	255	12.644	189.66	177.016	35.4127	-99.0583	Terrestrial	Grasslands & Shrublands	Temperate Grasslands Savannas and Shrublands	NA	NA	NA	NA	NA	NA	NA	NA	NA	NA	NA	NA	NA	NA	NA	NA	NA	NA	0.3	NA	NA	NA	NA	NA	NA	NA	NA	NA	NA	NA	NA	NA	NA	NA	NA	NA	NA	NA	NA
BMI_HL7C5BGX7_mms_R1_J_BMI_Plate41WellA7_R1	11	273	8.37917	207.956	199.577	33.4061	-97.594	Terrestrial	Grasslands & Shrublands	Temperate Grasslands Savannas and Shrublands	NA	NA	NA	NA	NA	NA	NA	NA	NA	NA	NA	NA	NA	NA	NA	NA	NA	NA	0.31	NA	NA	NA	NA	NA	NA	NA	NA	NA	NA	NA	NA	NA	NA	NA	NA	NA	NA	NA	NA
BMI_HL7C5BGX7_mms_R1_J_BMI_Plate41WellB3_R1	15	339	9.38259	212.046	202.664	35.4121	-99.0853	Terrestrial	Grasslands & Shrublands	Temperate Grasslands Savannas and Shrublands	NA	NA	NA	NA	NA	NA	NA	NA	NA	NA	NA	NA	NA	NA	NA	NA	NA	NA	0.3	NA	NA	NA	NA	NA	NA	NA	NA	NA	NA	NA	NA	NA	NA	NA	NA	NA	NA	NA	NA
BMI_HL7C5BGX7_mms_R1_J_BMI_Plate41WellB6_R1	11	400	7.29323	265.208	257.915	35.4089	-99.0563	Terrestrial	Grasslands & Shrublands	Temperate Grasslands Savannas and Shrublands	NA	NA	NA	NA	NA	NA	NA	NA	NA	NA	NA	NA	NA	NA	NA	NA	NA	NA	0.3	NA	NA	NA	NA	NA	NA	NA	NA	NA	NA	NA	NA	NA	NA	NA	NA	NA	NA	NA	NA
BMI_HL7C5BGX7_mms_R1_K_BMI_Plate19WellG2_R1	6	95	5.81499	92.0707	86.2557	44.0416	-71.2869	Terrestrial	Forests	Temperate Broadleaf and Mixed Forests	NA	NA	NA	NA	NA	NA	NA	NA	NA	NA	NA	NA	NA	NA	NA	NA	NA	NA	0.31	NA	NA	NA	NA	NA	NA	NA	NA	NA	NA	NA	NA	NA	NA	NA	NA	NA	NA	NA	NA
BMI_HL7C5BGX7_mms_R1_K_BMI_Plate41WellA11_R1	11	165	10.2921	154.381	144.089	33.3788	-97.6467	Terrestrial	Grasslands & Shrublands	Temperate Grasslands Savannas and Shrublands	NA	NA	NA	NA	NA	NA	NA	NA	NA	NA	NA	NA	NA	NA	NA	NA	NA	NA	0.31	NA	NA	NA	NA	NA	NA	NA	NA	NA	NA	NA	NA	NA	NA	NA	NA	NA	NA	NA	NA
BMI_HL7C5BGX7_mms_R1_K_BMI_Plate41WellA2_R1	10	158	9.24945	146.141	136.892	33.398	-97.5683	Terrestrial	Grasslands & Shrublands	Temperate Grasslands Savannas and Shrublands	NA	NA	NA	NA	NA	NA	NA	NA	NA	NA	NA	NA	NA	NA	NA	NA	NA	NA	0.31	NA	NA	NA	NA	NA	NA	NA	NA	NA	NA	NA	NA	NA	NA	NA	NA	NA	NA	NA	NA
BMI_HL7C5BGX7_mms_R1_K_BMI_Plate41WellA3_R1	8	160	6.89046	137.809	130.919	33.404	-97.5711	Terrestrial	Grasslands & Shrublands	Temperate Grasslands Savannas and Shrublands	NA	NA	NA	NA	NA	NA	NA	NA	NA	NA	NA	NA	NA	NA	NA	NA	NA	NA	0.29	NA	NA	NA	NA	NA	NA	NA	NA	NA	NA	NA	NA	NA	NA	NA	NA	NA	NA	NA	NA
BMI_HL7C5BGX7_mms_R1_K_BMI_Plate41WellA8_R1	5	150	4.79334	143.8	139.007	33.381	-97.6202	Terrestrial	Grasslands & Shrublands	Temperate Grasslands Savannas and Shrublands	NA	NA	NA	NA	NA	NA	NA	NA	NA	NA	NA	NA	NA	NA	NA	NA	NA	NA	0.3	NA	NA	NA	NA	NA	NA	NA	NA	NA	NA	NA	NA	NA	NA	NA	NA	NA	NA	NA	NA
BMI_HL7C5BGX7_mms_R1_K_BMI_Plate41WellB4_R1	21	194	17.9806	166.106	148.126	35.42	-99.0573	Terrestrial	Grasslands & Shrublands	Temperate Grasslands Savannas and Shrublands	NA	NA	NA	NA	NA	NA	NA	NA	NA	NA	NA	NA	NA	NA	NA	NA	NA	NA	0.29	NA	NA	NA	NA	NA	NA	NA	NA	NA	NA	NA	NA	NA	NA	NA	NA	NA	NA	NA	NA
BMI_HL7C5BGX7_mms_R1_L_BMI_Plate19WellG3_R1	2	54	3.72424	100.555	96.8303	44.0416	-71.2869	Terrestrial	Forests	Temperate Broadleaf and Mixed Forests	NA	NA	NA	NA	NA	NA	NA	NA	NA	NA	NA	NA	NA	NA	NA	NA	NA	NA	0.167	NA	NA	NA	NA	NA	NA	NA	NA	NA	NA	NA	NA	NA	NA	NA	NA	NA	NA	NA	NA
BMI_HL7C5BGX7_mms_R1_L_BMI_Plate41WellA4_R1	10	152	10.8628	165.114	154.251	33.404	-97.5727	Terrestrial	Grasslands & Shrublands	Temperate Grasslands Savannas and Shrublands	NA	NA	NA	NA	NA	NA	NA	NA	NA	NA	NA	NA	NA	NA	NA	NA	NA	NA	0.3	NA	NA	NA	NA	NA	NA	NA	NA	NA	NA	NA	NA	NA	NA	NA	NA	NA	NA	NA	NA
BMI_HL7C5BGX7_mms_R1_L_BMI_Plate41WellA5_R1	6	171	6.02057	171.586	165.566	33.3982	-97.5667	Terrestrial	Grasslands & Shrublands	Temperate Grasslands Savannas and Shrublands	NA	NA	NA	NA	NA	NA	NA	NA	NA	NA	NA	NA	NA	NA	NA	NA	NA	NA	0.3	NA	NA	NA	NA	NA	NA	NA	NA	NA	NA	NA	NA	NA	NA	NA	NA	NA	NA	NA	NA
BMI_HL7C5BGX7_mms_R1_L_BMI_Plate41WellA6_R1	6	219	6.15094	224.509	218.358	33.3753	-97.5952	Terrestrial	Grasslands & Shrublands	Temperate Grasslands Savannas and Shrublands	NA	NA	NA	NA	NA	NA	NA	NA	NA	NA	NA	NA	NA	NA	NA	NA	NA	NA	0.3	NA	NA	NA	NA	NA	NA	NA	NA	NA	NA	NA	NA	NA	NA	NA	NA	NA	NA	NA	NA
BMI_HL7C5BGX7_mms_R1_L_BMI_Plate41WellB5_R1	6	149	7.19602	178.701	171.505	35.4208	-99.0503	Terrestrial	Grasslands & Shrublands	Temperate Grasslands Savannas and Shrublands	NA	NA	NA	NA	NA	NA	NA	NA	NA	NA	NA	NA	NA	NA	NA	NA	NA	NA	0.3	NA	NA	NA	NA	NA	NA	NA	NA	NA	NA	NA	NA	NA	NA	NA	NA	NA	NA	NA	NA
BMI_HLGJLBGX5_mms_R1_A_BMI_Plate1WellC2_mms_R1	5	30	14.9292	89.575	74.6458	42.4271	-72.2297	Terrestrial	Forests	Temperate Broadleaf and Mixed Forests	NA	NA	NA	NA	NA	NA	NA	NA	NA	NA	NA	NA	NA	NA	NA	NA	NA	NA	0.076	NA	NA	NA	NA	NA	NA	NA	NA	NA	NA	NA	NA	NA	NA	NA	NA	NA	NA	NA	NA
BMI_HLGJLBGX5_mms_R1_A_BMI_Plate1WellC5_mms_R1	3	24	8.62451	68.9961	60.3716	42.4786	-72.2596	Terrestrial	Forests	Temperate Broadleaf and Mixed Forests	NA	NA	NA	NA	NA	NA	NA	NA	NA	NA	NA	NA	NA	NA	NA	NA	NA	NA	0.12	NA	NA	NA	NA	NA	NA	NA	NA	NA	NA	NA	NA	NA	NA	NA	NA	NA	NA	NA	NA
BMI_HLGJLBGX5_mms_R1_A_BMI_Plate2WellA6_mms_R1	0	35	0	108.45	108.45	42.3923	-72.2546	Terrestrial	Forests	Temperate Broadleaf and Mixed Forests	NA	NA	NA	NA	NA	NA	NA	NA	NA	NA	NA	NA	NA	NA	NA	NA	NA	NA	0.043	NA	NA	NA	NA	NA	NA	NA	NA	NA	NA	NA	NA	NA	NA	NA	NA	NA	NA	NA	NA
BMI_HLGJLBGX5_mms_R1_A_BMI_Plate2WellD12_mms_R1	2	22	3.46182	38.08	34.6182	28.0997	-81.4	Terrestrial	Forests	Temperate Conifer Forests	NA	NA	NA	NA	NA	NA	NA	NA	NA	NA	NA	NA	NA	NA	NA	NA	NA	NA	0.3	NA	NA	NA	NA	NA	NA	NA	NA	NA	NA	NA	NA	NA	NA	NA	NA	NA	NA	NA	NA
BMI_HLGJLBGX5_mms_R1_A_BMI_Plate2WellD5_mms_R1	3	26	7.20477	62.4413	55.2366	42.54	-72.1781	Terrestrial	Forests	Temperate Broadleaf and Mixed Forests	NA	NA	NA	NA	NA	NA	NA	NA	NA	NA	NA	NA	NA	NA	NA	NA	NA	NA	0.084	NA	NA	NA	NA	NA	NA	NA	NA	NA	NA	NA	NA	NA	NA	NA	NA	NA	NA	NA	NA
BMI_HLGJLBGX5_mms_R1_A_BMI_Plate2WellG8_mms_R1	5	37	9.01441	66.7066	57.6922	28.0396	-81.3933	Terrestrial	Forests	Temperate Conifer Forests	NA	NA	NA	NA	NA	NA	NA	NA	NA	NA	NA	NA	NA	NA	NA	NA	NA	NA	0.3	NA	NA	NA	NA	NA	NA	NA	NA	NA	NA	NA	NA	NA	NA	NA	NA	NA	NA	NA	NA
BMI_HLGJLBGX5_mms_R1_B_BMI_Plate10WellA2_mms_R1	3	99	6.49236	214.248	207.756	35.4108	-99.0576	Terrestrial	Grasslands & Shrublands	Temperate Grasslands Savannas and Shrublands	NA	NA	NA	NA	NA	NA	NA	NA	NA	NA	NA	NA	NA	NA	NA	NA	NA	NA	0.3	NA	NA	NA	NA	NA	NA	NA	NA	NA	NA	NA	NA	NA	NA	NA	NA	NA	NA	NA	NA
BMI_HLGJLBGX5_mms_R1_C_BMI_Plate3WellH4_mms_R1	30	298	45.7272	454.224	408.497	18.0259	-67.0814	Terrestrial	Forests	Tropical and Subtropical Dry Broadleaf Forests	NA	NA	NA	NA	NA	NA	NA	NA	NA	NA	NA	NA	NA	NA	NA	NA	NA	NA	0.3	NA	NA	NA	NA	NA	NA	NA	NA	NA	NA	NA	NA	NA	NA	NA	NA	NA	NA	NA	NA
BMI_HLGJLBGX5_mms_R1_C_BMI_Plate3WellH9_mms_R1	10	184	30.1004	553.847	523.746	18.021	-67.0749	Terrestrial	Forests	Tropical and Subtropical Dry Broadleaf Forests	NA	NA	NA	NA	NA	NA	NA	NA	NA	NA	NA	NA	NA	NA	NA	NA	NA	NA	0.3	NA	NA	NA	NA	NA	NA	NA	NA	NA	NA	NA	NA	NA	NA	NA	NA	NA	NA	NA	NA
BMI_HLGJLBGX5_mms_R1_C_BMI_Plate4WellE2_mms_R1	5	73	12.2119	178.293	166.081	38.8833	-78.1204	Terrestrial	Forests	Temperate Broadleaf and Mixed Forests	NA	NA	NA	NA	NA	NA	NA	NA	NA	NA	NA	NA	NA	NA	NA	NA	NA	NA	0.251	NA	NA	NA	NA	NA	NA	NA	NA	NA	NA	NA	NA	NA	NA	NA	NA	NA	NA	NA	NA
BMI_HLGJLBGX5_mms_R1_C_BMI_Plate8WellB9_mms_R1	4	60	9.21703	138.255	129.038	44.0416	-71.2869	Terrestrial	Forests	Temperate Broadleaf and Mixed Forests	NA	NA	NA	NA	NA	NA	NA	NA	NA	NA	NA	NA	NA	NA	NA	NA	NA	NA	0.3	NA	NA	NA	NA	NA	NA	NA	NA	NA	NA	NA	NA	NA	NA	NA	NA	NA	NA	NA	NA
BMI_HLHJBGX5_mms_R1_A_BMI_Plate10WellD2_mms_R1	3	205	2.48716	169.956	167.469	35.4127	-99.0583	Terrestrial	Grasslands & Shrublands	Temperate Grasslands Savannas and Shrublands	NA	NA	NA	NA	NA	NA	NA	NA	NA	NA	NA	NA	NA	NA	NA	NA	NA	NA	0.15	NA	NA	NA	NA	NA	NA	NA	NA	NA	NA	NA	NA	NA	NA	NA	NA	NA	NA	NA	NA
BMI_HLHJBGX5_mms_R1_A_BMI_Plate10WellD4_mms_R1	7	171	4.67618	114.232	109.556	35.4121	-99.0698	Terrestrial	Grasslands & Shrublands	Temperate Grasslands Savannas and Shrublands	NA	NA	NA	NA	NA	NA	NA	NA	NA	NA	NA	NA	NA	NA	NA	NA	NA	NA	0.3	NA	NA	NA	NA	NA	NA	NA	NA	NA	NA	NA	NA	NA	NA	NA	NA	NA	NA	NA	NA
BMI_HLHJBGX5_mms_R1_A_BMI_Plate10WellD7_mms_R1	10	192	6.79369	130.439	123.645	35.4121	-99.0853	Terrestrial	Grasslands & Shrublands	Temperate Grasslands Savannas and Shrublands	NA	NA	NA	NA	NA	NA	NA	NA	NA	NA	NA	NA	NA	NA	NA	NA	NA	NA	0.3	NA	NA	NA	NA	NA	NA	NA	NA	NA	NA	NA	NA	NA	NA	NA	NA	NA	NA	NA	NA
BMI_HLHJBGX5_mms_R1_B_BMI_Plate10WellD10_mms_R1	14	285	8.25174	167.982	159.73	35.4051	-99.0586	Terrestrial	Grasslands & Shrublands	Temperate Grasslands Savannas and Shrublands	NA	NA	NA	NA	NA	NA	NA	NA	NA	NA	NA	NA	NA	NA	NA	NA	NA	NA	0.29	NA	NA	NA	NA	NA	NA	NA	NA	NA	NA	NA	NA	NA	NA	NA	NA	NA	NA	NA	NA
BMI_HLHJBGX5_mms_R1_B_BMI_Plate19WellA3_mms_R1	5	45	9.95276	89.5748	79.6221	40.4787	-103.019	Terrestrial	Grasslands & Shrublands	Temperate Grasslands Savannas and Shrublands	NA	NA	NA	NA	NA	NA	NA	NA	NA	NA	NA	NA	NA	NA	NA	NA	NA	NA	0.16	NA	NA	NA	NA	NA	NA	NA	NA	NA	NA	NA	NA	NA	NA	NA	NA	NA	NA	NA	NA
BMI_HLHJBGX5_mms_R1_B_BMI_Plate19WellA5_mms_R1	4	65	7.71649	125.393	117.676	40.4733	-103.018	Terrestrial	Grasslands & Shrublands	Temperate Grasslands Savannas and Shrublands	NA	NA	NA	NA	NA	NA	NA	NA	NA	NA	NA	NA	NA	NA	NA	NA	NA	NA	0.16	NA	NA	NA	NA	NA	NA	NA	NA	NA	NA	NA	NA	NA	NA	NA	NA	NA	NA	NA	NA
BMI_HLHJBGX5_mms_R1_B_BMI_Plate19WellA6_mms_R1	5	70	10.4712	146.596	136.125	40.4686	-103.012	Terrestrial	Grasslands & Shrublands	Temperate Grasslands Savannas and Shrublands	NA	NA	NA	NA	NA	NA	NA	NA	NA	NA	NA	NA	NA	NA	NA	NA	NA	NA	0.3	NA	NA	NA	NA	NA	NA	NA	NA	NA	NA	NA	NA	NA	NA	NA	NA	NA	NA	NA	NA
BMI_HLHJBGX5_mms_R1_B_BMI_Plate19WellA7_mms_R1	3	11	8.13516	29.8289	21.6938	40.4697	-103.017	Terrestrial	Grasslands & Shrublands	Temperate Grasslands Savannas and Shrublands	NA	NA	NA	NA	NA	NA	NA	NA	NA	NA	NA	NA	NA	NA	NA	NA	NA	NA	0.155	NA	NA	NA	NA	NA	NA	NA	NA	NA	NA	NA	NA	NA	NA	NA	NA	NA	NA	NA	NA
BMI_HLHJBGX5_mms_R1_B_BMI_Plate19WellB1_mms_R1	5	86	4.02854	69.2909	65.2624	45.5068	-89.5871	Terrestrial	Forests	Temperate Broadleaf and Mixed Forests	NA	NA	NA	NA	NA	NA	NA	NA	NA	NA	NA	NA	NA	NA	NA	NA	NA	NA	0.29	NA	NA	NA	NA	NA	NA	NA	NA	NA	NA	NA	NA	NA	NA	NA	NA	NA	NA	NA	NA
BMI_HLHJBGX5_mms_R1_C_BMI_Plate19WellB2_mms_R1	2	60	1.72855	51.8565	50.128	45.5089	-89.5883	Terrestrial	Forests	Temperate Broadleaf and Mixed Forests	NA	NA	NA	NA	NA	NA	NA	NA	NA	NA	NA	NA	NA	NA	NA	NA	NA	NA	0.055	NA	NA	NA	NA	NA	NA	NA	NA	NA	NA	NA	NA	NA	NA	NA	NA	NA	NA	NA	NA
BMI_HLHJBGX5_mms_R1_C_BMI_Plate19WellB3_mms_R1	7	162	4.70787	108.954	104.246	45.8264	-90.0862	Terrestrial	Forests	Temperate Broadleaf and Mixed Forests	NA	NA	NA	NA	NA	NA	NA	NA	NA	NA	NA	NA	NA	NA	NA	NA	NA	NA	0.29	NA	NA	NA	NA	NA	NA	NA	NA	NA	NA	NA	NA	NA	NA	NA	NA	NA	NA	NA	NA
BMI_HLHJBGX5_mms_R1_C_BMI_Plate19WellB4_mms_R1	11	172	9.80814	153.364	143.556	45.7974	-90.0923	Terrestrial	Forests	Temperate Broadleaf and Mixed Forests	NA	NA	NA	NA	NA	NA	NA	NA	NA	NA	NA	NA	NA	NA	NA	NA	NA	NA	0.31	NA	NA	NA	NA	NA	NA	NA	NA	NA	NA	NA	NA	NA	NA	NA	NA	NA	NA	NA	NA
BMI_HLHJBGX5_mms_R1_C_BMI_Plate19WellB5_mms_R1	4	95	3.01102	71.5117	68.5007	45.8249	-90.0726	Terrestrial	Forests	Temperate Broadleaf and Mixed Forests	NA	NA	NA	NA	NA	NA	NA	NA	NA	NA	NA	NA	NA	NA	NA	NA	NA	NA	0.05	NA	NA	NA	NA	NA	NA	NA	NA	NA	NA	NA	NA	NA	NA	NA	NA	NA	NA	NA	NA
BMI_HLHJBGX5_mms_R1_C_BMI_Plate19WellB6_mms_R1	2	103	1.73217	89.207	87.4748	45.8249	-90.0726	Terrestrial	Forests	Temperate Broadleaf and Mixed Forests	NA	NA	NA	NA	NA	NA	NA	NA	NA	NA	NA	NA	NA	NA	NA	NA	NA	NA	0.31	NA	NA	NA	NA	NA	NA	NA	NA	NA	NA	NA	NA	NA	NA	NA	NA	NA	NA	NA	NA
BMI_HLHJBGX5_mms_R1_C_BMI_Plate19WellB7_mms_R1	6	114	6.28282	119.374	113.091	45.7979	-90.0642	Terrestrial	Forests	Temperate Broadleaf and Mixed Forests	NA	NA	NA	NA	NA	NA	NA	NA	NA	NA	NA	NA	NA	NA	NA	NA	NA	NA	0.3	NA	NA	NA	NA	NA	NA	NA	NA	NA	NA	NA	NA	NA	NA	NA	NA	NA	NA	NA	NA
BMI_HLHJBGX5_mms_R1_D_BMI_Plate19WellB8_mms_R1	11	231	5.973	125.433	119.46	45.8122	-90.0927	Terrestrial	Forests	Temperate Broadleaf and Mixed Forests	NA	NA	NA	NA	NA	NA	NA	NA	NA	NA	NA	NA	NA	NA	NA	NA	NA	NA	0.305	NA	NA	NA	NA	NA	NA	NA	NA	NA	NA	NA	NA	NA	NA	NA	NA	NA	NA	NA	NA
BMI_HLHJBGX5_mms_R1_D_BMI_Plate19WellC1_mms_R1	2	70	1.15991	40.5968	39.4369	46.2323	-89.5346	Terrestrial	Forests	Temperate Broadleaf and Mixed Forests	NA	NA	NA	NA	NA	NA	NA	NA	NA	NA	NA	NA	NA	NA	NA	NA	NA	NA	0.13	NA	NA	NA	NA	NA	NA	NA	NA	NA	NA	NA	NA	NA	NA	NA	NA	NA	NA	NA	NA
BMI_HLHJBGX5_mms_R1_D_BMI_Plate19WellC2_mms_R1	5	89	2.65842	47.3198	44.6614	46.2346	-89.5608	Terrestrial	Forests	Temperate Broadleaf and Mixed Forests	NA	NA	NA	NA	NA	NA	NA	NA	NA	NA	NA	NA	NA	NA	NA	NA	NA	NA	0.026	NA	NA	NA	NA	NA	NA	NA	NA	NA	NA	NA	NA	NA	NA	NA	NA	NA	NA	NA	NA
BMI_HLHJBGX5_mms_R1_D_BMI_Plate19WellC3_mms_R1	3	34	5.27952	59.8346	54.5551	46.2323	-89.5346	Terrestrial	Forests	Temperate Broadleaf and Mixed Forests	NA	NA	NA	NA	NA	NA	NA	NA	NA	NA	NA	NA	NA	NA	NA	NA	NA	NA	0.3	NA	NA	NA	NA	NA	NA	NA	NA	NA	NA	NA	NA	NA	NA	NA	NA	NA	NA	NA	NA
BMI_HLHJBGX5_mms_R1_D_BMI_Plate19WellC4_mms_R1	9	207	5.23553	120.417	115.182	46.2279	-89.5371	Terrestrial	Forests	Temperate Broadleaf and Mixed Forests	NA	NA	NA	NA	NA	NA	NA	NA	NA	NA	NA	NA	NA	NA	NA	NA	NA	NA	0.3	NA	NA	NA	NA	NA	NA	NA	NA	NA	NA	NA	NA	NA	NA	NA	NA	NA	NA	NA	NA
BMI_HLHJBGX5_mms_R1_E_BMI_Plate19WellC5_mms_R1	5	106	2.81947	59.7727	56.9533	46.2485	-89.5209	Terrestrial	Forests	Temperate Broadleaf and Mixed Forests	NA	NA	NA	NA	NA	NA	NA	NA	NA	NA	NA	NA	NA	NA	NA	NA	NA	NA	0.068	NA	NA	NA	NA	NA	NA	NA	NA	NA	NA	NA	NA	NA	NA	NA	NA	NA	NA	NA	NA
BMI_HLHJBGX5_mms_R1_E_BMI_Plate19WellC6_mms_R1	4	118	2.38778	70.4396	68.0519	46.2317	-89.5326	Terrestrial	Forests	Temperate Broadleaf and Mixed Forests	NA	NA	NA	NA	NA	NA	NA	NA	NA	NA	NA	NA	NA	NA	NA	NA	NA	NA	0.038	NA	NA	NA	NA	NA	NA	NA	NA	NA	NA	NA	NA	NA	NA	NA	NA	NA	NA	NA	NA
BMI_HLHJBGX5_mms_R1_E_BMI_Plate19WellC7_mms_R1	9	280	6.43351	200.154	193.72	46.226	-89.5133	Terrestrial	Forests	Temperate Broadleaf and Mixed Forests	NA	NA	NA	NA	NA	NA	NA	NA	NA	NA	NA	NA	NA	NA	NA	NA	NA	NA	0.3	NA	NA	NA	NA	NA	NA	NA	NA	NA	NA	NA	NA	NA	NA	NA	NA	NA	NA	NA	NA
BMI_HLHJBGX5_mms_R1_E_BMI_Plate19WellC8_mms_R1	9	176	4.09337	80.0481	75.9547	46.2185	-89.5079	Terrestrial	Forests	Temperate Broadleaf and Mixed Forests	NA	NA	NA	NA	NA	NA	NA	NA	NA	NA	NA	NA	NA	NA	NA	NA	NA	NA	0.3	NA	NA	NA	NA	NA	NA	NA	NA	NA	NA	NA	NA	NA	NA	NA	NA	NA	NA	NA	NA
BMI_HLHJBGX5_mms_R1_F_BMI_Plate19WellD1_mms_R1	6	164	3.25434	88.952	85.6977	46.2485	-89.5209	Terrestrial	Forests	Temperate Broadleaf and Mixed Forests	NA	NA	NA	NA	NA	NA	NA	NA	NA	NA	NA	NA	NA	NA	NA	NA	NA	NA	0.3	NA	NA	NA	NA	NA	NA	NA	NA	NA	NA	NA	NA	NA	NA	NA	NA	NA	NA	NA	NA
BMI_HLHJBGX5_mms_R1_F_BMI_Plate19WellD2_mms_R1	5	138	3.72271	102.747	99.024	46.2343	-89.5425	Terrestrial	Forests	Temperate Broadleaf and Mixed Forests	NA	NA	NA	NA	NA	NA	NA	NA	NA	NA	NA	NA	NA	NA	NA	NA	NA	NA	0.3	NA	NA	NA	NA	NA	NA	NA	NA	NA	NA	NA	NA	NA	NA	NA	NA	NA	NA	NA	NA
BMI_HLHJBGX5_mms_R1_F_BMI_Plate19WellD3_mms_R1	8	180	4.83922	108.883	104.043	46.2108	-89.49	Terrestrial	Forests	Temperate Broadleaf and Mixed Forests	NA	NA	NA	NA	NA	NA	NA	NA	NA	NA	NA	NA	NA	NA	NA	NA	NA	NA	0.3	NA	NA	NA	NA	NA	NA	NA	NA	NA	NA	NA	NA	NA	NA	NA	NA	NA	NA	NA	NA
BMI_HLHJBGX5_mms_R1_F_BMI_Plate19WellD5_mms_R1	16	208	8.34107	108.434	100.093	46.2346	-89.5608	Terrestrial	Forests	Temperate Broadleaf and Mixed Forests	NA	NA	NA	NA	NA	NA	NA	NA	NA	NA	NA	NA	NA	NA	NA	NA	NA	NA	0.3	NA	NA	NA	NA	NA	NA	NA	NA	NA	NA	NA	NA	NA	NA	NA	NA	NA	NA	NA	NA
BMI_HLHJBGX5_mms_R1_G_BMI_Plate19WellD6_mms_R1	4	96	2.35359	56.4862	54.1326	40.0465	-105.585	Terrestrial	Forests	Temperate Conifer Forests	NA	NA	NA	NA	NA	NA	NA	NA	NA	NA	NA	NA	NA	NA	NA	NA	NA	NA	0.055	NA	NA	NA	NA	NA	NA	NA	NA	NA	NA	NA	NA	NA	NA	NA	NA	NA	NA	NA	NA
BMI_HLHJBGX5_mms_R1_G_BMI_Plate19WellD7_mms_R1	8	97	3.27413	39.6989	36.4247	40.0431	-105.582	Terrestrial	Forests	Temperate Conifer Forests	NA	NA	NA	NA	NA	NA	NA	NA	NA	NA	NA	NA	NA	NA	NA	NA	NA	NA	0.05	NA	NA	NA	NA	NA	NA	NA	NA	NA	NA	NA	NA	NA	NA	NA	NA	NA	NA	NA	NA
BMI_HLHJBGX5_mms_R1_G_BMI_Plate19WellD8_mms_R1	1	82	0.451796	37.0473	36.5955	40.0411	-105.547	Terrestrial	Forests	Temperate Conifer Forests	NA	NA	NA	NA	NA	NA	NA	NA	NA	NA	NA	NA	NA	NA	NA	NA	NA	NA	0.15	NA	NA	NA	NA	NA	NA	NA	NA	NA	NA	NA	NA	NA	NA	NA	NA	NA	NA	NA	NA
BMI_HLHJBGX5_mms_R1_H_BMI_Plate19WellE1_mms_R1	1	41	2.06117	84.5078	82.4466	33.4061	-97.594	Terrestrial	Grasslands & Shrublands	Temperate Grasslands Savannas and Shrublands	NA	NA	NA	NA	NA	NA	NA	NA	NA	NA	NA	NA	NA	NA	NA	NA	NA	NA	0.31	NA	NA	NA	NA	NA	NA	NA	NA	NA	NA	NA	NA	NA	NA	NA	NA	NA	NA	NA	NA
BMI_HLHJBGX5_mms_R1_H_BMI_Plate19WellE2_mms_R1	8	88	6.98625	76.8487	69.8625	40.8128	-104.697	Terrestrial	Grasslands & Shrublands	Temperate Grasslands Savannas and Shrublands	NA	NA	NA	NA	NA	NA	NA	NA	NA	NA	NA	NA	NA	NA	NA	NA	NA	NA	0.28	NA	NA	NA	NA	NA	NA	NA	NA	NA	NA	NA	NA	NA	NA	NA	NA	NA	NA	NA	NA
BMI_HLHJBGX5_mms_R1_H_BMI_Plate19WellE3_mms_R1	3	241	1.54695	124.272	122.725	40.8184	-104.747	Terrestrial	Grasslands & Shrublands	Temperate Grasslands Savannas and Shrublands	NA	NA	NA	NA	NA	NA	NA	NA	NA	NA	NA	NA	NA	NA	NA	NA	NA	NA	0.3	NA	NA	NA	NA	NA	NA	NA	NA	NA	NA	NA	NA	NA	NA	NA	NA	NA	NA	NA	NA
BMI_HLN2HBGX7_mms_R1_A_BMI_Plate72WellD4_R1	50	1306	7.56147	197.506	189.944	35.6855	-83.5022	Terrestrial	Forests	Temperate Broadleaf and Mixed Forests	NA	NA	NA	NA	NA	NA	NA	NA	NA	NA	NA	NA	NA	NA	NA	NA	NA	NA	0.055	NA	NA	NA	NA	NA	NA	NA	NA	NA	NA	NA	NA	NA	NA	NA	NA	NA	NA	NA	NA
BMI_HLN2HBGX7_mms_R1_B_BMI_Plate71WellH11_R1	26	593	9.05234	206.463	197.411	40.1849	-112.529	Terrestrial	Deserts and Xeric Shrublands	Deserts and Xeric Shrublands	NA	NA	NA	NA	NA	NA	NA	NA	NA	NA	NA	NA	NA	NA	NA	NA	NA	NA	0.12	NA	NA	NA	NA	NA	NA	NA	NA	NA	NA	NA	NA	NA	NA	NA	NA	NA	NA	NA	NA
BMI_HLN2HBGX7_mms_R1_B_BMI_Plate72WellE2_R1	20	522	10.2598	267.781	257.521	39.0526	-95.1881	Terrestrial	Grasslands & Shrublands	Temperate Grasslands Savannas and Shrublands	NA	NA	NA	NA	NA	NA	NA	NA	NA	NA	NA	NA	NA	NA	NA	NA	NA	NA	0.31	NA	NA	NA	NA	NA	NA	NA	NA	NA	NA	NA	NA	NA	NA	NA	NA	NA	NA	NA	NA
BMI_HLN2HBGX7_mms_R1_B_BMI_Plate72WellE4_R1	14	350	6.78234	169.559	162.776	35.6919	-83.5054	Terrestrial	Forests	Temperate Broadleaf and Mixed Forests	NA	NA	NA	NA	NA	NA	NA	NA	NA	NA	NA	NA	NA	NA	NA	NA	NA	NA	0.05	NA	NA	NA	NA	NA	NA	NA	NA	NA	NA	NA	NA	NA	NA	NA	NA	NA	NA	NA	NA
BMI_HLN2HBGX7_mms_R1_C_BMI_Plate72WellD1_R1	17	512	9.0817	273.519	264.438	39.0826	-96.5667	Terrestrial	Grasslands & Shrublands	Temperate Grasslands Savannas and Shrublands	NA	NA	NA	NA	NA	NA	NA	NA	NA	NA	NA	NA	NA	NA	NA	NA	NA	NA	0.205	NA	NA	NA	NA	NA	NA	NA	NA	NA	NA	NA	NA	NA	NA	NA	NA	NA	NA	NA	NA
BMI_HLN2HBGX7_mms_R1_C_BMI_Plate72WellG1_R1	7	446	3.65674	232.986	229.33	40.0551	-105.562	Terrestrial	Forests	Temperate Conifer Forests	NA	NA	NA	NA	NA	NA	NA	NA	NA	NA	NA	NA	NA	NA	NA	NA	NA	NA	0.145	NA	NA	NA	NA	NA	NA	NA	NA	NA	NA	NA	NA	NA	NA	NA	NA	NA	NA	NA	NA
BMI_HLN2HBGX7_mms_R1_C_BMI_Plate72WellG4_R1	6	161	2.98423	80.0769	77.0927	35.686	-83.504	Terrestrial	Forests	Temperate Broadleaf and Mixed Forests	NA	NA	NA	NA	NA	NA	NA	NA	NA	NA	NA	NA	NA	NA	NA	NA	NA	NA	0.065	NA	NA	NA	NA	NA	NA	NA	NA	NA	NA	NA	NA	NA	NA	NA	NA	NA	NA	NA	NA
BMI_HLN2HBGX7_mms_R1_D_BMI_Plate72WellA3_R1	12	520	7.19859	311.939	304.74	39.0352	-95.1944	Terrestrial	Grasslands & Shrublands	Temperate Grasslands Savannas and Shrublands	NA	NA	NA	NA	NA	NA	NA	NA	NA	NA	NA	NA	NA	NA	NA	NA	NA	NA	0.3	NA	NA	NA	NA	NA	NA	NA	NA	NA	NA	NA	NA	NA	NA	NA	NA	NA	NA	NA	NA
BMI_HLN2HBGX7_mms_R1_D_BMI_Plate72WellA4_R1	5	155	2.9076	90.1356	87.228	35.6789	-83.6453	Terrestrial	Forests	Temperate Broadleaf and Mixed Forests	NA	NA	NA	NA	NA	NA	NA	NA	NA	NA	NA	NA	NA	NA	NA	NA	NA	NA	0.04	NA	NA	NA	NA	NA	NA	NA	NA	NA	NA	NA	NA	NA	NA	NA	NA	NA	NA	NA	NA
BMI_HLN2HBGX7_mms_R1_D_BMI_Plate72WellC4_R1	2	186	1.24406	115.698	114.454	35.593	-83.4746	Terrestrial	Forests	Temperate Broadleaf and Mixed Forests	NA	NA	NA	NA	NA	NA	NA	NA	NA	NA	NA	NA	NA	NA	NA	NA	NA	NA	0.1	NA	NA	NA	NA	NA	NA	NA	NA	NA	NA	NA	NA	NA	NA	NA	NA	NA	NA	NA	NA
BMI_HLN2HBGX7_mms_R1_D_BMI_Plate72WellF2_R1	19	533	10.2879	288.603	278.316	39.0432	-95.2027	Terrestrial	Grasslands & Shrublands	Temperate Grasslands Savannas and Shrublands	NA	NA	NA	NA	NA	NA	NA	NA	NA	NA	NA	NA	NA	NA	NA	NA	NA	NA	0.3	NA	NA	NA	NA	NA	NA	NA	NA	NA	NA	NA	NA	NA	NA	NA	NA	NA	NA	NA	NA
BMI_HLN2HBGX7_mms_R1_E_BMI_Plate71WellH1_R1	11	292	6.80332	180.597	173.794	40.201	-112.497	Terrestrial	Deserts and Xeric Shrublands	Deserts and Xeric Shrublands	NA	NA	NA	NA	NA	NA	NA	NA	NA	NA	NA	NA	NA	NA	NA	NA	NA	NA	0.18	NA	NA	NA	NA	NA	NA	NA	NA	NA	NA	NA	NA	NA	NA	NA	NA	NA	NA	NA	NA
BMI_HLN2HBGX7_mms_R1_E_BMI_Plate72WellD2_R1	36	532	22.3506	330.292	307.941	39.0463	-95.2087	Terrestrial	Grasslands & Shrublands	Temperate Grasslands Savannas and Shrublands	NA	NA	NA	NA	NA	NA	NA	NA	NA	NA	NA	NA	NA	NA	NA	NA	NA	NA	0.29	NA	NA	NA	NA	NA	NA	NA	NA	NA	NA	NA	NA	NA	NA	NA	NA	NA	NA	NA	NA
BMI_HLN2HBGX7_mms_R1_E_BMI_Plate72WellD3_R1	27	366	17.2265	233.515	216.289	39.1038	-96.5618	Terrestrial	Grasslands & Shrublands	Temperate Grasslands Savannas and Shrublands	NA	NA	NA	NA	NA	NA	NA	NA	NA	NA	NA	NA	NA	NA	NA	NA	NA	NA	0.21	NA	NA	NA	NA	NA	NA	NA	NA	NA	NA	NA	NA	NA	NA	NA	NA	NA	NA	NA	NA
BMI_HLN2HBGX7_mms_R1_E_BMI_Plate72WellF4_R1	1	67	0.791324	53.0187	52.2274	35.6865	-83.5066	Terrestrial	Forests	Temperate Broadleaf and Mixed Forests	NA	NA	NA	NA	NA	NA	NA	NA	NA	NA	NA	NA	NA	NA	NA	NA	NA	NA	0.055	NA	NA	NA	NA	NA	NA	NA	NA	NA	NA	NA	NA	NA	NA	NA	NA	NA	NA	NA	NA
BMI_HLN2HBGX7_mms_R1_F_BMI_Plate71WellH10_R1	15	268	12.3575	220.787	208.43	40.1767	-112.457	Terrestrial	Deserts and Xeric Shrublands	Deserts and Xeric Shrublands	NA	NA	NA	NA	NA	NA	NA	NA	NA	NA	NA	NA	NA	NA	NA	NA	NA	NA	0.29	NA	NA	NA	NA	NA	NA	NA	NA	NA	NA	NA	NA	NA	NA	NA	NA	NA	NA	NA	NA
BMI_HLN2HBGX7_mms_R1_F_BMI_Plate72WellC1_R1	16	333	12.2562	255.082	242.825	39.0881	-96.5704	Terrestrial	Grasslands & Shrublands	Temperate Grasslands Savannas and Shrublands	NA	NA	NA	NA	NA	NA	NA	NA	NA	NA	NA	NA	NA	NA	NA	NA	NA	NA	0.165	NA	NA	NA	NA	NA	NA	NA	NA	NA	NA	NA	NA	NA	NA	NA	NA	NA	NA	NA	NA
BMI_HLN2HBGX7_mms_R1_F_BMI_Plate72WellC2_R1	21	440	16.7529	351.014	334.261	39.0376	-95.197	Terrestrial	Grasslands & Shrublands	Temperate Grasslands Savannas and Shrublands	NA	NA	NA	NA	NA	NA	NA	NA	NA	NA	NA	NA	NA	NA	NA	NA	NA	NA	0.25	NA	NA	NA	NA	NA	NA	NA	NA	NA	NA	NA	NA	NA	NA	NA	NA	NA	NA	NA	NA
BMI_HLN2HBGX7_mms_R1_F_BMI_Plate72WellG2_R1	24	464	15.9406	308.185	292.245	39.0417	-95.197	Terrestrial	Grasslands & Shrublands	Temperate Grasslands Savannas and Shrublands	NA	NA	NA	NA	NA	NA	NA	NA	NA	NA	NA	NA	NA	NA	NA	NA	NA	NA	0.195	NA	NA	NA	NA	NA	NA	NA	NA	NA	NA	NA	NA	NA	NA	NA	NA	NA	NA	NA	NA
BMI_HLN2HBGX7_mms_R1_F_BMI_Plate72WellG3_R1	8	118	5.37666	79.3057	73.9291	35.6704	-83.5874	Terrestrial	Forests	Temperate Broadleaf and Mixed Forests	NA	NA	NA	NA	NA	NA	NA	NA	NA	NA	NA	NA	NA	NA	NA	NA	NA	NA	0.04	NA	NA	NA	NA	NA	NA	NA	NA	NA	NA	NA	NA	NA	NA	NA	NA	NA	NA	NA	NA
BMI_HLN2HBGX7_mms_R1_G_BMI_Plate71WellF10_R1	12	260	9.0108	195.234	186.223	40.1905	-112.515	Terrestrial	Deserts and Xeric Shrublands	Deserts and Xeric Shrublands	NA	NA	NA	NA	NA	NA	NA	NA	NA	NA	NA	NA	NA	NA	NA	NA	NA	NA	0.3	NA	NA	NA	NA	NA	NA	NA	NA	NA	NA	NA	NA	NA	NA	NA	NA	NA	NA	NA	NA
BMI_HLN2HBGX7_mms_R1_G_BMI_Plate71WellG12_R1	12	233	8.75412	169.976	161.222	40.1585	-112.522	Terrestrial	Deserts and Xeric Shrublands	Deserts and Xeric Shrublands	NA	NA	NA	NA	NA	NA	NA	NA	NA	NA	NA	NA	NA	NA	NA	NA	NA	NA	0.3	NA	NA	NA	NA	NA	NA	NA	NA	NA	NA	NA	NA	NA	NA	NA	NA	NA	NA	NA	NA
BMI_HLN2HBGX7_mms_R1_G_BMI_Plate72WellB3_R1	10	339	7.76803	263.336	255.568	39.0545	-95.2047	Terrestrial	Grasslands & Shrublands	Temperate Grasslands Savannas and Shrublands	NA	NA	NA	NA	NA	NA	NA	NA	NA	NA	NA	NA	NA	NA	NA	NA	NA	NA	0.165	NA	NA	NA	NA	NA	NA	NA	NA	NA	NA	NA	NA	NA	NA	NA	NA	NA	NA	NA	NA
BMI_HLN2HBGX7_mms_R1_G_BMI_Plate72WellC3_R1	18	337	14.256	266.905	252.649	39.1022	-96.5612	Terrestrial	Grasslands & Shrublands	Temperate Grasslands Savannas and Shrublands	NA	NA	NA	NA	NA	NA	NA	NA	NA	NA	NA	NA	NA	NA	NA	NA	NA	NA	0.173	NA	NA	NA	NA	NA	NA	NA	NA	NA	NA	NA	NA	NA	NA	NA	NA	NA	NA	NA	NA
BMI_HLN2HBGX7_mms_R1_G_BMI_Plate72WellF1_R1	5	278	4.28706	238.36	234.073	40.8109	-104.729	Terrestrial	Grasslands & Shrublands	Temperate Grasslands Savannas and Shrublands	NA	NA	NA	NA	NA	NA	NA	NA	NA	NA	NA	NA	NA	NA	NA	NA	NA	NA	0.3	NA	NA	NA	NA	NA	NA	NA	NA	NA	NA	NA	NA	NA	NA	NA	NA	NA	NA	NA	NA
BMI_HLN2HBGX7_mms_R1_H_BMI_Plate71WellE1_R1	9	99	12.1161	133.277	121.161	38.2613	-109.35	Terrestrial	Deserts and Xeric Shrublands	Deserts and Xeric Shrublands	NA	NA	NA	NA	NA	NA	NA	NA	NA	NA	NA	NA	NA	NA	NA	NA	NA	NA	0.36	NA	NA	NA	NA	NA	NA	NA	NA	NA	NA	NA	NA	NA	NA	NA	NA	NA	NA	NA	NA
BMI_HLN2HBGX7_mms_R1_H_BMI_Plate71WellF12_R1	10	202	10.7177	216.498	205.781	40.2059	-112.43	Terrestrial	Deserts and Xeric Shrublands	Deserts and Xeric Shrublands	NA	NA	NA	NA	NA	NA	NA	NA	NA	NA	NA	NA	NA	NA	NA	NA	NA	NA	0.27	NA	NA	NA	NA	NA	NA	NA	NA	NA	NA	NA	NA	NA	NA	NA	NA	NA	NA	NA	NA
BMI_HLN2HBGX7_mms_R1_H_BMI_Plate71WellG1_R1	5	162	6.79781	220.249	213.451	40.1859	-112.472	Terrestrial	Deserts and Xeric Shrublands	Deserts and Xeric Shrublands	NA	NA	NA	NA	NA	NA	NA	NA	NA	NA	NA	NA	NA	NA	NA	NA	NA	NA	0.3	NA	NA	NA	NA	NA	NA	NA	NA	NA	NA	NA	NA	NA	NA	NA	NA	NA	NA	NA	NA
BMI_HLN2HBGX7_mms_R1_H_BMI_Plate72WellA2_R1	15	251	12.9619	216.896	203.935	40.1737	-112.457	Terrestrial	Deserts and Xeric Shrublands	Deserts and Xeric Shrublands	NA	NA	NA	NA	NA	NA	NA	NA	NA	NA	NA	NA	NA	NA	NA	NA	NA	NA	0.29	NA	NA	NA	NA	NA	NA	NA	NA	NA	NA	NA	NA	NA	NA	NA	NA	NA	NA	NA	NA
BMI_HLN2HBGX7_mms_R1_H_BMI_Plate72WellB1_R1	13	265	12.4582	253.956	241.497	39.12	-96.546	Terrestrial	Grasslands & Shrublands	Temperate Grasslands Savannas and Shrublands	NA	NA	NA	NA	NA	NA	NA	NA	NA	NA	NA	NA	NA	NA	NA	NA	NA	NA	0.21	NA	NA	NA	NA	NA	NA	NA	NA	NA	NA	NA	NA	NA	NA	NA	NA	NA	NA	NA	NA
BMI_HLN2HBGX7_mms_R1_H_BMI_Plate72WellE1_R1	15	289	14.4986	279.339	264.841	40.8509	-104.7	Terrestrial	Grasslands & Shrublands	Temperate Grasslands Savannas and Shrublands	NA	NA	NA	NA	NA	NA	NA	NA	NA	NA	NA	NA	NA	NA	NA	NA	NA	NA	0.158	NA	NA	NA	NA	NA	NA	NA	NA	NA	NA	NA	NA	NA	NA	NA	NA	NA	NA	NA	NA
BMI_HLN2HBGX7_mms_R1_H_BMI_Plate72WellF3_R1	5	161	4.27281	137.584	133.312	35.6846	-83.5321	Terrestrial	Forests	Temperate Broadleaf and Mixed Forests	NA	NA	NA	NA	NA	NA	NA	NA	NA	NA	NA	NA	NA	NA	NA	NA	NA	NA	0.045	NA	NA	NA	NA	NA	NA	NA	NA	NA	NA	NA	NA	NA	NA	NA	NA	NA	NA	NA	NA
BMI_HLN2HBGX7_mms_R1_I_BMI_Plate71WellE12_R1	2	29	11.0433	160.128	149.085	38.2364	-109.407	Terrestrial	Deserts and Xeric Shrublands	Deserts and Xeric Shrublands	NA	NA	NA	NA	NA	NA	NA	NA	NA	NA	NA	NA	NA	NA	NA	NA	NA	NA	0.3	NA	NA	NA	NA	NA	NA	NA	NA	NA	NA	NA	NA	NA	NA	NA	NA	NA	NA	NA	NA
BMI_HLN2HBGX7_mms_R1_I_BMI_Plate71WellF1_R1	7	41	26.8351	157.177	130.342	38.2459	-109.39	Terrestrial	Deserts and Xeric Shrublands	Deserts and Xeric Shrublands	NA	NA	NA	NA	NA	NA	NA	NA	NA	NA	NA	NA	NA	NA	NA	NA	NA	NA	0.3	NA	NA	NA	NA	NA	NA	NA	NA	NA	NA	NA	NA	NA	NA	NA	NA	NA	NA	NA	NA
BMI_HLN2HBGX7_mms_R1_I_BMI_Plate71WellF11_R1	3	47	14.1017	220.927	206.825	40.1933	-112.465	Terrestrial	Deserts and Xeric Shrublands	Deserts and Xeric Shrublands	NA	NA	NA	NA	NA	NA	NA	NA	NA	NA	NA	NA	NA	NA	NA	NA	NA	NA	0.31	NA	NA	NA	NA	NA	NA	NA	NA	NA	NA	NA	NA	NA	NA	NA	NA	NA	NA	NA	NA
BMI_HLN2HBGX7_mms_R1_I_BMI_Plate71WellG10_R1	5	65	17.309	225.018	207.708	40.174	-112.453	Terrestrial	Deserts and Xeric Shrublands	Deserts and Xeric Shrublands	NA	NA	NA	NA	NA	NA	NA	NA	NA	NA	NA	NA	NA	NA	NA	NA	NA	NA	0.33	NA	NA	NA	NA	NA	NA	NA	NA	NA	NA	NA	NA	NA	NA	NA	NA	NA	NA	NA	NA
BMI_HLN2HBGX7_mms_R1_I_BMI_Plate71WellG11_R1	4	109	6.70783	182.788	176.08	40.1808	-112.432	Terrestrial	Deserts and Xeric Shrublands	Deserts and Xeric Shrublands	NA	NA	NA	NA	NA	NA	NA	NA	NA	NA	NA	NA	NA	NA	NA	NA	NA	NA	0.3	NA	NA	NA	NA	NA	NA	NA	NA	NA	NA	NA	NA	NA	NA	NA	NA	NA	NA	NA	NA
BMI_HLN2HBGX7_mms_R1_I_BMI_Plate72WellB2_R1	6	138	11.784	271.032	259.248	40.1754	-112.454	Terrestrial	Deserts and Xeric Shrublands	Deserts and Xeric Shrublands	NA	NA	NA	NA	NA	NA	NA	NA	NA	NA	NA	NA	NA	NA	NA	NA	NA	NA	0.31	NA	NA	NA	NA	NA	NA	NA	NA	NA	NA	NA	NA	NA	NA	NA	NA	NA	NA	NA	NA
BMI_HLN2HBGX7_mms_R1_I_BMI_Plate72WellB4_R1	3	44	5.23235	76.7411	71.5088	35.6869	-83.514	Terrestrial	Forests	Temperate Broadleaf and Mixed Forests	NA	NA	NA	NA	NA	NA	NA	NA	NA	NA	NA	NA	NA	NA	NA	NA	NA	NA	0.05	NA	NA	NA	NA	NA	NA	NA	NA	NA	NA	NA	NA	NA	NA	NA	NA	NA	NA	NA	NA
BMI_HLN2HBGX7_mms_R1_I_BMI_Plate72WellE3_R1	4	104	10.8428	281.914	271.071	39.0453	-95.2014	Terrestrial	Grasslands & Shrublands	Temperate Grasslands Savannas and Shrublands	NA	NA	NA	NA	NA	NA	NA	NA	NA	NA	NA	NA	NA	NA	NA	NA	NA	NA	0.315	NA	NA	NA	NA	NA	NA	NA	NA	NA	NA	NA	NA	NA	NA	NA	NA	NA	NA	NA	NA
BMI_HLN2JBGX7_mms_R1_A_BMI_Plate61WellD12_R1	9	281	6.44412	201.2	194.756	63.8311	-145.748	Terrestrial	Forests	Boreal Forests & Taiga	NA	NA	NA	NA	NA	NA	NA	NA	NA	NA	NA	NA	NA	NA	NA	NA	NA	NA	0.041	NA	NA	NA	NA	NA	NA	NA	NA	NA	NA	NA	NA	NA	NA	NA	NA	NA	NA	NA	NA
BMI_HLN2JBGX7_mms_R1_A_BMI_Plate61WellE10_R1	9	381	6.87664	291.111	284.234	63.8871	-149.301	Terrestrial	Forests	Boreal Forests & Taiga	NA	NA	NA	NA	NA	NA	NA	NA	NA	NA	NA	NA	NA	NA	NA	NA	NA	NA	0.08	NA	NA	NA	NA	NA	NA	NA	NA	NA	NA	NA	NA	NA	NA	NA	NA	NA	NA	NA	NA
BMI_HLN2JBGX7_mms_R1_A_BMI_Plate61WellE11_R1	4	188	3.3144	155.777	152.462	63.8731	-149.288	Terrestrial	Forests	Boreal Forests & Taiga	NA	NA	NA	NA	NA	NA	NA	NA	NA	NA	NA	NA	NA	NA	NA	NA	NA	NA	0.06	NA	NA	NA	NA	NA	NA	NA	NA	NA	NA	NA	NA	NA	NA	NA	NA	NA	NA	NA	NA
BMI_HLN2JBGX7_mms_R1_A_BMI_Plate61WellE5_R1	7	141	4.77462	96.1746	91.3999	63.8812	-145.753	Terrestrial	Forests	Boreal Forests & Taiga	NA	NA	NA	NA	NA	NA	NA	NA	NA	NA	NA	NA	NA	NA	NA	NA	NA	NA	0.055	NA	NA	NA	NA	NA	NA	NA	NA	NA	NA	NA	NA	NA	NA	NA	NA	NA	NA	NA	NA
BMI_HLN2JBGX7_mms_R1_A_BMI_Plate61WellE7_R1	15	414	10.8655	299.887	289.021	63.8636	-149.274	Terrestrial	Forests	Boreal Forests & Taiga	NA	NA	NA	NA	NA	NA	NA	NA	NA	NA	NA	NA	NA	NA	NA	NA	NA	NA	0.16	NA	NA	NA	NA	NA	NA	NA	NA	NA	NA	NA	NA	NA	NA	NA	NA	NA	NA	NA	NA
BMI_HLN2JBGX7_mms_R1_B_BMI_Plate61WellB12_R1	3	141	3.0779	144.661	141.583	63.8977	-149.225	Terrestrial	Forests	Boreal Forests & Taiga	NA	NA	NA	NA	NA	NA	NA	NA	NA	NA	NA	NA	NA	NA	NA	NA	NA	NA	0.09	NA	NA	NA	NA	NA	NA	NA	NA	NA	NA	NA	NA	NA	NA	NA	NA	NA	NA	NA	NA
BMI_HLN2JBGX7_mms_R1_B_BMI_Plate61WellC5_R1	9	212	9.07358	213.733	204.66	63.8734	-149.216	Terrestrial	Forests	Boreal Forests & Taiga	NA	NA	NA	NA	NA	NA	NA	NA	NA	NA	NA	NA	NA	NA	NA	NA	NA	NA	0.26	NA	NA	NA	NA	NA	NA	NA	NA	NA	NA	NA	NA	NA	NA	NA	NA	NA	NA	NA	NA
BMI_HLN2JBGX7_mms_R1_B_BMI_Plate61WellC9_R1	2	84	1.91426	80.399	78.4847	45.7391	-122.309	Terrestrial	Forests	Temperate Conifer Forests	NA	NA	NA	NA	NA	NA	NA	NA	NA	NA	NA	NA	NA	NA	NA	NA	NA	NA	0.125	NA	NA	NA	NA	NA	NA	NA	NA	NA	NA	NA	NA	NA	NA	NA	NA	NA	NA	NA	NA
BMI_HLN2JBGX7_mms_R1_B_BMI_Plate61WellD3_R1	10	175	11.1183	194.57	183.452	40.201	-112.497	Terrestrial	Deserts and Xeric Shrublands	Deserts and Xeric Shrublands	NA	NA	NA	NA	NA	NA	NA	NA	NA	NA	NA	NA	NA	NA	NA	NA	NA	NA	0.11	NA	NA	NA	NA	NA	NA	NA	NA	NA	NA	NA	NA	NA	NA	NA	NA	NA	NA	NA	NA
BMI_HLN2JBGX7_mms_R1_B_BMI_Plate61WellE1_R1	9	62	10.1153	69.683	59.5677	63.8742	-145.741	Terrestrial	Forests	Boreal Forests & Taiga	NA	NA	NA	NA	NA	NA	NA	NA	NA	NA	NA	NA	NA	NA	NA	NA	NA	NA	0.064	NA	NA	NA	NA	NA	NA	NA	NA	NA	NA	NA	NA	NA	NA	NA	NA	NA	NA	NA	NA
BMI_HLN2JBGX7_mms_R1_B_BMI_Plate61WellE12_R1	4	181	3.30507	149.554	146.249	63.8755	-149.219	Terrestrial	Forests	Boreal Forests & Taiga	NA	NA	NA	NA	NA	NA	NA	NA	NA	NA	NA	NA	NA	NA	NA	NA	NA	NA	0.195	NA	NA	NA	NA	NA	NA	NA	NA	NA	NA	NA	NA	NA	NA	NA	NA	NA	NA	NA	NA
BMI_HLN2JBGX7_mms_R1_B_BMI_Plate61WellE2_R1	3	86	3.39004	97.1812	93.7911	63.8809	-145.743	Terrestrial	Forests	Boreal Forests & Taiga	NA	NA	NA	NA	NA	NA	NA	NA	NA	NA	NA	NA	NA	NA	NA	NA	NA	NA	0.025	NA	NA	NA	NA	NA	NA	NA	NA	NA	NA	NA	NA	NA	NA	NA	NA	NA	NA	NA	NA
BMI_HLN2JBGX7_mms_R1_C_BMI_Plate61WellB10_R1	3	164	3.49467	191.042	187.547	63.8884	-149.205	Terrestrial	Forests	Boreal Forests & Taiga	NA	NA	NA	NA	NA	NA	NA	NA	NA	NA	NA	NA	NA	NA	NA	NA	NA	NA	0.31	NA	NA	NA	NA	NA	NA	NA	NA	NA	NA	NA	NA	NA	NA	NA	NA	NA	NA	NA	NA
BMI_HLN2JBGX7_mms_R1_C_BMI_Plate61WellB11_R1	7	179	9.51905	243.416	233.897	63.8636	-149.274	Terrestrial	Forests	Boreal Forests & Taiga	NA	NA	NA	NA	NA	NA	NA	NA	NA	NA	NA	NA	NA	NA	NA	NA	NA	NA	0.293	NA	NA	NA	NA	NA	NA	NA	NA	NA	NA	NA	NA	NA	NA	NA	NA	NA	NA	NA	NA
BMI_HLN2JBGX7_mms_R1_C_BMI_Plate61WellB8_R1	7	114	10.6775	173.89	163.213	63.8822	-145.739	Terrestrial	Forests	Boreal Forests & Taiga	NA	NA	NA	NA	NA	NA	NA	NA	NA	NA	NA	NA	NA	NA	NA	NA	NA	NA	0.085	NA	NA	NA	NA	NA	NA	NA	NA	NA	NA	NA	NA	NA	NA	NA	NA	NA	NA	NA	NA
BMI_HLN2JBGX7_mms_R1_C_BMI_Plate61WellC8_R1	8	109	10.3317	140.769	130.437	45.7726	-122.346	Terrestrial	Forests	Temperate Conifer Forests	NA	NA	NA	NA	NA	NA	NA	NA	NA	NA	NA	NA	NA	NA	NA	NA	NA	NA	0.3	NA	NA	NA	NA	NA	NA	NA	NA	NA	NA	NA	NA	NA	NA	NA	NA	NA	NA	NA	NA
BMI_HLN2JBGX7_mms_R1_C_BMI_Plate61WellD10_R1	4	70	7.07402	123.795	116.721	63.8352	-145.748	Terrestrial	Forests	Boreal Forests & Taiga	NA	NA	NA	NA	NA	NA	NA	NA	NA	NA	NA	NA	NA	NA	NA	NA	NA	NA	0.067	NA	NA	NA	NA	NA	NA	NA	NA	NA	NA	NA	NA	NA	NA	NA	NA	NA	NA	NA	NA
BMI_HLN2JBGX7_mms_R1_C_BMI_Plate61WellD11_R1	5	82	6.97217	114.344	107.371	63.8533	-145.761	Terrestrial	Forests	Boreal Forests & Taiga	NA	NA	NA	NA	NA	NA	NA	NA	NA	NA	NA	NA	NA	NA	NA	NA	NA	NA	0.073	NA	NA	NA	NA	NA	NA	NA	NA	NA	NA	NA	NA	NA	NA	NA	NA	NA	NA	NA	NA
BMI_HLN2JBGX7_mms_R1_C_BMI_Plate61WellD4_R1	9	150	10.2245	170.408	160.183	40.174	-112.453	Terrestrial	Deserts and Xeric Shrublands	Deserts and Xeric Shrublands	NA	NA	NA	NA	NA	NA	NA	NA	NA	NA	NA	NA	NA	NA	NA	NA	NA	NA	0.32	NA	NA	NA	NA	NA	NA	NA	NA	NA	NA	NA	NA	NA	NA	NA	NA	NA	NA	NA	NA
BMI_HLN2JBGX7_mms_R1_C_BMI_Plate61WellD9_R1	6	79	7.51758	98.9815	91.4639	63.8796	-145.72	Terrestrial	Forests	Boreal Forests & Taiga	NA	NA	NA	NA	NA	NA	NA	NA	NA	NA	NA	NA	NA	NA	NA	NA	NA	NA	0.034	NA	NA	NA	NA	NA	NA	NA	NA	NA	NA	NA	NA	NA	NA	NA	NA	NA	NA	NA	NA
BMI_HLN2JBGX7_mms_R1_C_BMI_Plate61WellE9_R1	2	158	3.36958	266.197	262.827	63.8772	-149.264	Terrestrial	Forests	Boreal Forests & Taiga	NA	NA	NA	NA	NA	NA	NA	NA	NA	NA	NA	NA	NA	NA	NA	NA	NA	NA	0	NA	NA	NA	NA	NA	NA	NA	NA	NA	NA	NA	NA	NA	NA	NA	NA	NA	NA	NA	NA
BMI_HLN2JBGX7_mms_R1_D_BMI_Plate61WellB9_R1	4	18	26.4246	118.911	92.4862	63.8812	-145.753	Terrestrial	Forests	Boreal Forests & Taiga	NA	NA	NA	NA	NA	NA	NA	NA	NA	NA	NA	NA	NA	NA	NA	NA	NA	NA	0.21	NA	NA	NA	NA	NA	NA	NA	NA	NA	NA	NA	NA	NA	NA	NA	NA	NA	NA	NA	NA
BMI_HLN2JBGX7_mms_R1_D_BMI_Plate61WellC1_R1	7	139	14.9433	296.732	281.789	63.8772	-149.264	Terrestrial	Forests	Boreal Forests & Taiga	NA	NA	NA	NA	NA	NA	NA	NA	NA	NA	NA	NA	NA	NA	NA	NA	NA	NA	0.014	NA	NA	NA	NA	NA	NA	NA	NA	NA	NA	NA	NA	NA	NA	NA	NA	NA	NA	NA	NA
BMI_HLN2JBGX7_mms_R1_D_BMI_Plate61WellC10_R1	2	72	5.59789	201.524	195.926	40.1933	-112.465	Terrestrial	Deserts and Xeric Shrublands	Deserts and Xeric Shrublands	NA	NA	NA	NA	NA	NA	NA	NA	NA	NA	NA	NA	NA	NA	NA	NA	NA	NA	0.27	NA	NA	NA	NA	NA	NA	NA	NA	NA	NA	NA	NA	NA	NA	NA	NA	NA	NA	NA	NA
BMI_HLN2JBGX7_mms_R1_D_BMI_Plate61WellC11_R1	3	10	51.6541	172.18	120.526	40.2059	-112.43	Terrestrial	Deserts and Xeric Shrublands	Deserts and Xeric Shrublands	NA	NA	NA	NA	NA	NA	NA	NA	NA	NA	NA	NA	NA	NA	NA	NA	NA	NA	0.33	NA	NA	NA	NA	NA	NA	NA	NA	NA	NA	NA	NA	NA	NA	NA	NA	NA	NA	NA	NA
BMI_HLN2JBGX7_mms_R1_D_BMI_Plate61WellC3_R1	7	117	12.6754	211.86	199.184	63.8731	-149.288	Terrestrial	Forests	Boreal Forests & Taiga	NA	NA	NA	NA	NA	NA	NA	NA	NA	NA	NA	NA	NA	NA	NA	NA	NA	NA	0.14	NA	NA	NA	NA	NA	NA	NA	NA	NA	NA	NA	NA	NA	NA	NA	NA	NA	NA	NA	NA
BMI_HLN2JBGX7_mms_R1_D_BMI_Plate61WellC4_R1	8	69	19.3872	167.214	147.827	63.8755	-149.219	Terrestrial	Forests	Boreal Forests & Taiga	NA	NA	NA	NA	NA	NA	NA	NA	NA	NA	NA	NA	NA	NA	NA	NA	NA	NA	0.3	NA	NA	NA	NA	NA	NA	NA	NA	NA	NA	NA	NA	NA	NA	NA	NA	NA	NA	NA	NA
BMI_HLN2JBGX7_mms_R1_D_BMI_Plate61WellC6_R1	1	66	2.39099	157.805	155.414	63.8728	-149.221	Terrestrial	Forests	Boreal Forests & Taiga	NA	NA	NA	NA	NA	NA	NA	NA	NA	NA	NA	NA	NA	NA	NA	NA	NA	NA	0.21	NA	NA	NA	NA	NA	NA	NA	NA	NA	NA	NA	NA	NA	NA	NA	NA	NA	NA	NA	NA
BMI_HLN2JBGX7_mms_R1_D_BMI_Plate61WellD1_R1	4	96	7.18679	172.483	165.296	40.1808	-112.432	Terrestrial	Deserts and Xeric Shrublands	Deserts and Xeric Shrublands	NA	NA	NA	NA	NA	NA	NA	NA	NA	NA	NA	NA	NA	NA	NA	NA	NA	NA	0.3	NA	NA	NA	NA	NA	NA	NA	NA	NA	NA	NA	NA	NA	NA	NA	NA	NA	NA	NA	NA
BMI_HLN2JBGX7_mms_R1_D_BMI_Plate61WellD2_R1	10	81	22.1292	179.247	157.117	40.1585	-112.522	Terrestrial	Deserts and Xeric Shrublands	Deserts and Xeric Shrublands	NA	NA	NA	NA	NA	NA	NA	NA	NA	NA	NA	NA	NA	NA	NA	NA	NA	NA	0.25	NA	NA	NA	NA	NA	NA	NA	NA	NA	NA	NA	NA	NA	NA	NA	NA	NA	NA	NA	NA
BMI_HLN2JBGX7_mms_R1_D_BMI_Plate61WellD5_R1	3	23	28.7718	220.584	191.812	40.1767	-112.457	Terrestrial	Deserts and Xeric Shrublands	Deserts and Xeric Shrublands	NA	NA	NA	NA	NA	NA	NA	NA	NA	NA	NA	NA	NA	NA	NA	NA	NA	NA	0.3	NA	NA	NA	NA	NA	NA	NA	NA	NA	NA	NA	NA	NA	NA	NA	NA	NA	NA	NA	NA
BMI_HLN2JBGX7_mms_R1_D_BMI_Plate61WellD6_R1	3	54	10.9654	197.378	186.412	40.1737	-112.457	Terrestrial	Deserts and Xeric Shrublands	Deserts and Xeric Shrublands	NA	NA	NA	NA	NA	NA	NA	NA	NA	NA	NA	NA	NA	NA	NA	NA	NA	NA	0.3	NA	NA	NA	NA	NA	NA	NA	NA	NA	NA	NA	NA	NA	NA	NA	NA	NA	NA	NA	NA
BMI_HLN2JBGX7_mms_R1_D_BMI_Plate61WellD7_R1	5	39	25.1054	195.822	170.717	40.1754	-112.454	Terrestrial	Deserts and Xeric Shrublands	Deserts and Xeric Shrublands	NA	NA	NA	NA	NA	NA	NA	NA	NA	NA	NA	NA	NA	NA	NA	NA	NA	NA	0.32	NA	NA	NA	NA	NA	NA	NA	NA	NA	NA	NA	NA	NA	NA	NA	NA	NA	NA	NA	NA
BMI_HLN2JBGX7_mms_R1_D_BMI_Plate61WellD8_R1	4	11	27.1905	74.7738	47.5833	63.8924	-145.77	Terrestrial	Forests	Boreal Forests & Taiga	NA	NA	NA	NA	NA	NA	NA	NA	NA	NA	NA	NA	NA	NA	NA	NA	NA	NA	0.04	NA	NA	NA	NA	NA	NA	NA	NA	NA	NA	NA	NA	NA	NA	NA	NA	NA	NA	NA	NA
BMI_HLN2JBGX7_mms_R1_D_BMI_Plate61WellE3_R1	4	31	11.867	91.9692	80.1022	63.8778	-145.754	Terrestrial	Forests	Boreal Forests & Taiga	NA	NA	NA	NA	NA	NA	NA	NA	NA	NA	NA	NA	NA	NA	NA	NA	NA	NA	0.105	NA	NA	NA	NA	NA	NA	NA	NA	NA	NA	NA	NA	NA	NA	NA	NA	NA	NA	NA	NA
BMI_HLN2JBGX7_mms_R1_D_BMI_Plate61WellE4_R1	2	40	4.20363	84.0725	79.8689	63.8822	-145.739	Terrestrial	Forests	Boreal Forests & Taiga	NA	NA	NA	NA	NA	NA	NA	NA	NA	NA	NA	NA	NA	NA	NA	NA	NA	NA	0.17	NA	NA	NA	NA	NA	NA	NA	NA	NA	NA	NA	NA	NA	NA	NA	NA	NA	NA	NA	NA
BMI_HLN2JBGX7_mms_R1_D_BMI_Plate61WellE8_R1	4	43	8.16288	87.751	79.5881	63.8977	-149.225	Terrestrial	Forests	Boreal Forests & Taiga	NA	NA	NA	NA	NA	NA	NA	NA	NA	NA	NA	NA	NA	NA	NA	NA	NA	NA	0.158	NA	NA	NA	NA	NA	NA	NA	NA	NA	NA	NA	NA	NA	NA	NA	NA	NA	NA	NA	NA
BMI_HLYVNBGX5_mms_R1_A_BMI_Plate19WellA10_mms_R1	6	68	29.5041	334.38	304.876	40.4639	-103.035	Terrestrial	Grasslands & Shrublands	Temperate Grasslands Savannas and Shrublands	NA	NA	NA	NA	NA	NA	NA	NA	NA	NA	NA	NA	NA	NA	NA	NA	NA	NA	0.15	NA	NA	NA	NA	NA	NA	NA	NA	NA	NA	NA	NA	NA	NA	NA	NA	NA	NA	NA	NA
BMI_HLYVNBGX5_mms_R1_A_BMI_Plate19WellA11_mms_R1	4	50	22.0361	275.451	253.415	40.4607	-103.033	Terrestrial	Grasslands & Shrublands	Temperate Grasslands Savannas and Shrublands	NA	NA	NA	NA	NA	NA	NA	NA	NA	NA	NA	NA	NA	NA	NA	NA	NA	NA	0.155	NA	NA	NA	NA	NA	NA	NA	NA	NA	NA	NA	NA	NA	NA	NA	NA	NA	NA	NA	NA
BMI_HLYVNBGX5_mms_R1_A_BMI_Plate19WellA12_mms_R1	3	41	19.1147	261.234	242.119	40.4808	-103.019	Terrestrial	Grasslands & Shrublands	Temperate Grasslands Savannas and Shrublands	NA	NA	NA	NA	NA	NA	NA	NA	NA	NA	NA	NA	NA	NA	NA	NA	NA	NA	0.16	NA	NA	NA	NA	NA	NA	NA	NA	NA	NA	NA	NA	NA	NA	NA	NA	NA	NA	NA	NA
BMI_HLYVNBGX5_mms_R1_A_BMI_Plate19WellB10_mms_R1	1	17	6.70007	113.901	107.201	45.5068	-89.5871	Terrestrial	Forests	Temperate Broadleaf and Mixed Forests	NA	NA	NA	NA	NA	NA	NA	NA	NA	NA	NA	NA	NA	NA	NA	NA	NA	NA	0.06	NA	NA	NA	NA	NA	NA	NA	NA	NA	NA	NA	NA	NA	NA	NA	NA	NA	NA	NA	NA
BMI_HLYVNBGX5_mms_R1_A_BMI_Plate19WellB11_mms_R1	5	32	26.9596	172.541	145.582	45.5089	-89.5883	Terrestrial	Forests	Temperate Broadleaf and Mixed Forests	NA	NA	NA	NA	NA	NA	NA	NA	NA	NA	NA	NA	NA	NA	NA	NA	NA	NA	0.28	NA	NA	NA	NA	NA	NA	NA	NA	NA	NA	NA	NA	NA	NA	NA	NA	NA	NA	NA	NA
BMI_HLYVNBGX5_mms_R1_A_BMI_Plate19WellB12_mms_R1	1	35	5.17842	181.245	176.066	45.5057	-89.5874	Terrestrial	Forests	Temperate Broadleaf and Mixed Forests	NA	NA	NA	NA	NA	NA	NA	NA	NA	NA	NA	NA	NA	NA	NA	NA	NA	NA	0.3	NA	NA	NA	NA	NA	NA	NA	NA	NA	NA	NA	NA	NA	NA	NA	NA	NA	NA	NA	NA
BMI_HLYVNBGX5_mms_R1_A_BMI_Plate19WellB9_mms_R1	4	20	30.4825	152.413	121.93	45.8025	-90.0621	Terrestrial	Forests	Temperate Broadleaf and Mixed Forests	NA	NA	NA	NA	NA	NA	NA	NA	NA	NA	NA	NA	NA	NA	NA	NA	NA	NA	0.04	NA	NA	NA	NA	NA	NA	NA	NA	NA	NA	NA	NA	NA	NA	NA	NA	NA	NA	NA	NA
BMI_HLYVNBGX5_mms_R1_A_BMI_Plate19WellC10_mms_R1	2	30	6.34454	95.1682	88.8236	46.2185	-89.5079	Terrestrial	Forests	Temperate Broadleaf and Mixed Forests	NA	NA	NA	NA	NA	NA	NA	NA	NA	NA	NA	NA	NA	NA	NA	NA	NA	NA	0.08	NA	NA	NA	NA	NA	NA	NA	NA	NA	NA	NA	NA	NA	NA	NA	NA	NA	NA	NA	NA
BMI_HLYVNBGX5_mms_R1_A_BMI_Plate19WellC11_mms_R1	3	85	7.45371	211.188	203.735	46.2546	-89.5127	Terrestrial	Forests	Temperate Broadleaf and Mixed Forests	NA	NA	NA	NA	NA	NA	NA	NA	NA	NA	NA	NA	NA	NA	NA	NA	NA	NA	0.29	NA	NA	NA	NA	NA	NA	NA	NA	NA	NA	NA	NA	NA	NA	NA	NA	NA	NA	NA	NA
BMI_HLYVNBGX5_mms_R1_A_BMI_Plate19WellC12_mms_R1	6	37	15.9361	98.2729	82.3368	46.2487	-89.5361	Terrestrial	Forests	Temperate Broadleaf and Mixed Forests	NA	NA	NA	NA	NA	NA	NA	NA	NA	NA	NA	NA	NA	NA	NA	NA	NA	NA	0.3	NA	NA	NA	NA	NA	NA	NA	NA	NA	NA	NA	NA	NA	NA	NA	NA	NA	NA	NA	NA
BMI_HLYVNBGX5_mms_R1_A_BMI_Plate19WellC9_mms_R1	5	28	17.7698	99.5108	81.741	46.2313	-89.5419	Terrestrial	Forests	Temperate Broadleaf and Mixed Forests	NA	NA	NA	NA	NA	NA	NA	NA	NA	NA	NA	NA	NA	NA	NA	NA	NA	NA	0.038	NA	NA	NA	NA	NA	NA	NA	NA	NA	NA	NA	NA	NA	NA	NA	NA	NA	NA	NA	NA
BMI_HLYVNBGX5_mms_R1_B_BMI_Plate19WellD10_mms_R1	6	54	13.3597	120.237	106.878	40.0423	-105.559	Terrestrial	Forests	Temperate Conifer Forests	NA	NA	NA	NA	NA	NA	NA	NA	NA	NA	NA	NA	NA	NA	NA	NA	NA	NA	0.15	NA	NA	NA	NA	NA	NA	NA	NA	NA	NA	NA	NA	NA	NA	NA	NA	NA	NA	NA	NA
BMI_HLYVNBGX5_mms_R1_B_BMI_Plate19WellD11_mms_R1	7	72	17.4008	178.98	161.579	40.0504	-105.583	Terrestrial	Forests	Temperate Conifer Forests	NA	NA	NA	NA	NA	NA	NA	NA	NA	NA	NA	NA	NA	NA	NA	NA	NA	NA	0.095	NA	NA	NA	NA	NA	NA	NA	NA	NA	NA	NA	NA	NA	NA	NA	NA	NA	NA	NA	NA
BMI_HLYVNBGX5_mms_R1_B_BMI_Plate19WellD12_mms_R1	3	76	10.7964	273.509	262.712	33.3753	-97.5952	Terrestrial	Grasslands & Shrublands	Temperate Grasslands Savannas and Shrublands	NA	NA	NA	NA	NA	NA	NA	NA	NA	NA	NA	NA	NA	NA	NA	NA	NA	NA	0.3	NA	NA	NA	NA	NA	NA	NA	NA	NA	NA	NA	NA	NA	NA	NA	NA	NA	NA	NA	NA
BMI_HLYVNBGX5_mms_R1_B_BMI_Plate19WellD9_mms_R1	5	56	18.7833	210.373	191.59	40.0485	-105.584	Terrestrial	Forests	Temperate Conifer Forests	NA	NA	NA	NA	NA	NA	NA	NA	NA	NA	NA	NA	NA	NA	NA	NA	NA	NA	0.18	NA	NA	NA	NA	NA	NA	NA	NA	NA	NA	NA	NA	NA	NA	NA	NA	NA	NA	NA	NA
BMI_HLYVNBGX5_mms_R1_B_BMI_Plate19WellE4_mms_R1	6	54	17.197	154.773	137.576	40.8184	-104.707	Terrestrial	Grasslands & Shrublands	Temperate Grasslands Savannas and Shrublands	NA	NA	NA	NA	NA	NA	NA	NA	NA	NA	NA	NA	NA	NA	NA	NA	NA	NA	0.16	NA	NA	NA	NA	NA	NA	NA	NA	NA	NA	NA	NA	NA	NA	NA	NA	NA	NA	NA	NA
BMI_HLYVNBGX5_mms_R1_B_BMI_Plate19WellE5_mms_R1	5	115	11.5509	265.67	254.119	40.8148	-104.748	Terrestrial	Grasslands & Shrublands	Temperate Grasslands Savannas and Shrublands	NA	NA	NA	NA	NA	NA	NA	NA	NA	NA	NA	NA	NA	NA	NA	NA	NA	NA	0.165	NA	NA	NA	NA	NA	NA	NA	NA	NA	NA	NA	NA	NA	NA	NA	NA	NA	NA	NA	NA
BMI_HLYVNBGX5_mms_R1_B_BMI_Plate19WellE6_mms_R1	4	63	11.8121	186.04	174.228	40.8531	-104.728	Terrestrial	Grasslands & Shrublands	Temperate Grasslands Savannas and Shrublands	NA	NA	NA	NA	NA	NA	NA	NA	NA	NA	NA	NA	NA	NA	NA	NA	NA	NA	0.153	NA	NA	NA	NA	NA	NA	NA	NA	NA	NA	NA	NA	NA	NA	NA	NA	NA	NA	NA	NA
BMI_HLYVNBGX5_mms_R1_B_BMI_Plate19WellE7_mms_R1	7	137	32.763	641.219	608.456	18.0191	-67.0755	Terrestrial	Forests	Tropical and Subtropical Dry Broadleaf Forests	NA	NA	NA	NA	NA	NA	NA	NA	NA	NA	NA	NA	NA	NA	NA	NA	NA	NA	0.3	NA	NA	NA	NA	NA	NA	NA	NA	NA	NA	NA	NA	NA	NA	NA	NA	NA	NA	NA	NA
BMI_HLYVNBGX5_mms_R1_C_BMI_Plate19WellE10_mms_R1	8	144	28.0828	505.49	477.407	18.0354	-67.0733	Terrestrial	Forests	Tropical and Subtropical Dry Broadleaf Forests	NA	NA	NA	NA	NA	NA	NA	NA	NA	NA	NA	NA	NA	NA	NA	NA	NA	NA	0.25	NA	NA	NA	NA	NA	NA	NA	NA	NA	NA	NA	NA	NA	NA	NA	NA	NA	NA	NA	NA
BMI_HLYVNBGX5_mms_R1_C_BMI_Plate19WellE11_mms_R1	3	24	16.1729	129.383	113.21	31.1984	-84.4672	Terrestrial	Forests	Temperate Conifer Forests	NA	NA	NA	NA	NA	NA	NA	NA	NA	NA	NA	NA	NA	NA	NA	NA	NA	NA	0.3	NA	NA	NA	NA	NA	NA	NA	NA	NA	NA	NA	NA	NA	NA	NA	NA	NA	NA	NA	NA
BMI_HLYVNBGX5_mms_R1_C_BMI_Plate19WellE12_mms_R1	5	37	19.1233	141.512	122.389	31.1877	-84.4558	Terrestrial	Forests	Temperate Conifer Forests	NA	NA	NA	NA	NA	NA	NA	NA	NA	NA	NA	NA	NA	NA	NA	NA	NA	NA	0.3	NA	NA	NA	NA	NA	NA	NA	NA	NA	NA	NA	NA	NA	NA	NA	NA	NA	NA	NA	NA
BMI_HLYVNBGX5_mms_R1_C_BMI_Plate19WellF1_mms_R1	9	117	24.1079	313.403	289.295	39.1109	-96.5522	Terrestrial	Grasslands & Shrublands	Temperate Grasslands Savannas and Shrublands	NA	NA	NA	NA	NA	NA	NA	NA	NA	NA	NA	NA	NA	NA	NA	NA	NA	NA	0.12	NA	NA	NA	NA	NA	NA	NA	NA	NA	NA	NA	NA	NA	NA	NA	NA	NA	NA	NA	NA
BMI_HLYVNBGX5_mms_R1_C_BMI_Plate19WellF2_mms_R1	4	106	10.694	283.39	272.696	39.0751	-96.5559	Terrestrial	Grasslands & Shrublands	Temperate Grasslands Savannas and Shrublands	NA	NA	NA	NA	NA	NA	NA	NA	NA	NA	NA	NA	NA	NA	NA	NA	NA	NA	0.095	NA	NA	NA	NA	NA	NA	NA	NA	NA	NA	NA	NA	NA	NA	NA	NA	NA	NA	NA	NA
BMI_HLYVNBGX5_mms_R1_C_BMI_Plate19WellF3_mms_R1	4	58	10.4495	151.517	141.068	33.4143	-97.5971	Terrestrial	Grasslands & Shrublands	Temperate Grasslands Savannas and Shrublands	NA	NA	NA	NA	NA	NA	NA	NA	NA	NA	NA	NA	NA	NA	NA	NA	NA	NA	0.045	NA	NA	NA	NA	NA	NA	NA	NA	NA	NA	NA	NA	NA	NA	NA	NA	NA	NA	NA	NA
BMI_HLYVNBGX5_mms_R1_D_BMI_Plate19WellF10_mms_R2	3	57	8.79976	167.196	158.396	42.4368	-72.2289	Terrestrial	Forests	Temperate Broadleaf and Mixed Forests	NA	NA	NA	NA	NA	NA	NA	NA	NA	NA	NA	NA	NA	NA	NA	NA	NA	NA	0.06	NA	NA	NA	NA	NA	NA	NA	NA	NA	NA	NA	NA	NA	NA	NA	NA	NA	NA	NA	NA
BMI_HLYVNBGX5_mms_R1_D_BMI_Plate19WellF11_mms_R2	1	43	2.08217	89.5331	87.4509	NA	NA	Terrestrial	NA	NA	NA	NA	NA	NA	NA	NA	NA	NA	NA	NA	NA	NA	NA	NA	NA	NA	NA	NA	NA	NA	NA	NA	NA	NA	NA	NA	NA	NA	NA	NA	NA	NA	NA	NA	NA	NA	NA	NA	NA
BMI_HLYVNBGX5_mms_R1_D_BMI_Plate19WellF12_mms_R2	1	31	2.66908	82.7416	80.0725	NA	NA	Terrestrial	NA	NA	NA	NA	NA	NA	NA	NA	NA	NA	NA	NA	NA	NA	NA	NA	NA	NA	NA	NA	NA	NA	NA	NA	NA	NA	NA	NA	NA	NA	NA	NA	NA	NA	NA	NA	NA	NA	NA	NA	NA
BMI_HLYVNBGX5_mms_R1_D_BMI_Plate19WellF6_mms_R2	2	50	4.89719	122.43	117.532	33.404	-97.5711	Terrestrial	Grasslands & Shrublands	Temperate Grasslands Savannas and Shrublands	NA	NA	NA	NA	NA	NA	NA	NA	NA	NA	NA	NA	NA	NA	NA	NA	NA	NA	0.049	NA	NA	NA	NA	NA	NA	NA	NA	NA	NA	NA	NA	NA	NA	NA	NA	NA	NA	NA	NA
BMI_HLYVNBGX5_mms_R1_D_BMI_Plate19WellF7_mms_R2	2	31	7.92496	122.837	114.912	33.3788	-97.6467	Terrestrial	Grasslands & Shrublands	Temperate Grasslands Savannas and Shrublands	NA	NA	NA	NA	NA	NA	NA	NA	NA	NA	NA	NA	NA	NA	NA	NA	NA	NA	0.022	NA	NA	NA	NA	NA	NA	NA	NA	NA	NA	NA	NA	NA	NA	NA	NA	NA	NA	NA	NA
BMI_HLYVNBGX5_mms_R1_E_BMI_Plate19WellG3_mms_R1	0	35	0	100.675	100.675	44.0416	-71.2869	Terrestrial	Forests	Temperate Broadleaf and Mixed Forests	NA	NA	NA	NA	NA	NA	NA	NA	NA	NA	NA	NA	NA	NA	NA	NA	NA	NA	0.153	NA	NA	NA	NA	NA	NA	NA	NA	NA	NA	NA	NA	NA	NA	NA	NA	NA	NA	NA	NA
BMI_HM2FCBGX7_mms_R1_A_BMI_Plate61WellF9_R1	15	806	7.22082	387.999	380.778	68.6168	-149.629	Terrestrial	Tundra	Tundra	NA	NA	NA	NA	NA	NA	NA	NA	NA	NA	NA	NA	NA	NA	NA	NA	NA	NA	0.29	NA	NA	NA	NA	NA	NA	NA	NA	NA	NA	NA	NA	NA	NA	NA	NA	NA	NA	NA	NA
BMI_HM2FCBGX7_mms_R1_A_BMI_Plate61WellH2_R1	8	215	3.92668	105.529	101.603	40.0423	-105.559	Terrestrial	Forests	Temperate Conifer Forests	NA	NA	NA	NA	NA	NA	NA	NA	NA	NA	NA	NA	NA	NA	NA	NA	NA	NA	0.051	NA	NA	NA	NA	NA	NA	NA	NA	NA	NA	NA	NA	NA	NA	NA	NA	NA	NA	NA	NA
BMI_HM2FCBGX7_mms_R1_B_BMI_Plate61WellF10_R1	16	232	9.67185	140.242	130.57	68.6168	-149.629	Terrestrial	Tundra	Tundra	NA	NA	NA	NA	NA	NA	NA	NA	NA	NA	NA	NA	NA	NA	NA	NA	NA	NA	0.07	NA	NA	NA	NA	NA	NA	NA	NA	NA	NA	NA	NA	NA	NA	NA	NA	NA	NA	NA	NA
BMI_HM2FCBGX7_mms_R1_C_BMI_Plate61WellG12_R1	3	302	2.04838	206.204	204.155	40.8189	-104.749	Terrestrial	Grasslands & Shrublands	Temperate Grasslands Savannas and Shrublands	NA	NA	NA	NA	NA	NA	NA	NA	NA	NA	NA	NA	NA	NA	NA	NA	NA	NA	0.26	NA	NA	NA	NA	NA	NA	NA	NA	NA	NA	NA	NA	NA	NA	NA	NA	NA	NA	NA	NA
BMI_HM2FCBGX7_mms_R1_C_BMI_Plate61WellG2_R1	21	290	13.3884	184.887	171.499	68.6221	-149.28	Terrestrial	Tundra	Tundra	NA	NA	NA	NA	NA	NA	NA	NA	NA	NA	NA	NA	NA	NA	NA	NA	NA	NA	0.085	NA	NA	NA	NA	NA	NA	NA	NA	NA	NA	NA	NA	NA	NA	NA	NA	NA	NA	NA	NA
BMI_HM2FCBGX7_mms_R1_C_BMI_Plate61WellG7_R1	21	466	14.8758	330.102	315.226	68.6655	-149.375	Terrestrial	Tundra	Tundra	NA	NA	NA	NA	NA	NA	NA	NA	NA	NA	NA	NA	NA	NA	NA	NA	NA	NA	0.155	NA	NA	NA	NA	NA	NA	NA	NA	NA	NA	NA	NA	NA	NA	NA	NA	NA	NA	NA	NA
BMI_HM2FCBGX7_mms_R1_C_BMI_Plate61WellG8_R1	3	184	1.97579	121.182	119.206	68.6655	-149.375	Terrestrial	Tundra	Tundra	NA	NA	NA	NA	NA	NA	NA	NA	NA	NA	NA	NA	NA	NA	NA	NA	NA	NA	0.076	NA	NA	NA	NA	NA	NA	NA	NA	NA	NA	NA	NA	NA	NA	NA	NA	NA	NA	NA	NA
BMI_HM2FCBGX7_mms_R1_D_BMI_Plate61WellF2_R1	4	119	3.68773	109.71	106.022	63.8728	-149.221	Terrestrial	Forests	Boreal Forests & Taiga	NA	NA	NA	NA	NA	NA	NA	NA	NA	NA	NA	NA	NA	NA	NA	NA	NA	NA	0.23	NA	NA	NA	NA	NA	NA	NA	NA	NA	NA	NA	NA	NA	NA	NA	NA	NA	NA	NA	NA
BMI_HM2FCBGX7_mms_R1_D_BMI_Plate61WellF3_R1	4	149	3.60533	134.299	130.693	63.8751	-149.21	Terrestrial	Forests	Boreal Forests & Taiga	NA	NA	NA	NA	NA	NA	NA	NA	NA	NA	NA	NA	NA	NA	NA	NA	NA	NA	0.195	NA	NA	NA	NA	NA	NA	NA	NA	NA	NA	NA	NA	NA	NA	NA	NA	NA	NA	NA	NA
BMI_HM2FCBGX7_mms_R1_D_BMI_Plate61WellH3_R1	9	84	8.32874	77.7349	69.4062	40.0411	-105.547	Terrestrial	Forests	Temperate Conifer Forests	NA	NA	NA	NA	NA	NA	NA	NA	NA	NA	NA	NA	NA	NA	NA	NA	NA	NA	0.119	NA	NA	NA	NA	NA	NA	NA	NA	NA	NA	NA	NA	NA	NA	NA	NA	NA	NA	NA	NA
BMI_HM2FCBGX7_mms_R1_E_BMI_Plate61WellG4_R1	13	207	11.9733	190.652	178.679	68.6667	-149.37	Terrestrial	Tundra	Tundra	NA	NA	NA	NA	NA	NA	NA	NA	NA	NA	NA	NA	NA	NA	NA	NA	NA	NA	0.295	NA	NA	NA	NA	NA	NA	NA	NA	NA	NA	NA	NA	NA	NA	NA	NA	NA	NA	NA	NA
BMI_HM2FCBGX7_mms_R1_E_BMI_Plate61WellG5_R1	7	336	6.26306	300.627	294.364	68.6641	-149.381	Terrestrial	Tundra	Tundra	NA	NA	NA	NA	NA	NA	NA	NA	NA	NA	NA	NA	NA	NA	NA	NA	NA	NA	0.068	NA	NA	NA	NA	NA	NA	NA	NA	NA	NA	NA	NA	NA	NA	NA	NA	NA	NA	NA	NA
BMI_HM2FCBGX7_mms_R1_F_BMI_Plate61WellF8_R1	51	255	52.4159	262.079	209.663	68.6402	-149.643	Terrestrial	Tundra	Tundra	NA	NA	NA	NA	NA	NA	NA	NA	NA	NA	NA	NA	NA	NA	NA	NA	NA	NA	0.3	NA	NA	NA	NA	NA	NA	NA	NA	NA	NA	NA	NA	NA	NA	NA	NA	NA	NA	NA	NA
BMI_HM2FCBGX7_mms_R1_F_BMI_Plate61WellG6_R1	3	144	2.98116	143.096	140.114	68.6641	-149.381	Terrestrial	Tundra	Tundra	NA	NA	NA	NA	NA	NA	NA	NA	NA	NA	NA	NA	NA	NA	NA	NA	NA	NA	0.01	NA	NA	NA	NA	NA	NA	NA	NA	NA	NA	NA	NA	NA	NA	NA	NA	NA	NA	NA	NA
BMI_HM2FCBGX7_mms_R1_G_BMI_Plate61WellH1_R1	1	70	1.62406	113.684	112.06	40.0423	-105.559	Terrestrial	Forests	Temperate Conifer Forests	NA	NA	NA	NA	NA	NA	NA	NA	NA	NA	NA	NA	NA	NA	NA	NA	NA	NA	0.171	NA	NA	NA	NA	NA	NA	NA	NA	NA	NA	NA	NA	NA	NA	NA	NA	NA	NA	NA	NA
BMI_HM2FCBGX7_mms_R1_G_BMI_Plate61WellH10_R1	2	167	2.2334	186.489	184.255	40.0485	-105.584	Terrestrial	Forests	Temperate Conifer Forests	NA	NA	NA	NA	NA	NA	NA	NA	NA	NA	NA	NA	NA	NA	NA	NA	NA	NA	0.135	NA	NA	NA	NA	NA	NA	NA	NA	NA	NA	NA	NA	NA	NA	NA	NA	NA	NA	NA	NA
BMI_HM2FCBGX7_mms_R1_G_BMI_Plate61WellH8_R1	6	87	7.41772	107.557	100.139	40.0465	-105.585	Terrestrial	Forests	Temperate Conifer Forests	NA	NA	NA	NA	NA	NA	NA	NA	NA	NA	NA	NA	NA	NA	NA	NA	NA	NA	0.054	NA	NA	NA	NA	NA	NA	NA	NA	NA	NA	NA	NA	NA	NA	NA	NA	NA	NA	NA	NA
BMI_HM2FCBGX7_mms_R1_G_BMI_Plate61WellH9_R1	1	175	1.13827	199.196	198.058	40.0504	-105.583	Terrestrial	Forests	Temperate Conifer Forests	NA	NA	NA	NA	NA	NA	NA	NA	NA	NA	NA	NA	NA	NA	NA	NA	NA	NA	0.035	NA	NA	NA	NA	NA	NA	NA	NA	NA	NA	NA	NA	NA	NA	NA	NA	NA	NA	NA	NA
BMI_HM2FCBGX7_mms_R1_G_BMI_Plate67WellA4_R1	4	49	12.6163	154.55	141.934	40.2759	-105.547	Terrestrial	Forests	Temperate Conifer Forests	NA	NA	NA	NA	NA	NA	NA	NA	NA	NA	NA	NA	NA	NA	NA	NA	NA	NA	0.053	NA	NA	NA	NA	NA	NA	NA	NA	NA	NA	NA	NA	NA	NA	NA	NA	NA	NA	NA	NA
BMI_HM7C7BGX5_mms_R1_A_BMI_Plate25WellH10_R1	5	75	11.5945	173.918	162.323	47.1275	-99.2463	Terrestrial	Grasslands & Shrublands	Temperate Grasslands Savannas and Shrublands	NA	NA	NA	NA	NA	NA	NA	NA	NA	NA	NA	NA	NA	NA	NA	NA	NA	NA	0.305	NA	NA	NA	NA	NA	NA	NA	NA	NA	NA	NA	NA	NA	NA	NA	NA	NA	NA	NA	NA
BMI_HM7C7BGX5_mms_R1_A_BMI_Plate25WellH11_R1	20	80	62.3917	249.567	187.175	47.1275	-99.2463	Terrestrial	Grasslands & Shrublands	Temperate Grasslands Savannas and Shrublands	NA	NA	NA	NA	NA	NA	NA	NA	NA	NA	NA	NA	NA	NA	NA	NA	NA	NA	0.065	NA	NA	NA	NA	NA	NA	NA	NA	NA	NA	NA	NA	NA	NA	NA	NA	NA	NA	NA	NA
BMI_HM7C7BGX5_mms_R1_A_BMI_Plate25WellH7_R1	8	218	11.8958	324.16	312.265	47.131	-99.2428	Terrestrial	Grasslands & Shrublands	Temperate Grasslands Savannas and Shrublands	NA	NA	NA	NA	NA	NA	NA	NA	NA	NA	NA	NA	NA	NA	NA	NA	NA	NA	0.305	NA	NA	NA	NA	NA	NA	NA	NA	NA	NA	NA	NA	NA	NA	NA	NA	NA	NA	NA	NA
BMI_HM7C7BGX5_mms_R1_A_BMI_Plate25WellH8_R1	7	123	10.111	177.664	167.553	47.1283	-99.2435	Terrestrial	Grasslands & Shrublands	Temperate Grasslands Savannas and Shrublands	NA	NA	NA	NA	NA	NA	NA	NA	NA	NA	NA	NA	NA	NA	NA	NA	NA	NA	0.3	NA	NA	NA	NA	NA	NA	NA	NA	NA	NA	NA	NA	NA	NA	NA	NA	NA	NA	NA	NA
BMI_HM7C7BGX5_mms_R1_A_BMI_Plate25WellH9_R1	7	263	5.69835	214.095	208.397	47.1283	-99.2435	Terrestrial	Grasslands & Shrublands	Temperate Grasslands Savannas and Shrublands	NA	NA	NA	NA	NA	NA	NA	NA	NA	NA	NA	NA	NA	NA	NA	NA	NA	NA	0.035	NA	NA	NA	NA	NA	NA	NA	NA	NA	NA	NA	NA	NA	NA	NA	NA	NA	NA	NA	NA
BMI_HM7C7BGX5_mms_R1_B_BMI_Plate28WellF6_R1	15	286	14.7709	281.632	266.861	39.0879	-77.9584	Terrestrial	Forests	Temperate Broadleaf and Mixed Forests	NA	NA	NA	NA	NA	NA	NA	NA	NA	NA	NA	NA	NA	NA	NA	NA	NA	NA	0.305	NA	NA	NA	NA	NA	NA	NA	NA	NA	NA	NA	NA	NA	NA	NA	NA	NA	NA	NA	NA
BMI_HM7C7BGX5_mms_R1_B_BMI_Plate28WellF7_R1	9	203	10.8379	244.456	233.618	39.0923	-77.9808	Terrestrial	Forests	Temperate Broadleaf and Mixed Forests	NA	NA	NA	NA	NA	NA	NA	NA	NA	NA	NA	NA	NA	NA	NA	NA	NA	NA	0.302	NA	NA	NA	NA	NA	NA	NA	NA	NA	NA	NA	NA	NA	NA	NA	NA	NA	NA	NA	NA
BMI_HM7C7BGX5_mms_R1_B_BMI_Plate28WellF8_R1	5	227	6.57101	298.324	291.753	39.0789	-77.9637	Terrestrial	Forests	Temperate Broadleaf and Mixed Forests	NA	NA	NA	NA	NA	NA	NA	NA	NA	NA	NA	NA	NA	NA	NA	NA	NA	NA	0.303	NA	NA	NA	NA	NA	NA	NA	NA	NA	NA	NA	NA	NA	NA	NA	NA	NA	NA	NA	NA
BMI_HM7C7BGX5_mms_R1_B_BMI_Plate28WellF9_R1	11	155	17.8519	251.55	233.698	39.0875	-77.9626	Terrestrial	Forests	Temperate Broadleaf and Mixed Forests	NA	NA	NA	NA	NA	NA	NA	NA	NA	NA	NA	NA	NA	NA	NA	NA	NA	NA	0.309	NA	NA	NA	NA	NA	NA	NA	NA	NA	NA	NA	NA	NA	NA	NA	NA	NA	NA	NA	NA
BMI_HM7C7BGX5_mms_R1_C_BMI_Plate28WellF10_R1	15	190	17.7808	225.223	207.442	39.0875	-77.9719	Terrestrial	Forests	Temperate Broadleaf and Mixed Forests	NA	NA	NA	NA	NA	NA	NA	NA	NA	NA	NA	NA	NA	NA	NA	NA	NA	NA	0.303	NA	NA	NA	NA	NA	NA	NA	NA	NA	NA	NA	NA	NA	NA	NA	NA	NA	NA	NA	NA
BMI_HM7C7BGX5_mms_R1_C_BMI_Plate28WellF11_R1	4	158	4.87124	192.414	187.543	39.0855	-77.9693	Terrestrial	Forests	Temperate Broadleaf and Mixed Forests	NA	NA	NA	NA	NA	NA	NA	NA	NA	NA	NA	NA	NA	NA	NA	NA	NA	NA	0.305	NA	NA	NA	NA	NA	NA	NA	NA	NA	NA	NA	NA	NA	NA	NA	NA	NA	NA	NA	NA
BMI_HM7C7BGX5_mms_R1_C_BMI_Plate28WellF12_R1	14	328	13.8191	323.763	309.943	39.0588	-78.0705	Terrestrial	Forests	Temperate Broadleaf and Mixed Forests	NA	NA	NA	NA	NA	NA	NA	NA	NA	NA	NA	NA	NA	NA	NA	NA	NA	NA	0.304	NA	NA	NA	NA	NA	NA	NA	NA	NA	NA	NA	NA	NA	NA	NA	NA	NA	NA	NA	NA
BMI_HM7C7BGX5_mms_R1_C_BMI_Plate28WellG1_R1	6	129	11.7047	251.65	239.946	39.0586	-78.0733	Terrestrial	Forests	Temperate Broadleaf and Mixed Forests	NA	NA	NA	NA	NA	NA	NA	NA	NA	NA	NA	NA	NA	NA	NA	NA	NA	NA	0.3	NA	NA	NA	NA	NA	NA	NA	NA	NA	NA	NA	NA	NA	NA	NA	NA	NA	NA	NA	NA
BMI_HM7C7BGX5_mms_R1_D_BMI_Plate28WellG3_R1	10	213	11.2819	240.305	229.023	39.0577	-78.0709	Terrestrial	Forests	Temperate Broadleaf and Mixed Forests	NA	NA	NA	NA	NA	NA	NA	NA	NA	NA	NA	NA	NA	NA	NA	NA	NA	NA	0.301	NA	NA	NA	NA	NA	NA	NA	NA	NA	NA	NA	NA	NA	NA	NA	NA	NA	NA	NA	NA
BMI_HM7C7BGX5_mms_R1_D_BMI_Plate28WellG4_R1	7	123	8.83484	155.241	146.406	38.8833	-78.1204	Terrestrial	Forests	Temperate Broadleaf and Mixed Forests	NA	NA	NA	NA	NA	NA	NA	NA	NA	NA	NA	NA	NA	NA	NA	NA	NA	NA	0.304	NA	NA	NA	NA	NA	NA	NA	NA	NA	NA	NA	NA	NA	NA	NA	NA	NA	NA	NA	NA
BMI_HM7C7BGX5_mms_R1_D_BMI_Plate28WellG5_R1	4	174	4.95368	215.485	210.532	38.8969	-78.1465	Terrestrial	Forests	Temperate Broadleaf and Mixed Forests	NA	NA	NA	NA	NA	NA	NA	NA	NA	NA	NA	NA	NA	NA	NA	NA	NA	NA	0.28	NA	NA	NA	NA	NA	NA	NA	NA	NA	NA	NA	NA	NA	NA	NA	NA	NA	NA	NA	NA
BMI_HM7C7BGX5_mms_R1_D_BMI_Plate28WellG6_R1	10	196	12.7341	249.587	236.853	38.9005	-78.1619	Terrestrial	Forests	Temperate Broadleaf and Mixed Forests	NA	NA	NA	NA	NA	NA	NA	NA	NA	NA	NA	NA	NA	NA	NA	NA	NA	NA	0.273	NA	NA	NA	NA	NA	NA	NA	NA	NA	NA	NA	NA	NA	NA	NA	NA	NA	NA	NA	NA
BMI_HM7C7BGX5_mms_R1_E_BMI_Plate28WellG10_R1	4	101	8.376	211.494	203.118	38.8906	-78.1394	Terrestrial	Forests	Temperate Broadleaf and Mixed Forests	NA	NA	NA	NA	NA	NA	NA	NA	NA	NA	NA	NA	NA	NA	NA	NA	NA	NA	0.261	NA	NA	NA	NA	NA	NA	NA	NA	NA	NA	NA	NA	NA	NA	NA	NA	NA	NA	NA	NA
BMI_HM7C7BGX5_mms_R1_E_BMI_Plate28WellG11_R1	6	49	18.3657	149.987	131.621	38.8943	-78.1372	Terrestrial	Forests	Temperate Broadleaf and Mixed Forests	NA	NA	NA	NA	NA	NA	NA	NA	NA	NA	NA	NA	NA	NA	NA	NA	NA	NA	0.258	NA	NA	NA	NA	NA	NA	NA	NA	NA	NA	NA	NA	NA	NA	NA	NA	NA	NA	NA	NA
BMI_HM7C7BGX5_mms_R1_E_BMI_Plate28WellG12_R1	4	57	8.22805	117.25	109.022	38.8946	-78.1396	Terrestrial	Forests	Temperate Broadleaf and Mixed Forests	NA	NA	NA	NA	NA	NA	NA	NA	NA	NA	NA	NA	NA	NA	NA	NA	NA	NA	0.236	NA	NA	NA	NA	NA	NA	NA	NA	NA	NA	NA	NA	NA	NA	NA	NA	NA	NA	NA	NA
BMI_HM7C7BGX5_mms_R1_E_BMI_Plate28WellG7_R1	3	169	3.88616	218.921	215.034	38.8976	-78.152	Terrestrial	Forests	Temperate Broadleaf and Mixed Forests	NA	NA	NA	NA	NA	NA	NA	NA	NA	NA	NA	NA	NA	NA	NA	NA	NA	NA	0.275	NA	NA	NA	NA	NA	NA	NA	NA	NA	NA	NA	NA	NA	NA	NA	NA	NA	NA	NA	NA
BMI_HM7C7BGX5_mms_R1_E_BMI_Plate28WellG8_R1	7	167	7.94427	189.528	181.583	38.8878	-78.1472	Terrestrial	Forests	Temperate Broadleaf and Mixed Forests	NA	NA	NA	NA	NA	NA	NA	NA	NA	NA	NA	NA	NA	NA	NA	NA	NA	NA	0.29	NA	NA	NA	NA	NA	NA	NA	NA	NA	NA	NA	NA	NA	NA	NA	NA	NA	NA	NA	NA
BMI_HM7C7BGX5_mms_R1_E_BMI_Plate28WellG9_R1	4	119	9.32086	277.296	267.975	38.8891	-78.1689	Terrestrial	Forests	Temperate Broadleaf and Mixed Forests	NA	NA	NA	NA	NA	NA	NA	NA	NA	NA	NA	NA	NA	NA	NA	NA	NA	NA	0.301	NA	NA	NA	NA	NA	NA	NA	NA	NA	NA	NA	NA	NA	NA	NA	NA	NA	NA	NA	NA
BMI_HM7C7BGX5_mms_R1_E_BMI_Plate28WellH1_R1	7	87	18.9283	235.251	216.323	38.8939	-78.1355	Terrestrial	Forests	Temperate Broadleaf and Mixed Forests	NA	NA	NA	NA	NA	NA	NA	NA	NA	NA	NA	NA	NA	NA	NA	NA	NA	NA	0.296	NA	NA	NA	NA	NA	NA	NA	NA	NA	NA	NA	NA	NA	NA	NA	NA	NA	NA	NA	NA
BMI_HM7C7BGX5_mms_R1_F_BMI_Plate28WellH10_R1	5	59	8.42838	99.4549	91.0265	38.8856	-76.5602	Terrestrial	Forests	Temperate Broadleaf and Mixed Forests	NA	NA	NA	NA	NA	NA	NA	NA	NA	NA	NA	NA	NA	NA	NA	NA	NA	NA	0.295	NA	NA	NA	NA	NA	NA	NA	NA	NA	NA	NA	NA	NA	NA	NA	NA	NA	NA	NA	NA
BMI_HM7C7BGX5_mms_R1_F_BMI_Plate28WellH11_R1	3	52	7.73078	134	126.269	38.8865	-76.5615	Terrestrial	Forests	Temperate Broadleaf and Mixed Forests	NA	NA	NA	NA	NA	NA	NA	NA	NA	NA	NA	NA	NA	NA	NA	NA	NA	NA	0.3	NA	NA	NA	NA	NA	NA	NA	NA	NA	NA	NA	NA	NA	NA	NA	NA	NA	NA	NA	NA
BMI_HM7C7BGX5_mms_R1_F_BMI_Plate28WellH2_R1	2	67	5.79175	194.024	188.232	38.8687	-76.5336	Terrestrial	Forests	Temperate Broadleaf and Mixed Forests	NA	NA	NA	NA	NA	NA	NA	NA	NA	NA	NA	NA	NA	NA	NA	NA	NA	NA	0.275	NA	NA	NA	NA	NA	NA	NA	NA	NA	NA	NA	NA	NA	NA	NA	NA	NA	NA	NA	NA
BMI_HM7C7BGX5_mms_R1_F_BMI_Plate28WellH3_R1	3	61	7.49144	152.326	144.835	38.895	-76.5589	Terrestrial	Forests	Temperate Broadleaf and Mixed Forests	NA	NA	NA	NA	NA	NA	NA	NA	NA	NA	NA	NA	NA	NA	NA	NA	NA	NA	0.297	NA	NA	NA	NA	NA	NA	NA	NA	NA	NA	NA	NA	NA	NA	NA	NA	NA	NA	NA	NA
BMI_HM7C7BGX5_mms_R1_F_BMI_Plate28WellH4_R1	4	55	12.5792	172.964	160.385	38.8999	-76.5438	Terrestrial	Forests	Temperate Broadleaf and Mixed Forests	NA	NA	NA	NA	NA	NA	NA	NA	NA	NA	NA	NA	NA	NA	NA	NA	NA	NA	0.229	NA	NA	NA	NA	NA	NA	NA	NA	NA	NA	NA	NA	NA	NA	NA	NA	NA	NA	NA	NA
BMI_HM7C7BGX5_mms_R1_F_BMI_Plate28WellH5_R1	2	84	5.49002	230.581	225.091	38.8724	-76.5541	Terrestrial	Forests	Temperate Broadleaf and Mixed Forests	NA	NA	NA	NA	NA	NA	NA	NA	NA	NA	NA	NA	NA	NA	NA	NA	NA	NA	0.268	NA	NA	NA	NA	NA	NA	NA	NA	NA	NA	NA	NA	NA	NA	NA	NA	NA	NA	NA	NA
BMI_HM7C7BGX5_mms_R1_F_BMI_Plate28WellH6_R1	5	83	14.1526	234.933	220.78	38.8933	-76.5476	Terrestrial	Forests	Temperate Broadleaf and Mixed Forests	NA	NA	NA	NA	NA	NA	NA	NA	NA	NA	NA	NA	NA	NA	NA	NA	NA	NA	0.284	NA	NA	NA	NA	NA	NA	NA	NA	NA	NA	NA	NA	NA	NA	NA	NA	NA	NA	NA	NA
BMI_HM7C7BGX5_mms_R1_F_BMI_Plate28WellH7_R1	12	147	31.4818	385.652	354.171	38.8738	-76.5398	Terrestrial	Forests	Temperate Broadleaf and Mixed Forests	NA	NA	NA	NA	NA	NA	NA	NA	NA	NA	NA	NA	NA	NA	NA	NA	NA	NA	0.29	NA	NA	NA	NA	NA	NA	NA	NA	NA	NA	NA	NA	NA	NA	NA	NA	NA	NA	NA	NA
BMI_HM7C7BGX5_mms_R1_F_BMI_Plate28WellH8_R1	5	128	12.5186	320.476	307.958	38.8908	-76.554	Terrestrial	Forests	Temperate Broadleaf and Mixed Forests	NA	NA	NA	NA	NA	NA	NA	NA	NA	NA	NA	NA	NA	NA	NA	NA	NA	NA	0.303	NA	NA	NA	NA	NA	NA	NA	NA	NA	NA	NA	NA	NA	NA	NA	NA	NA	NA	NA	NA
BMI_HM7C7BGX5_mms_R1_F_BMI_Plate28WellH9_R1	4	37	10.8843	100.68	89.7957	38.881	-76.5587	Terrestrial	Forests	Temperate Broadleaf and Mixed Forests	NA	NA	NA	NA	NA	NA	NA	NA	NA	NA	NA	NA	NA	NA	NA	NA	NA	NA	0.29	NA	NA	NA	NA	NA	NA	NA	NA	NA	NA	NA	NA	NA	NA	NA	NA	NA	NA	NA	NA
BMI_HM7C7BGX5_mms_R1_G_BMI_Plate35WellB1_R1	2	39	8.95817	174.684	165.726	32.6049	-106.802	Terrestrial	Deserts and Xeric Shrublands	Deserts and Xeric Shrublands	NA	NA	NA	NA	NA	NA	NA	NA	NA	NA	NA	NA	NA	NA	NA	NA	NA	NA	0.3	NA	NA	NA	NA	NA	NA	NA	NA	NA	NA	NA	NA	NA	NA	NA	NA	NA	NA	NA	NA
BMI_HM7C7BGX5_mms_R1_G_BMI_Plate35WellB2_R1	1	49	2.53039	123.989	121.459	32.5921	-106.843	Terrestrial	Deserts and Xeric Shrublands	Deserts and Xeric Shrublands	NA	NA	NA	NA	NA	NA	NA	NA	NA	NA	NA	NA	NA	NA	NA	NA	NA	NA	0.3	NA	NA	NA	NA	NA	NA	NA	NA	NA	NA	NA	NA	NA	NA	NA	NA	NA	NA	NA	NA
BMI_HM7C7BGX5_mms_R1_G_BMI_Plate35WellB3_R1	5	84	10.9798	184.461	173.481	31.9098	-110.836	Terrestrial	Deserts and Xeric Shrublands	Deserts and Xeric Shrublands	NA	NA	NA	NA	NA	NA	NA	NA	NA	NA	NA	NA	NA	NA	NA	NA	NA	NA	0.2	NA	NA	NA	NA	NA	NA	NA	NA	NA	NA	NA	NA	NA	NA	NA	NA	NA	NA	NA	NA
BMI_HM7C7BGX5_mms_R1_G_BMI_Plate35WellB4_R1	3	44	5.95463	87.3346	81.38	28.0731	-81.4286	Terrestrial	Forests	Temperate Conifer Forests	NA	NA	NA	NA	NA	NA	NA	NA	NA	NA	NA	NA	NA	NA	NA	NA	NA	NA	0.41	NA	NA	NA	NA	NA	NA	NA	NA	NA	NA	NA	NA	NA	NA	NA	NA	NA	NA	NA	NA
BMI_HM7C7BGX5_mms_R1_G_BMI_Plate35WellB5_R1	4	56	8.77112	122.796	114.025	31.196	-84.4512	Terrestrial	Forests	Temperate Conifer Forests	NA	NA	NA	NA	NA	NA	NA	NA	NA	NA	NA	NA	NA	NA	NA	NA	NA	NA	0.103	NA	NA	NA	NA	NA	NA	NA	NA	NA	NA	NA	NA	NA	NA	NA	NA	NA	NA	NA	NA
BMI_HT7FTBGX5_mms_R1_A_BMI_Plate19WellF12_R1	4	46	7.30894	84.0528	76.7438	44.0416	-71.2869	Terrestrial	Forests	Temperate Broadleaf and Mixed Forests	NA	NA	NA	NA	NA	NA	NA	NA	NA	NA	NA	NA	NA	NA	NA	NA	NA	NA	0.05	NA	NA	NA	NA	NA	NA	NA	NA	NA	NA	NA	NA	NA	NA	NA	NA	NA	NA	NA	NA
BMI_HT7FTBGX5_mms_R1_A_BMI_Plate19WellG1_R1	3	53	4.90465	86.6488	81.7441	44.0416	-71.2869	Terrestrial	Forests	Temperate Broadleaf and Mixed Forests	NA	NA	NA	NA	NA	NA	NA	NA	NA	NA	NA	NA	NA	NA	NA	NA	NA	NA	0.17	NA	NA	NA	NA	NA	NA	NA	NA	NA	NA	NA	NA	NA	NA	NA	NA	NA	NA	NA	NA
BMI_HT7FTBGX5_mms_R1_A_BMI_Plate35WellB6_R1	1	50	3.48017	174.009	170.528	29.695	-81.9474	Terrestrial	Forests	Temperate Conifer Forests	NA	NA	NA	NA	NA	NA	NA	NA	NA	NA	NA	NA	NA	NA	NA	NA	NA	NA	0.073	NA	NA	NA	NA	NA	NA	NA	NA	NA	NA	NA	NA	NA	NA	NA	NA	NA	NA	NA	NA
BMI_HT7FTBGX5_mms_R1_A_BMI_Plate35WellB7_R1	3	58	5.14353	99.4415	94.298	29.689	-81.9911	Terrestrial	Forests	Temperate Conifer Forests	NA	NA	NA	NA	NA	NA	NA	NA	NA	NA	NA	NA	NA	NA	NA	NA	NA	NA	0.085	NA	NA	NA	NA	NA	NA	NA	NA	NA	NA	NA	NA	NA	NA	NA	NA	NA	NA	NA	NA
BMI_HT7FTBGX5_mms_R1_A_BMI_Plate35WellC1_R1	3	77	6.89777	177.043	170.145	32.6114	-106.826	Terrestrial	Deserts and Xeric Shrublands	Deserts and Xeric Shrublands	NA	NA	NA	NA	NA	NA	NA	NA	NA	NA	NA	NA	NA	NA	NA	NA	NA	NA	0.3	NA	NA	NA	NA	NA	NA	NA	NA	NA	NA	NA	NA	NA	NA	NA	NA	NA	NA	NA	NA
BMI_HT7FTBGX5_mms_R1_A_BMI_Plate35WellC2_R1	4	103	7.29079	187.738	180.447	32.5913	-106.843	Terrestrial	Deserts and Xeric Shrublands	Deserts and Xeric Shrublands	NA	NA	NA	NA	NA	NA	NA	NA	NA	NA	NA	NA	NA	NA	NA	NA	NA	NA	0.3	NA	NA	NA	NA	NA	NA	NA	NA	NA	NA	NA	NA	NA	NA	NA	NA	NA	NA	NA	NA
BMI_HT7FTBGX5_mms_R1_A_BMI_Plate35WellC3_R1	4	88	9.20859	202.589	193.38	31.9095	-110.833	Terrestrial	Deserts and Xeric Shrublands	Deserts and Xeric Shrublands	NA	NA	NA	NA	NA	NA	NA	NA	NA	NA	NA	NA	NA	NA	NA	NA	NA	NA	0.19	NA	NA	NA	NA	NA	NA	NA	NA	NA	NA	NA	NA	NA	NA	NA	NA	NA	NA	NA	NA
BMI_HT7FTBGX5_mms_R1_A_BMI_Plate35WellC4_R1	4	35	11.9944	104.951	92.9569	28.0439	-81.3936	Terrestrial	Forests	Temperate Conifer Forests	NA	NA	NA	NA	NA	NA	NA	NA	NA	NA	NA	NA	NA	NA	NA	NA	NA	NA	0.082	NA	NA	NA	NA	NA	NA	NA	NA	NA	NA	NA	NA	NA	NA	NA	NA	NA	NA	NA	NA
BMI_HT7FTBGX5_mms_R1_A_BMI_Plate35WellC5_R1	7	81	8.67243	100.352	91.6799	31.1877	-84.4558	Terrestrial	Forests	Temperate Conifer Forests	NA	NA	NA	NA	NA	NA	NA	NA	NA	NA	NA	NA	NA	NA	NA	NA	NA	NA	0.293	NA	NA	NA	NA	NA	NA	NA	NA	NA	NA	NA	NA	NA	NA	NA	NA	NA	NA	NA	NA
BMI_HT7FTBGX5_mms_R1_A_BMI_Plate35WellC6_R1	5	21	11.5705	48.5961	37.0256	29.695	-81.9474	Terrestrial	Forests	Temperate Conifer Forests	NA	NA	NA	NA	NA	NA	NA	NA	NA	NA	NA	NA	NA	NA	NA	NA	NA	NA	0.03	NA	NA	NA	NA	NA	NA	NA	NA	NA	NA	NA	NA	NA	NA	NA	NA	NA	NA	NA	NA
BMI_HT7FTBGX5_mms_R1_A_BMI_Plate35WellD1_R1	6	24	44.3353	177.341	133.006	32.6006	-106.838	Terrestrial	Deserts and Xeric Shrublands	Deserts and Xeric Shrublands	NA	NA	NA	NA	NA	NA	NA	NA	NA	NA	NA	NA	NA	NA	NA	NA	NA	NA	0.3	NA	NA	NA	NA	NA	NA	NA	NA	NA	NA	NA	NA	NA	NA	NA	NA	NA	NA	NA	NA
BMI_HT7FTBGX5_mms_R1_A_BMI_Plate35WellD2_R1	9	115	18.3064	233.915	215.609	31.8621	-110.819	Terrestrial	Deserts and Xeric Shrublands	Deserts and Xeric Shrublands	NA	NA	NA	NA	NA	NA	NA	NA	NA	NA	NA	NA	NA	NA	NA	NA	NA	NA	0.15	NA	NA	NA	NA	NA	NA	NA	NA	NA	NA	NA	NA	NA	NA	NA	NA	NA	NA	NA	NA
BMI_HT7FTBGX5_mms_R1_A_BMI_Plate35WellD3_R1	5	73	17.4647	254.984	237.52	31.9104	-110.838	Terrestrial	Deserts and Xeric Shrublands	Deserts and Xeric Shrublands	NA	NA	NA	NA	NA	NA	NA	NA	NA	NA	NA	NA	NA	NA	NA	NA	NA	NA	0.38	NA	NA	NA	NA	NA	NA	NA	NA	NA	NA	NA	NA	NA	NA	NA	NA	NA	NA	NA	NA
BMI_HT7FTBGX5_mms_R1_A_BMI_Plate35WellD4_R1	2	23	10.379	119.358	108.979	28.1251	-81.4327	Terrestrial	Forests	Temperate Conifer Forests	NA	NA	NA	NA	NA	NA	NA	NA	NA	NA	NA	NA	NA	NA	NA	NA	NA	NA	0.23	NA	NA	NA	NA	NA	NA	NA	NA	NA	NA	NA	NA	NA	NA	NA	NA	NA	NA	NA	NA
BMI_HT7FTBGX5_mms_R1_A_BMI_Plate35WellD5_R1	7	50	16.701	119.293	102.592	31.1984	-84.4672	Terrestrial	Forests	Temperate Conifer Forests	NA	NA	NA	NA	NA	NA	NA	NA	NA	NA	NA	NA	NA	NA	NA	NA	NA	NA	0.22	NA	NA	NA	NA	NA	NA	NA	NA	NA	NA	NA	NA	NA	NA	NA	NA	NA	NA	NA	NA
BMI_HT7FTBGX5_mms_R1_A_BMI_Plate35WellD6_R1	0	19	0	312.797	312.797	29.6966	-82.0256	Terrestrial	Forests	Temperate Conifer Forests	NA	NA	NA	NA	NA	NA	NA	NA	NA	NA	NA	NA	NA	NA	NA	NA	NA	NA	0.105	NA	NA	NA	NA	NA	NA	NA	NA	NA	NA	NA	NA	NA	NA	NA	NA	NA	NA	NA	NA
BMI_HT7FTBGX5_mms_R1_B_BMI_Plate35WellE1_R1	7	83	13.1817	156.297	143.116	32.6303	-106.861	Terrestrial	Deserts and Xeric Shrublands	Deserts and Xeric Shrublands	NA	NA	NA	NA	NA	NA	NA	NA	NA	NA	NA	NA	NA	NA	NA	NA	NA	NA	0.3	NA	NA	NA	NA	NA	NA	NA	NA	NA	NA	NA	NA	NA	NA	NA	NA	NA	NA	NA	NA
BMI_HT7FTBGX5_mms_R1_B_BMI_Plate35WellE2_R1	5	63	15.5158	195.499	179.983	31.8703	-110.857	Terrestrial	Deserts and Xeric Shrublands	Deserts and Xeric Shrublands	NA	NA	NA	NA	NA	NA	NA	NA	NA	NA	NA	NA	NA	NA	NA	NA	NA	NA	0.15	NA	NA	NA	NA	NA	NA	NA	NA	NA	NA	NA	NA	NA	NA	NA	NA	NA	NA	NA	NA
BMI_HT7FTBGX5_mms_R1_B_BMI_Plate35WellE3_R1	6	56	25.8448	241.218	215.373	31.9101	-110.837	Terrestrial	Deserts and Xeric Shrublands	Deserts and Xeric Shrublands	NA	NA	NA	NA	NA	NA	NA	NA	NA	NA	NA	NA	NA	NA	NA	NA	NA	NA	0.33	NA	NA	NA	NA	NA	NA	NA	NA	NA	NA	NA	NA	NA	NA	NA	NA	NA	NA	NA	NA
BMI_HT7FTBGX5_mms_R1_B_BMI_Plate35WellE4_R1	0	21	0	97.9679	97.9679	28.1232	-81.4349	Terrestrial	Forests	Temperate Conifer Forests	NA	NA	NA	NA	NA	NA	NA	NA	NA	NA	NA	NA	NA	NA	NA	NA	NA	NA	0.2	NA	NA	NA	NA	NA	NA	NA	NA	NA	NA	NA	NA	NA	NA	NA	NA	NA	NA	NA	NA
BMI_HT7FTBGX5_mms_R1_B_BMI_Plate35WellE5_R1	8	37	28.291	130.846	102.555	31.1965	-84.4619	Terrestrial	Forests	Temperate Conifer Forests	NA	NA	NA	NA	NA	NA	NA	NA	NA	NA	NA	NA	NA	NA	NA	NA	NA	NA	0.106	NA	NA	NA	NA	NA	NA	NA	NA	NA	NA	NA	NA	NA	NA	NA	NA	NA	NA	NA	NA
BMI_HT7FTBGX5_mms_R1_B_BMI_Plate35WellE6_R1	1	206	1.30474	268.776	267.471	29.6895	-81.9607	Terrestrial	Forests	Temperate Conifer Forests	NA	NA	NA	NA	NA	NA	NA	NA	NA	NA	NA	NA	NA	NA	NA	NA	NA	NA	0.21	NA	NA	NA	NA	NA	NA	NA	NA	NA	NA	NA	NA	NA	NA	NA	NA	NA	NA	NA	NA
BMI_HT7FTBGX5_mms_R1_B_BMI_Plate35WellF1_R1	1	38	3.13882	119.275	116.136	32.5757	-106.803	Terrestrial	Deserts and Xeric Shrublands	Deserts and Xeric Shrublands	NA	NA	NA	NA	NA	NA	NA	NA	NA	NA	NA	NA	NA	NA	NA	NA	NA	NA	0.3	NA	NA	NA	NA	NA	NA	NA	NA	NA	NA	NA	NA	NA	NA	NA	NA	NA	NA	NA	NA
BMI_HT7FTBGX5_mms_R1_B_BMI_Plate35WellF2_R1	2	24	19.9666	239.599	219.632	31.8406	-110.917	Terrestrial	Deserts and Xeric Shrublands	Deserts and Xeric Shrublands	NA	NA	NA	NA	NA	NA	NA	NA	NA	NA	NA	NA	NA	NA	NA	NA	NA	NA	0.15	NA	NA	NA	NA	NA	NA	NA	NA	NA	NA	NA	NA	NA	NA	NA	NA	NA	NA	NA	NA
BMI_HT7FTBGX5_mms_R1_B_BMI_Plate35WellF3_R1	3	33	5.98806	65.8686	59.8806	28.0967	-81.4186	Terrestrial	Forests	Temperate Conifer Forests	NA	NA	NA	NA	NA	NA	NA	NA	NA	NA	NA	NA	NA	NA	NA	NA	NA	NA	0.08	NA	NA	NA	NA	NA	NA	NA	NA	NA	NA	NA	NA	NA	NA	NA	NA	NA	NA	NA	NA
BMI_HT7FTBGX5_mms_R1_B_BMI_Plate35WellF4_R1	8	116	8.91756	129.305	120.387	31.1943	-84.4771	Terrestrial	Forests	Temperate Conifer Forests	NA	NA	NA	NA	NA	NA	NA	NA	NA	NA	NA	NA	NA	NA	NA	NA	NA	NA	0.113	NA	NA	NA	NA	NA	NA	NA	NA	NA	NA	NA	NA	NA	NA	NA	NA	NA	NA	NA	NA
BMI_HT7FTBGX5_mms_R1_B_BMI_Plate35WellF5_R1	3	63	4.51689	94.8547	90.3378	31.1965	-84.4641	Terrestrial	Forests	Temperate Conifer Forests	NA	NA	NA	NA	NA	NA	NA	NA	NA	NA	NA	NA	NA	NA	NA	NA	NA	NA	0.101	NA	NA	NA	NA	NA	NA	NA	NA	NA	NA	NA	NA	NA	NA	NA	NA	NA	NA	NA	NA
BMI_HT7FTBGX5_mms_R1_C_BMI_Plate35WellG1_R1	10	71	25.0276	177.696	152.669	32.5906	-106.825	Terrestrial	Deserts and Xeric Shrublands	Deserts and Xeric Shrublands	NA	NA	NA	NA	NA	NA	NA	NA	NA	NA	NA	NA	NA	NA	NA	NA	NA	NA	0.3	NA	NA	NA	NA	NA	NA	NA	NA	NA	NA	NA	NA	NA	NA	NA	NA	NA	NA	NA	NA
BMI_HT7FTBGX5_mms_R1_C_BMI_Plate35WellG2_R1	8	130	14.3855	233.764	219.379	31.9068	-110.815	Terrestrial	Deserts and Xeric Shrublands	Deserts and Xeric Shrublands	NA	NA	NA	NA	NA	NA	NA	NA	NA	NA	NA	NA	NA	NA	NA	NA	NA	NA	0.23	NA	NA	NA	NA	NA	NA	NA	NA	NA	NA	NA	NA	NA	NA	NA	NA	NA	NA	NA	NA
BMI_HT7FTBGX5_mms_R1_C_BMI_Plate35WellG3_R1	0	69	0	78.8995	78.8995	28.0742	-81.4255	Terrestrial	Forests	Temperate Conifer Forests	NA	NA	NA	NA	NA	NA	NA	NA	NA	NA	NA	NA	NA	NA	NA	NA	NA	NA	0.41	NA	NA	NA	NA	NA	NA	NA	NA	NA	NA	NA	NA	NA	NA	NA	NA	NA	NA	NA	NA
BMI_HT7FTBGX5_mms_R1_C_BMI_Plate35WellG4_R1	10	142	8.28624	117.665	109.378	31.1945	-84.4601	Terrestrial	Forests	Temperate Conifer Forests	NA	NA	NA	NA	NA	NA	NA	NA	NA	NA	NA	NA	NA	NA	NA	NA	NA	NA	0.33	NA	NA	NA	NA	NA	NA	NA	NA	NA	NA	NA	NA	NA	NA	NA	NA	NA	NA	NA	NA
BMI_HT7FTBGX5_mms_R1_C_BMI_Plate35WellG5_R1	3	60	4.51557	90.3114	85.7958	31.1968	-84.4682	Terrestrial	Forests	Temperate Conifer Forests	NA	NA	NA	NA	NA	NA	NA	NA	NA	NA	NA	NA	NA	NA	NA	NA	NA	NA	0.088	NA	NA	NA	NA	NA	NA	NA	NA	NA	NA	NA	NA	NA	NA	NA	NA	NA	NA	NA	NA
BMI_HT7FTBGX5_mms_R1_C_BMI_Plate35WellG6_R1	5	31	19.8317	122.957	103.125	29.6936	-81.9921	Terrestrial	Forests	Temperate Conifer Forests	NA	NA	NA	NA	NA	NA	NA	NA	NA	NA	NA	NA	NA	NA	NA	NA	NA	NA	0.223	NA	NA	NA	NA	NA	NA	NA	NA	NA	NA	NA	NA	NA	NA	NA	NA	NA	NA	NA	NA
BMI_HT7FTBGX5_mms_R1_C_BMI_Plate35WellH1_R1	3	31	16.2518	167.935	151.683	32.59	-106.84	Terrestrial	Deserts and Xeric Shrublands	Deserts and Xeric Shrublands	NA	NA	NA	NA	NA	NA	NA	NA	NA	NA	NA	NA	NA	NA	NA	NA	NA	NA	0.3	NA	NA	NA	NA	NA	NA	NA	NA	NA	NA	NA	NA	NA	NA	NA	NA	NA	NA	NA	NA
BMI_HT7FTBGX5_mms_R1_C_BMI_Plate35WellH2_R1	6	70	21.9222	255.759	233.837	31.8288	-110.824	Terrestrial	Deserts and Xeric Shrublands	Deserts and Xeric Shrublands	NA	NA	NA	NA	NA	NA	NA	NA	NA	NA	NA	NA	NA	NA	NA	NA	NA	NA	0.15	NA	NA	NA	NA	NA	NA	NA	NA	NA	NA	NA	NA	NA	NA	NA	NA	NA	NA	NA	NA
BMI_HT7FTBGX5_mms_R1_C_BMI_Plate35WellH3_R1	0	30	0	76.3692	76.3692	28.0997	-81.4	Terrestrial	Forests	Temperate Conifer Forests	NA	NA	NA	NA	NA	NA	NA	NA	NA	NA	NA	NA	NA	NA	NA	NA	NA	NA	0.08	NA	NA	NA	NA	NA	NA	NA	NA	NA	NA	NA	NA	NA	NA	NA	NA	NA	NA	NA	NA
BMI_HT7FTBGX5_mms_R1_C_BMI_Plate35WellH4_R1	9	114	13.5979	172.24	158.642	31.1961	-84.4732	Terrestrial	Forests	Temperate Conifer Forests	NA	NA	NA	NA	NA	NA	NA	NA	NA	NA	NA	NA	NA	NA	NA	NA	NA	NA	0.16	NA	NA	NA	NA	NA	NA	NA	NA	NA	NA	NA	NA	NA	NA	NA	NA	NA	NA	NA	NA
BMI_HT7FTBGX5_mms_R1_C_BMI_Plate35WellH6_R1	3	89	4.13929	122.799	118.66	29.692	-81.9921	Terrestrial	Forests	Temperate Conifer Forests	NA	NA	NA	NA	NA	NA	NA	NA	NA	NA	NA	NA	NA	NA	NA	NA	NA	NA	0.34	NA	NA	NA	NA	NA	NA	NA	NA	NA	NA	NA	NA	NA	NA	NA	NA	NA	NA	NA	NA
BMI_HV3N5BGX5_mms_R1_A_BMI_Plate41WellD10_R1	0	32	0	170.858	170.858	35.9639	-84.2872	Terrestrial	Forests	Temperate Broadleaf and Mixed Forests	NA	NA	NA	NA	NA	NA	NA	NA	NA	NA	NA	NA	NA	NA	NA	NA	NA	NA	0.29	NA	NA	NA	NA	NA	NA	NA	NA	NA	NA	NA	NA	NA	NA	NA	NA	NA	NA	NA	NA
BMI_HV3N5BGX5_mms_R1_A_BMI_Plate41WellD11_R1	3	45	7.26726	109.009	101.742	35.9639	-84.2872	Terrestrial	Forests	Temperate Broadleaf and Mixed Forests	NA	NA	NA	NA	NA	NA	NA	NA	NA	NA	NA	NA	NA	NA	NA	NA	NA	NA	0.06	NA	NA	NA	NA	NA	NA	NA	NA	NA	NA	NA	NA	NA	NA	NA	NA	NA	NA	NA	NA
BMI_HV3N5BGX5_mms_R1_A_BMI_Plate41WellD12_R1	8	105	9.15868	120.208	111.049	35.9644	-84.2859	Terrestrial	Forests	Temperate Broadleaf and Mixed Forests	NA	NA	NA	NA	NA	NA	NA	NA	NA	NA	NA	NA	NA	NA	NA	NA	NA	NA	0.3	NA	NA	NA	NA	NA	NA	NA	NA	NA	NA	NA	NA	NA	NA	NA	NA	NA	NA	NA	NA
BMI_HV3N5BGX5_mms_R1_A_BMI_Plate41WellD4_R1	0	44	0	114.473	114.473	35.9556	-84.2214	Terrestrial	Forests	Temperate Broadleaf and Mixed Forests	NA	NA	NA	NA	NA	NA	NA	NA	NA	NA	NA	NA	NA	NA	NA	NA	NA	NA	0.29	NA	NA	NA	NA	NA	NA	NA	NA	NA	NA	NA	NA	NA	NA	NA	NA	NA	NA	NA	NA
BMI_HV3N5BGX5_mms_R1_A_BMI_Plate41WellD5_R1	10	274	7.03461	192.748	185.714	35.9556	-84.2214	Terrestrial	Forests	Temperate Broadleaf and Mixed Forests	NA	NA	NA	NA	NA	NA	NA	NA	NA	NA	NA	NA	NA	NA	NA	NA	NA	NA	0.045	NA	NA	NA	NA	NA	NA	NA	NA	NA	NA	NA	NA	NA	NA	NA	NA	NA	NA	NA	NA
BMI_HV3N5BGX5_mms_R1_A_BMI_Plate41WellD8_R1	5	204	5.40165	220.387	214.986	35.9577	-84.2618	Terrestrial	Forests	Temperate Broadleaf and Mixed Forests	NA	NA	NA	NA	NA	NA	NA	NA	NA	NA	NA	NA	NA	NA	NA	NA	NA	NA	0.31	NA	NA	NA	NA	NA	NA	NA	NA	NA	NA	NA	NA	NA	NA	NA	NA	NA	NA	NA	NA
BMI_HV3N5BGX5_mms_R1_A_BMI_Plate41WellD9_R1	10	197	10.0767	198.51	188.433	35.9577	-84.2618	Terrestrial	Forests	Temperate Broadleaf and Mixed Forests	NA	NA	NA	NA	NA	NA	NA	NA	NA	NA	NA	NA	NA	NA	NA	NA	NA	NA	0.07	NA	NA	NA	NA	NA	NA	NA	NA	NA	NA	NA	NA	NA	NA	NA	NA	NA	NA	NA	NA
BMI_HV3N5BGX5_mms_R1_B_BMI_Plate41WellE1_R1	1	60	1.45556	87.3333	85.8778	35.9644	-84.2859	Terrestrial	Forests	Temperate Broadleaf and Mixed Forests	NA	NA	NA	NA	NA	NA	NA	NA	NA	NA	NA	NA	NA	NA	NA	NA	NA	NA	0.04	NA	NA	NA	NA	NA	NA	NA	NA	NA	NA	NA	NA	NA	NA	NA	NA	NA	NA	NA	NA
BMI_HV3N5BGX5_mms_R1_B_BMI_Plate41WellE2_R1	5	79	5.42505	85.7158	80.2907	35.9648	-84.2789	Terrestrial	Forests	Temperate Broadleaf and Mixed Forests	NA	NA	NA	NA	NA	NA	NA	NA	NA	NA	NA	NA	NA	NA	NA	NA	NA	NA	0.29	NA	NA	NA	NA	NA	NA	NA	NA	NA	NA	NA	NA	NA	NA	NA	NA	NA	NA	NA	NA
BMI_HV3N5BGX5_mms_R1_B_BMI_Plate41WellE3_R1	10	133	7.51687	99.9744	92.4575	35.9648	-84.2789	Terrestrial	Forests	Temperate Broadleaf and Mixed Forests	NA	NA	NA	NA	NA	NA	NA	NA	NA	NA	NA	NA	NA	NA	NA	NA	NA	NA	0.045	NA	NA	NA	NA	NA	NA	NA	NA	NA	NA	NA	NA	NA	NA	NA	NA	NA	NA	NA	NA
BMI_HV3N5BGX5_mms_R1_B_BMI_Plate41WellE4_R1	9	78	10.1063	87.5881	77.4818	35.9652	-84.2869	Terrestrial	Forests	Temperate Broadleaf and Mixed Forests	NA	NA	NA	NA	NA	NA	NA	NA	NA	NA	NA	NA	NA	NA	NA	NA	NA	NA	0.31	NA	NA	NA	NA	NA	NA	NA	NA	NA	NA	NA	NA	NA	NA	NA	NA	NA	NA	NA	NA
BMI_HV3N5BGX5_mms_R1_B_BMI_Plate41WellE5_R1	7	72	11.3231	116.467	105.144	35.9652	-84.2869	Terrestrial	Forests	Temperate Broadleaf and Mixed Forests	NA	NA	NA	NA	NA	NA	NA	NA	NA	NA	NA	NA	NA	NA	NA	NA	NA	NA	0.06	NA	NA	NA	NA	NA	NA	NA	NA	NA	NA	NA	NA	NA	NA	NA	NA	NA	NA	NA	NA
BMI_HV3N5BGX5_mms_R1_B_BMI_Plate41WellE6_R1	7	108	10.5877	163.353	152.765	35.6846	-83.5321	Terrestrial	Forests	Temperate Broadleaf and Mixed Forests	NA	NA	NA	NA	NA	NA	NA	NA	NA	NA	NA	NA	NA	NA	NA	NA	NA	NA	0.05	NA	NA	NA	NA	NA	NA	NA	NA	NA	NA	NA	NA	NA	NA	NA	NA	NA	NA	NA	NA
BMI_HV3N5BGX5_mms_R1_B_BMI_Plate41WellE7_R1	5	63	5.1322	64.6657	59.5335	35.6704	-83.5874	Terrestrial	Forests	Temperate Broadleaf and Mixed Forests	NA	NA	NA	NA	NA	NA	NA	NA	NA	NA	NA	NA	NA	NA	NA	NA	NA	NA	0.06	NA	NA	NA	NA	NA	NA	NA	NA	NA	NA	NA	NA	NA	NA	NA	NA	NA	NA	NA	NA
BMI_HV3N5BGX5_mms_R1_B_BMI_Plate41WellE8_R1	10	51	15.7984	80.5719	64.7735	35.6766	-83.4746	Terrestrial	Forests	Temperate Broadleaf and Mixed Forests	NA	NA	NA	NA	NA	NA	NA	NA	NA	NA	NA	NA	NA	NA	NA	NA	NA	NA	0.1	NA	NA	NA	NA	NA	NA	NA	NA	NA	NA	NA	NA	NA	NA	NA	NA	NA	NA	NA	NA
BMI_HV3N5BGX5_mms_R1_C_BMI_Plate41WellE10_R1	2	73	3.45029	125.935	122.485	35.6869	-83.514	Terrestrial	Forests	Temperate Broadleaf and Mixed Forests	NA	NA	NA	NA	NA	NA	NA	NA	NA	NA	NA	NA	NA	NA	NA	NA	NA	NA	0.125	NA	NA	NA	NA	NA	NA	NA	NA	NA	NA	NA	NA	NA	NA	NA	NA	NA	NA	NA	NA
BMI_HV3N5BGX5_mms_R1_C_BMI_Plate41WellE11_R1	4	48	10.0856	121.027	110.941	35.6869	-83.514	Terrestrial	Forests	Temperate Broadleaf and Mixed Forests	NA	NA	NA	NA	NA	NA	NA	NA	NA	NA	NA	NA	NA	NA	NA	NA	NA	NA	0.14	NA	NA	NA	NA	NA	NA	NA	NA	NA	NA	NA	NA	NA	NA	NA	NA	NA	NA	NA	NA
BMI_HV3N5BGX5_mms_R1_C_BMI_Plate41WellE12_R1	5	90	8.04407	144.793	136.749	35.593	-83.4746	Terrestrial	Forests	Temperate Broadleaf and Mixed Forests	NA	NA	NA	NA	NA	NA	NA	NA	NA	NA	NA	NA	NA	NA	NA	NA	NA	NA	0.12	NA	NA	NA	NA	NA	NA	NA	NA	NA	NA	NA	NA	NA	NA	NA	NA	NA	NA	NA	NA
BMI_HV3N5BGX5_mms_R1_C_BMI_Plate41WellE9_R1	7	55	10.0721	79.1382	69.0661	35.6789	-83.6453	Terrestrial	Forests	Temperate Broadleaf and Mixed Forests	NA	NA	NA	NA	NA	NA	NA	NA	NA	NA	NA	NA	NA	NA	NA	NA	NA	NA	0.08	NA	NA	NA	NA	NA	NA	NA	NA	NA	NA	NA	NA	NA	NA	NA	NA	NA	NA	NA	NA
BMI_HV3N5BGX5_mms_R1_C_BMI_Plate41WellF1_R1	8	187	6.78425	158.582	151.798	35.6855	-83.5022	Terrestrial	Forests	Temperate Broadleaf and Mixed Forests	NA	NA	NA	NA	NA	NA	NA	NA	NA	NA	NA	NA	NA	NA	NA	NA	NA	NA	0.085	NA	NA	NA	NA	NA	NA	NA	NA	NA	NA	NA	NA	NA	NA	NA	NA	NA	NA	NA	NA
BMI_HV3N5BGX5_mms_R1_C_BMI_Plate41WellF2_R1	7	215	5.62194	172.674	167.052	35.6919	-83.5054	Terrestrial	Forests	Temperate Broadleaf and Mixed Forests	NA	NA	NA	NA	NA	NA	NA	NA	NA	NA	NA	NA	NA	NA	NA	NA	NA	NA	0.07	NA	NA	NA	NA	NA	NA	NA	NA	NA	NA	NA	NA	NA	NA	NA	NA	NA	NA	NA	NA
BMI_HV3N5BGX5_mms_R1_C_BMI_Plate41WellF3_R1	7	57	10.7801	87.7812	77.001	35.6865	-83.5066	Terrestrial	Forests	Temperate Broadleaf and Mixed Forests	NA	NA	NA	NA	NA	NA	NA	NA	NA	NA	NA	NA	NA	NA	NA	NA	NA	NA	0.075	NA	NA	NA	NA	NA	NA	NA	NA	NA	NA	NA	NA	NA	NA	NA	NA	NA	NA	NA	NA
BMI_HV3N5BGX5_mms_R1_C_BMI_Plate41WellF4_R1	9	98	8.42103	91.6957	83.2747	35.686	-83.504	Terrestrial	Forests	Temperate Broadleaf and Mixed Forests	NA	NA	NA	NA	NA	NA	NA	NA	NA	NA	NA	NA	NA	NA	NA	NA	NA	NA	0.11	NA	NA	NA	NA	NA	NA	NA	NA	NA	NA	NA	NA	NA	NA	NA	NA	NA	NA	NA	NA
BMI_HV3N5BGX5_mms_R1_D_BMI_Plate41WellF10_R1	4	36	12.685	114.165	101.48	32.8988	-87.4461	Terrestrial	Forests	Temperate Broadleaf and Mixed Forests	NA	NA	NA	NA	NA	NA	NA	NA	NA	NA	NA	NA	NA	NA	NA	NA	NA	NA	0.31	NA	NA	NA	NA	NA	NA	NA	NA	NA	NA	NA	NA	NA	NA	NA	NA	NA	NA	NA	NA
BMI_HV3N5BGX5_mms_R1_D_BMI_Plate41WellF11_R1	6	56	9.96634	93.0191	83.0528	32.9744	-87.4269	Terrestrial	Forests	Temperate Broadleaf and Mixed Forests	NA	NA	NA	NA	NA	NA	NA	NA	NA	NA	NA	NA	NA	NA	NA	NA	NA	NA	0.3	NA	NA	NA	NA	NA	NA	NA	NA	NA	NA	NA	NA	NA	NA	NA	NA	NA	NA	NA	NA
BMI_HV3N5BGX5_mms_R1_D_BMI_Plate41WellF5_R1	11	185	13.3466	224.466	211.12	32.9777	-87.4327	Terrestrial	Forests	Temperate Broadleaf and Mixed Forests	NA	NA	NA	NA	NA	NA	NA	NA	NA	NA	NA	NA	NA	NA	NA	NA	NA	NA	0.3	NA	NA	NA	NA	NA	NA	NA	NA	NA	NA	NA	NA	NA	NA	NA	NA	NA	NA	NA	NA
BMI_HV3N5BGX5_mms_R1_D_BMI_Plate41WellF6_R1	3	122	3.30466	134.389	131.085	32.9777	-87.4327	Terrestrial	Forests	Temperate Broadleaf and Mixed Forests	NA	NA	NA	NA	NA	NA	NA	NA	NA	NA	NA	NA	NA	NA	NA	NA	NA	NA	0.055	NA	NA	NA	NA	NA	NA	NA	NA	NA	NA	NA	NA	NA	NA	NA	NA	NA	NA	NA	NA
BMI_HV3N5BGX5_mms_R1_D_BMI_Plate41WellF7_R1	11	90	11.5632	94.6083	83.0451	32.9222	-87.4289	Terrestrial	Forests	Temperate Broadleaf and Mixed Forests	NA	NA	NA	NA	NA	NA	NA	NA	NA	NA	NA	NA	NA	NA	NA	NA	NA	NA	0.13	NA	NA	NA	NA	NA	NA	NA	NA	NA	NA	NA	NA	NA	NA	NA	NA	NA	NA	NA	NA
BMI_HV3N5BGX5_mms_R1_D_BMI_Plate41WellF8_R1	3	69	5.05514	116.268	111.213	32.8935	-87.4153	Terrestrial	Forests	Temperate Broadleaf and Mixed Forests	NA	NA	NA	NA	NA	NA	NA	NA	NA	NA	NA	NA	NA	NA	NA	NA	NA	NA	0.35	NA	NA	NA	NA	NA	NA	NA	NA	NA	NA	NA	NA	NA	NA	NA	NA	NA	NA	NA	NA
BMI_HV3N5BGX5_mms_R1_D_BMI_Plate41WellF9_R1	3	14	24.8124	115.791	90.9788	32.9579	-87.4326	Terrestrial	Forests	Temperate Broadleaf and Mixed Forests	NA	NA	NA	NA	NA	NA	NA	NA	NA	NA	NA	NA	NA	NA	NA	NA	NA	NA	0.29	NA	NA	NA	NA	NA	NA	NA	NA	NA	NA	NA	NA	NA	NA	NA	NA	NA	NA	NA	NA
BMI_HV3N5BGX5_mms_R1_D_BMI_Plate41WellG1_R1	0	24	0	102.559	102.559	32.9529	-87.3976	Terrestrial	Forests	Temperate Broadleaf and Mixed Forests	NA	NA	NA	NA	NA	NA	NA	NA	NA	NA	NA	NA	NA	NA	NA	NA	NA	NA	0.3	NA	NA	NA	NA	NA	NA	NA	NA	NA	NA	NA	NA	NA	NA	NA	NA	NA	NA	NA	NA
BMI_HV3N5BGX5_mms_R1_D_BMI_Plate41WellG2_R1	8	62	14.7138	114.032	99.3182	32.9515	-87.3989	Terrestrial	Forests	Temperate Broadleaf and Mixed Forests	NA	NA	NA	NA	NA	NA	NA	NA	NA	NA	NA	NA	NA	NA	NA	NA	NA	NA	0.3	NA	NA	NA	NA	NA	NA	NA	NA	NA	NA	NA	NA	NA	NA	NA	NA	NA	NA	NA	NA
BMI_HV3N5BGX5_mms_R1_D_BMI_Plate41WellG3_R1	7	110	8.00581	125.806	117.8	32.9502	-87.3973	Terrestrial	Forests	Temperate Broadleaf and Mixed Forests	NA	NA	NA	NA	NA	NA	NA	NA	NA	NA	NA	NA	NA	NA	NA	NA	NA	NA	0.3	NA	NA	NA	NA	NA	NA	NA	NA	NA	NA	NA	NA	NA	NA	NA	NA	NA	NA	NA	NA
BMI_HV3N5BGX5_mms_R1_D_BMI_Plate41WellG5_R1	3	57	24.6712	468.752	444.081	39.216	-96.5943	Terrestrial	Grasslands & Shrublands	Temperate Grasslands Savannas and Shrublands	NA	NA	NA	NA	NA	NA	NA	NA	NA	NA	NA	NA	NA	NA	NA	NA	NA	NA	0.3	NA	NA	NA	NA	NA	NA	NA	NA	NA	NA	NA	NA	NA	NA	NA	NA	NA	NA	NA	NA
BMI_HV3N5BGX5_mms_R1_D_BMI_Plate41WellG7_R1	0	40	0	346.042	346.042	39.2153	-96.5993	Terrestrial	Grasslands & Shrublands	Temperate Grasslands Savannas and Shrublands	NA	NA	NA	NA	NA	NA	NA	NA	NA	NA	NA	NA	NA	NA	NA	NA	NA	NA	0.3	NA	NA	NA	NA	NA	NA	NA	NA	NA	NA	NA	NA	NA	NA	NA	NA	NA	NA	NA	NA
BMI_HVC57BGX5_mms_R1_A_BMI_Plate42WellB12_R1	13	553	3.41269	145.171	141.758	45.8249	-90.0726	Terrestrial	Forests	Temperate Broadleaf and Mixed Forests	NA	NA	NA	NA	NA	NA	NA	NA	NA	NA	NA	NA	NA	NA	NA	NA	NA	NA	0.298	NA	NA	NA	NA	NA	NA	NA	NA	NA	NA	NA	NA	NA	NA	NA	NA	NA	NA	NA	NA
BMI_HVC57BGX5_mms_R1_B_BMI_Plate42WellA2_R1	56	1388	10.9043	270.27	259.366	39.0376	-95.197	Terrestrial	Grasslands & Shrublands	Temperate Grasslands Savannas and Shrublands	NA	NA	NA	NA	NA	NA	NA	NA	NA	NA	NA	NA	NA	NA	NA	NA	NA	NA	0.175	NA	NA	NA	NA	NA	NA	NA	NA	NA	NA	NA	NA	NA	NA	NA	NA	NA	NA	NA	NA
BMI_HVC57BGX5_mms_R1_Cb_BMI_Plate41WellH7_R1ab	44	929	11.7173	247.394	235.677	39.0826	-96.5667	Terrestrial	Grasslands & Shrublands	Temperate Grasslands Savannas and Shrublands	NA	NA	NA	NA	NA	NA	NA	NA	NA	NA	NA	NA	NA	NA	NA	NA	NA	NA	0.22	NA	NA	NA	NA	NA	NA	NA	NA	NA	NA	NA	NA	NA	NA	NA	NA	NA	NA	NA	NA
BMI_HVC57BGX5_mms_R1_D_BMI_Plate41WellG11_R1	6	78	25.6321	333.218	307.586	39.108	-96.6127	Terrestrial	Grasslands & Shrublands	Temperate Grasslands Savannas and Shrublands	NA	NA	NA	NA	NA	NA	NA	NA	NA	NA	NA	NA	NA	NA	NA	NA	NA	NA	0.305	NA	NA	NA	NA	NA	NA	NA	NA	NA	NA	NA	NA	NA	NA	NA	NA	NA	NA	NA	NA
BMI_HVC57BGX5_mms_R1_D_BMI_Plate41WellG12_R1	7	171	13.325	325.511	312.186	39.1116	-96.6115	Terrestrial	Grasslands & Shrublands	Temperate Grasslands Savannas and Shrublands	NA	NA	NA	NA	NA	NA	NA	NA	NA	NA	NA	NA	NA	NA	NA	NA	NA	NA	0.33	NA	NA	NA	NA	NA	NA	NA	NA	NA	NA	NA	NA	NA	NA	NA	NA	NA	NA	NA	NA
BMI_HVC57BGX5_mms_R1_D_BMI_Plate41WellG8_R1	13	216	21.5402	357.899	336.359	39.1243	-96.6379	Terrestrial	Grasslands & Shrublands	Temperate Grasslands Savannas and Shrublands	NA	NA	NA	NA	NA	NA	NA	NA	NA	NA	NA	NA	NA	NA	NA	NA	NA	NA	0.31	NA	NA	NA	NA	NA	NA	NA	NA	NA	NA	NA	NA	NA	NA	NA	NA	NA	NA	NA	NA
BMI_HVC57BGX5_mms_R1_D_BMI_Plate41WellG9_R1	8	199	14.2436	354.309	340.065	39.2216	-96.5826	Terrestrial	Grasslands & Shrublands	Temperate Grasslands Savannas and Shrublands	NA	NA	NA	NA	NA	NA	NA	NA	NA	NA	NA	NA	NA	NA	NA	NA	NA	NA	0.3	NA	NA	NA	NA	NA	NA	NA	NA	NA	NA	NA	NA	NA	NA	NA	NA	NA	NA	NA	NA
BMI_HVC57BGX5_mms_R1_D_BMI_Plate41WellH1_R1	8	107	31.8792	426.384	394.505	39.1084	-96.6144	Terrestrial	Grasslands & Shrublands	Temperate Grasslands Savannas and Shrublands	NA	NA	NA	NA	NA	NA	NA	NA	NA	NA	NA	NA	NA	NA	NA	NA	NA	NA	0.32	NA	NA	NA	NA	NA	NA	NA	NA	NA	NA	NA	NA	NA	NA	NA	NA	NA	NA	NA	NA
BMI_HVC57BGX5_mms_R1_D_BMI_Plate42WellB1_R1	6	76	6.61026	83.73	77.1197	29.7039	-81.9568	Terrestrial	Forests	Temperate Conifer Forests	NA	NA	NA	NA	NA	NA	NA	NA	NA	NA	NA	NA	NA	NA	NA	NA	NA	NA	0.3	NA	NA	NA	NA	NA	NA	NA	NA	NA	NA	NA	NA	NA	NA	NA	NA	NA	NA	NA	NA
BMI_HVC57BGX5_mms_R1_D_BMI_Plate42WellB6_R1	6	34	22.7704	129.032	106.262	29.6936	-81.9921	Terrestrial	Forests	Temperate Conifer Forests	NA	NA	NA	NA	NA	NA	NA	NA	NA	NA	NA	NA	NA	NA	NA	NA	NA	NA	0.3	NA	NA	NA	NA	NA	NA	NA	NA	NA	NA	NA	NA	NA	NA	NA	NA	NA	NA	NA	NA
BMI_HVC57BGX5_mms_R1_D_BMI_Plate42WellB7_R1	1	43	2.38273	102.458	100.075	29.692	-81.9921	Terrestrial	Forests	Temperate Conifer Forests	NA	NA	NA	NA	NA	NA	NA	NA	NA	NA	NA	NA	NA	NA	NA	NA	NA	NA	0.3	NA	NA	NA	NA	NA	NA	NA	NA	NA	NA	NA	NA	NA	NA	NA	NA	NA	NA	NA	NA
BMI_HVC57BGX5_mms_R1_D_BMI_Plate42WellB8_R1	6	69	10.302	118.473	108.171	29.6925	-81.9899	Terrestrial	Forests	Temperate Conifer Forests	NA	NA	NA	NA	NA	NA	NA	NA	NA	NA	NA	NA	NA	NA	NA	NA	NA	NA	0.3	NA	NA	NA	NA	NA	NA	NA	NA	NA	NA	NA	NA	NA	NA	NA	NA	NA	NA	NA	NA
BMI_HVC57BGX5_mms_R1_D_BMI_Plate42WellB9_R1	4	69	5.11516	88.2364	83.1213	29.689	-81.9911	Terrestrial	Forests	Temperate Conifer Forests	NA	NA	NA	NA	NA	NA	NA	NA	NA	NA	NA	NA	NA	NA	NA	NA	NA	NA	0.3	NA	NA	NA	NA	NA	NA	NA	NA	NA	NA	NA	NA	NA	NA	NA	NA	NA	NA	NA	NA
BMI_HVC57BGX5_mms_R1_E_BMI_Plate41WellH9_R1	11	217	11.095	218.873	207.778	39.0996	-96.5644	Terrestrial	Grasslands & Shrublands	Temperate Grasslands Savannas and Shrublands	NA	NA	NA	NA	NA	NA	NA	NA	NA	NA	NA	NA	NA	NA	NA	NA	NA	NA	0.103	NA	NA	NA	NA	NA	NA	NA	NA	NA	NA	NA	NA	NA	NA	NA	NA	NA	NA	NA	NA
BMI_HVC57BGX5_mms_R1_E_BMI_Plate42WellA4_R1	20	367	14.5269	266.569	252.042	39.0526	-95.1881	Terrestrial	Grasslands & Shrublands	Temperate Grasslands Savannas and Shrublands	NA	NA	NA	NA	NA	NA	NA	NA	NA	NA	NA	NA	NA	NA	NA	NA	NA	NA	0.3	NA	NA	NA	NA	NA	NA	NA	NA	NA	NA	NA	NA	NA	NA	NA	NA	NA	NA	NA	NA
BMI_HVC57BGX5_mms_R1_E_BMI_Plate42WellB11_R1	5	262	3.76994	197.545	193.775	45.7974	-90.0923	Terrestrial	Forests	Temperate Broadleaf and Mixed Forests	NA	NA	NA	NA	NA	NA	NA	NA	NA	NA	NA	NA	NA	NA	NA	NA	NA	NA	0.298	NA	NA	NA	NA	NA	NA	NA	NA	NA	NA	NA	NA	NA	NA	NA	NA	NA	NA	NA	NA
BMI_HVC57BGX5_mms_R1_E_BMI_Plate42WellB2_R1	7	116	7.83562	129.847	122.012	29.695	-81.9474	Terrestrial	Forests	Temperate Conifer Forests	NA	NA	NA	NA	NA	NA	NA	NA	NA	NA	NA	NA	NA	NA	NA	NA	NA	NA	0.3	NA	NA	NA	NA	NA	NA	NA	NA	NA	NA	NA	NA	NA	NA	NA	NA	NA	NA	NA	NA
BMI_HVC57BGX5_mms_R1_E_BMI_Plate42WellB4_R1	3	389	2.87968	373.399	370.519	29.6895	-81.9607	Terrestrial	Forests	Temperate Conifer Forests	NA	NA	NA	NA	NA	NA	NA	NA	NA	NA	NA	NA	NA	NA	NA	NA	NA	NA	0.19	NA	NA	NA	NA	NA	NA	NA	NA	NA	NA	NA	NA	NA	NA	NA	NA	NA	NA	NA	NA
BMI_HVC57BGX5_mms_R1_F_BMI_Plate41WellH2_R1	49	680	31.3149	434.574	403.26	39.111	-96.6136	Terrestrial	Grasslands & Shrublands	Temperate Grasslands Savannas and Shrublands	NA	NA	NA	NA	NA	NA	NA	NA	NA	NA	NA	NA	NA	NA	NA	NA	NA	NA	0.33	NA	NA	NA	NA	NA	NA	NA	NA	NA	NA	NA	NA	NA	NA	NA	NA	NA	NA	NA	NA
BMI_HVC57BGX5_mms_R1_F_BMI_Plate41WellH3_R1	14	366	7.74406	202.452	194.708	39.0751	-96.5559	Terrestrial	Grasslands & Shrublands	Temperate Grasslands Savannas and Shrublands	NA	NA	NA	NA	NA	NA	NA	NA	NA	NA	NA	NA	NA	NA	NA	NA	NA	NA	0.076	NA	NA	NA	NA	NA	NA	NA	NA	NA	NA	NA	NA	NA	NA	NA	NA	NA	NA	NA	NA
BMI_HVC57BGX5_mms_R1_F_BMI_Plate42WellA10_R1	15	443	9.26999	273.774	264.504	39.0352	-95.1944	Terrestrial	Grasslands & Shrublands	Temperate Grasslands Savannas and Shrublands	NA	NA	NA	NA	NA	NA	NA	NA	NA	NA	NA	NA	NA	NA	NA	NA	NA	NA	0.32	NA	NA	NA	NA	NA	NA	NA	NA	NA	NA	NA	NA	NA	NA	NA	NA	NA	NA	NA	NA
BMI_HVC57BGX5_mms_R1_G_BMI_Plate42WellA12_R1	5	118	2.64986	62.5366	59.8868	29.7029	-82.0089	Terrestrial	Forests	Temperate Conifer Forests	NA	NA	NA	NA	NA	NA	NA	NA	NA	NA	NA	NA	NA	NA	NA	NA	NA	NA	0.05	NA	NA	NA	NA	NA	NA	NA	NA	NA	NA	NA	NA	NA	NA	NA	NA	NA	NA	NA	NA
BMI_HVC57BGX5_mms_R1_G_BMI_Plate42WellA9_R1	35	494	20.829	293.987	273.158	39.0417	-95.197	Terrestrial	Grasslands & Shrublands	Temperate Grasslands Savannas and Shrublands	NA	NA	NA	NA	NA	NA	NA	NA	NA	NA	NA	NA	NA	NA	NA	NA	NA	NA	0.3	NA	NA	NA	NA	NA	NA	NA	NA	NA	NA	NA	NA	NA	NA	NA	NA	NA	NA	NA	NA
BMI_HVC57BGX5_mms_R1_H_BMI_Plate41WellH6_R1	20	316	12.8819	203.534	190.652	39.1106	-96.5502	Terrestrial	Grasslands & Shrublands	Temperate Grasslands Savannas and Shrublands	NA	NA	NA	NA	NA	NA	NA	NA	NA	NA	NA	NA	NA	NA	NA	NA	NA	NA	0.19	NA	NA	NA	NA	NA	NA	NA	NA	NA	NA	NA	NA	NA	NA	NA	NA	NA	NA	NA	NA
BMI_HVC57BGX5_mms_R1_H_BMI_Plate42WellB10_R1	16	375	7.67664	179.921	172.245	45.8122	-90.0927	Terrestrial	Forests	Temperate Broadleaf and Mixed Forests	NA	NA	NA	NA	NA	NA	NA	NA	NA	NA	NA	NA	NA	NA	NA	NA	NA	NA	0.31	NA	NA	NA	NA	NA	NA	NA	NA	NA	NA	NA	NA	NA	NA	NA	NA	NA	NA	NA	NA
BMI_HVC57BGX5_mms_R1_I_BMI_Plate41WellH4_R1	19	556	8.01757	234.619	226.602	39.12	-96.546	Terrestrial	Grasslands & Shrublands	Temperate Grasslands Savannas and Shrublands	NA	NA	NA	NA	NA	NA	NA	NA	NA	NA	NA	NA	NA	NA	NA	NA	NA	NA	0.12	NA	NA	NA	NA	NA	NA	NA	NA	NA	NA	NA	NA	NA	NA	NA	NA	NA	NA	NA	NA
BMI_HVC57BGX5_mms_R1_I_BMI_Plate42WellA6_R1	12	351	7.83672	229.224	221.387	39.0545	-95.2047	Terrestrial	Grasslands & Shrublands	Temperate Grasslands Savannas and Shrublands	NA	NA	NA	NA	NA	NA	NA	NA	NA	NA	NA	NA	NA	NA	NA	NA	NA	NA	0.25	NA	NA	NA	NA	NA	NA	NA	NA	NA	NA	NA	NA	NA	NA	NA	NA	NA	NA	NA	NA
BMI_HVC57BGX5_mms_R1_J_BMI_Plate42WellA5_R1	9	676	3.44338	258.636	255.192	39.0432	-95.2027	Terrestrial	Grasslands & Shrublands	Temperate Grasslands Savannas and Shrublands	NA	NA	NA	NA	NA	NA	NA	NA	NA	NA	NA	NA	NA	NA	NA	NA	NA	NA	0.31	NA	NA	NA	NA	NA	NA	NA	NA	NA	NA	NA	NA	NA	NA	NA	NA	NA	NA	NA	NA
BMI_HVC57BGX5_mms_R1_J_BMI_Plate42WellB5_R1	6	821	2.32277	317.833	315.51	29.7226	-81.9855	Terrestrial	Forests	Temperate Conifer Forests	NA	NA	NA	NA	NA	NA	NA	NA	NA	NA	NA	NA	NA	NA	NA	NA	NA	NA	0.17	NA	NA	NA	NA	NA	NA	NA	NA	NA	NA	NA	NA	NA	NA	NA	NA	NA	NA	NA	NA
BMI_HVC57BGX5_mms_R1_K_BMI_Plate41WellH10_R1	10	636	3.33861	212.336	208.997	39.1022	-96.5612	Terrestrial	Grasslands & Shrublands	Temperate Grasslands Savannas and Shrublands	NA	NA	NA	NA	NA	NA	NA	NA	NA	NA	NA	NA	NA	NA	NA	NA	NA	NA	0.1	NA	NA	NA	NA	NA	NA	NA	NA	NA	NA	NA	NA	NA	NA	NA	NA	NA	NA	NA	NA
BMI_HVC57BGX5_mms_R1_K_BMI_Plate42WellB3_R1	7	367	2.42499	127.139	124.714	29.6966	-82.0256	Terrestrial	Forests	Temperate Conifer Forests	NA	NA	NA	NA	NA	NA	NA	NA	NA	NA	NA	NA	NA	NA	NA	NA	NA	NA	0.12	NA	NA	NA	NA	NA	NA	NA	NA	NA	NA	NA	NA	NA	NA	NA	NA	NA	NA	NA	NA
BMI_HVC57BGX5_mms_R1_L_BMI_Plate41WellH11_R1	12	553	4.44766	204.963	200.515	39.1038	-96.5618	Terrestrial	Grasslands & Shrublands	Temperate Grasslands Savannas and Shrublands	NA	NA	NA	NA	NA	NA	NA	NA	NA	NA	NA	NA	NA	NA	NA	NA	NA	NA	0.16	NA	NA	NA	NA	NA	NA	NA	NA	NA	NA	NA	NA	NA	NA	NA	NA	NA	NA	NA	NA
BMI_HVC57BGX5_mms_R1_L_BMI_Plate42WellA3_R1	29	914	9.49177	299.154	289.663	39.0463	-95.2087	Terrestrial	Grasslands & Shrublands	Temperate Grasslands Savannas and Shrublands	NA	NA	NA	NA	NA	NA	NA	NA	NA	NA	NA	NA	NA	NA	NA	NA	NA	NA	0.3	NA	NA	NA	NA	NA	NA	NA	NA	NA	NA	NA	NA	NA	NA	NA	NA	NA	NA	NA	NA
BMI_HVC57BGX5_mms_R1_M_BMI_Plate41WellH8_R1	47	855	12.2639	223.098	210.834	39.1109	-96.5522	Terrestrial	Grasslands & Shrublands	Temperate Grasslands Savannas and Shrublands	NA	NA	NA	NA	NA	NA	NA	NA	NA	NA	NA	NA	NA	NA	NA	NA	NA	NA	0.155	NA	NA	NA	NA	NA	NA	NA	NA	NA	NA	NA	NA	NA	NA	NA	NA	NA	NA	NA	NA
BMI_HVC57BGX5_mms_R1_N_BMI_Plate41WellH5_R1	18	723	6.06147	243.469	237.408	39.0881	-96.5704	Terrestrial	Grasslands & Shrublands	Temperate Grasslands Savannas and Shrublands	NA	NA	NA	NA	NA	NA	NA	NA	NA	NA	NA	NA	NA	NA	NA	NA	NA	NA	0.17	NA	NA	NA	NA	NA	NA	NA	NA	NA	NA	NA	NA	NA	NA	NA	NA	NA	NA	NA	NA
BMI_HVC57BGX5_mms_R1_O_BMI_Plate42WellA8_R1	23	780	7.83857	265.83	257.991	39.0366	-95.192	Terrestrial	Grasslands & Shrublands	Temperate Grasslands Savannas and Shrublands	NA	NA	NA	NA	NA	NA	NA	NA	NA	NA	NA	NA	NA	NA	NA	NA	NA	NA	0.235	NA	NA	NA	NA	NA	NA	NA	NA	NA	NA	NA	NA	NA	NA	NA	NA	NA	NA	NA	NA
BMI_HVC57BGX5_mms_R1_P_BMI_Plate42WellC1_R1	5	437	1.80763	157.987	156.179	45.7979	-90.0642	Terrestrial	Forests	Temperate Broadleaf and Mixed Forests	NA	NA	NA	NA	NA	NA	NA	NA	NA	NA	NA	NA	NA	NA	NA	NA	NA	NA	0.302	NA	NA	NA	NA	NA	NA	NA	NA	NA	NA	NA	NA	NA	NA	NA	NA	NA	NA	NA	NA
BMI_HVFYCBGX5_mms_R1_A_Plate42WellC2_R1	4	108	6.11322	165.057	158.944	45.8025	-90.0621	Terrestrial	Forests	Temperate Broadleaf and Mixed Forests	NA	NA	NA	NA	NA	NA	NA	NA	NA	NA	NA	NA	NA	NA	NA	NA	NA	NA	0.295	NA	NA	NA	NA	NA	NA	NA	NA	NA	NA	NA	NA	NA	NA	NA	NA	NA	NA	NA	NA
BMI_HVFYCBGX5_mms_R1_A_Plate42WellC3_R1	28	165	44.8224	264.132	219.31	45.8343	-90.0851	Terrestrial	Forests	Temperate Broadleaf and Mixed Forests	NA	NA	NA	NA	NA	NA	NA	NA	NA	NA	NA	NA	NA	NA	NA	NA	NA	NA	0.23	NA	NA	NA	NA	NA	NA	NA	NA	NA	NA	NA	NA	NA	NA	NA	NA	NA	NA	NA	NA
BMI_HVFYCBGX5_mms_R1_A_Plate42WellC5_R1	7	98	15.6305	218.827	203.197	45.5062	-89.5886	Terrestrial	Forests	Temperate Broadleaf and Mixed Forests	NA	NA	NA	NA	NA	NA	NA	NA	NA	NA	NA	NA	NA	NA	NA	NA	NA	NA	0.302	NA	NA	NA	NA	NA	NA	NA	NA	NA	NA	NA	NA	NA	NA	NA	NA	NA	NA	NA	NA
BMI_HVFYCBGX5_mms_R1_A_Plate42WellC6_R1	8	99	15.6435	193.589	177.945	45.5057	-89.5874	Terrestrial	Forests	Temperate Broadleaf and Mixed Forests	NA	NA	NA	NA	NA	NA	NA	NA	NA	NA	NA	NA	NA	NA	NA	NA	NA	NA	0.292	NA	NA	NA	NA	NA	NA	NA	NA	NA	NA	NA	NA	NA	NA	NA	NA	NA	NA	NA	NA
BMI_HVFYCBGX5_mms_R1_A_Plate42WellD5_R1	3	80	6.90947	184.253	177.343	45.4935	-89.5922	Terrestrial	Forests	Temperate Broadleaf and Mixed Forests	NA	NA	NA	NA	NA	NA	NA	NA	NA	NA	NA	NA	NA	NA	NA	NA	NA	NA	0.299	NA	NA	NA	NA	NA	NA	NA	NA	NA	NA	NA	NA	NA	NA	NA	NA	NA	NA	NA	NA
BMI_HVFYCBGX5_mms_R1_A_Plate42WellE10_R1	2	65	4.82076	156.675	151.854	44.0553	-71.2631	Terrestrial	Forests	Temperate Broadleaf and Mixed Forests	NA	NA	NA	NA	NA	NA	NA	NA	NA	NA	NA	NA	NA	NA	NA	NA	NA	NA	0.051	NA	NA	NA	NA	NA	NA	NA	NA	NA	NA	NA	NA	NA	NA	NA	NA	NA	NA	NA	NA
BMI_HVFYCBGX5_mms_R1_A_Plate42WellE11_R1	3	30	10.5172	105.172	94.6551	44.0416	-71.2869	Terrestrial	Forests	Temperate Broadleaf and Mixed Forests	NA	NA	NA	NA	NA	NA	NA	NA	NA	NA	NA	NA	NA	NA	NA	NA	NA	NA	0.076	NA	NA	NA	NA	NA	NA	NA	NA	NA	NA	NA	NA	NA	NA	NA	NA	NA	NA	NA	NA
BMI_HVFYCBGX5_mms_R1_A_Plate42WellE2_R1	3	148	4.43566	218.826	214.39	46.2378	-89.5419	Terrestrial	Forests	Temperate Broadleaf and Mixed Forests	NA	NA	NA	NA	NA	NA	NA	NA	NA	NA	NA	NA	NA	NA	NA	NA	NA	NA	0.29	NA	NA	NA	NA	NA	NA	NA	NA	NA	NA	NA	NA	NA	NA	NA	NA	NA	NA	NA	NA
BMI_HVFYCBGX5_mms_R1_A_Plate42WellE6_R1	7	53	21.1636	160.239	139.075	46.2343	-89.5425	Terrestrial	Forests	Temperate Broadleaf and Mixed Forests	NA	NA	NA	NA	NA	NA	NA	NA	NA	NA	NA	NA	NA	NA	NA	NA	NA	NA	0.296	NA	NA	NA	NA	NA	NA	NA	NA	NA	NA	NA	NA	NA	NA	NA	NA	NA	NA	NA	NA
BMI_HVFYCBGX5_mms_R1_A_Plate42WellF2_R1	1	61	1.60379	97.8314	96.2276	44.0621	-71.2859	Terrestrial	Forests	Temperate Broadleaf and Mixed Forests	NA	NA	NA	NA	NA	NA	NA	NA	NA	NA	NA	NA	NA	NA	NA	NA	NA	NA	0.155	NA	NA	NA	NA	NA	NA	NA	NA	NA	NA	NA	NA	NA	NA	NA	NA	NA	NA	NA	NA
BMI_HVFYCBGX5_mms_R1_A_Plate42WellF3_R1	6	70	8.87862	103.584	94.7053	44.0658	-71.292	Terrestrial	Forests	Temperate Broadleaf and Mixed Forests	NA	NA	NA	NA	NA	NA	NA	NA	NA	NA	NA	NA	NA	NA	NA	NA	NA	NA	0.105	NA	NA	NA	NA	NA	NA	NA	NA	NA	NA	NA	NA	NA	NA	NA	NA	NA	NA	NA	NA
BMI_HVFYCBGX5_mms_R1_A_Plate42WellF4_R1	5	55	16.616	182.776	166.16	44.0602	-71.288	Terrestrial	Forests	Temperate Broadleaf and Mixed Forests	NA	NA	NA	NA	NA	NA	NA	NA	NA	NA	NA	NA	NA	NA	NA	NA	NA	NA	0.043	NA	NA	NA	NA	NA	NA	NA	NA	NA	NA	NA	NA	NA	NA	NA	NA	NA	NA	NA	NA
BMI_HVFYCBGX5_mms_R1_B_Plate42WellC4_R1	28	181	36.9414	238.8	201.858	45.8343	-90.0851	Terrestrial	Forests	Temperate Broadleaf and Mixed Forests	NA	NA	NA	NA	NA	NA	NA	NA	NA	NA	NA	NA	NA	NA	NA	NA	NA	NA	0.038	NA	NA	NA	NA	NA	NA	NA	NA	NA	NA	NA	NA	NA	NA	NA	NA	NA	NA	NA	NA
BMI_HVFYCBGX5_mms_R1_B_Plate42WellD12_R1	7	119	9.19259	156.274	147.081	46.2562	-89.5151	Terrestrial	Forests	Temperate Broadleaf and Mixed Forests	NA	NA	NA	NA	NA	NA	NA	NA	NA	NA	NA	NA	NA	NA	NA	NA	NA	NA	0.299	NA	NA	NA	NA	NA	NA	NA	NA	NA	NA	NA	NA	NA	NA	NA	NA	NA	NA	NA	NA
BMI_HVFYCBGX5_mms_R1_B_Plate42WellD4_R1	12	182	13.0087	197.298	184.289	45.4942	-89.588	Terrestrial	Forests	Temperate Broadleaf and Mixed Forests	NA	NA	NA	NA	NA	NA	NA	NA	NA	NA	NA	NA	NA	NA	NA	NA	NA	NA	0.3	NA	NA	NA	NA	NA	NA	NA	NA	NA	NA	NA	NA	NA	NA	NA	NA	NA	NA	NA	NA
BMI_HVFYCBGX5_mms_R1_B_Plate42WellD8_R1	5	95	5.73624	108.989	103.252	46.2346	-89.5608	Terrestrial	Forests	Temperate Broadleaf and Mixed Forests	NA	NA	NA	NA	NA	NA	NA	NA	NA	NA	NA	NA	NA	NA	NA	NA	NA	NA	0.046	NA	NA	NA	NA	NA	NA	NA	NA	NA	NA	NA	NA	NA	NA	NA	NA	NA	NA	NA	NA
BMI_HVFYCBGX5_mms_R1_B_Plate42WellE12_R1	3	74	4.058	100.097	96.0394	44.0493	-71.2636	Terrestrial	Forests	Temperate Broadleaf and Mixed Forests	NA	NA	NA	NA	NA	NA	NA	NA	NA	NA	NA	NA	NA	NA	NA	NA	NA	NA	0.107	NA	NA	NA	NA	NA	NA	NA	NA	NA	NA	NA	NA	NA	NA	NA	NA	NA	NA	NA	NA
BMI_HVFYCBGX5_mms_R1_B_Plate42WellE4_R1	1	64	1.29346	82.7811	81.4877	46.2313	-89.5419	Terrestrial	Forests	Temperate Broadleaf and Mixed Forests	NA	NA	NA	NA	NA	NA	NA	NA	NA	NA	NA	NA	NA	NA	NA	NA	NA	NA	0.111	NA	NA	NA	NA	NA	NA	NA	NA	NA	NA	NA	NA	NA	NA	NA	NA	NA	NA	NA	NA
BMI_HVFYCBGX5_mms_R1_B_Plate42WellF5_R1	4	67	4.0687	68.1508	64.0821	44.0679	-71.2906	Terrestrial	Forests	Temperate Broadleaf and Mixed Forests	NA	NA	NA	NA	NA	NA	NA	NA	NA	NA	NA	NA	NA	NA	NA	NA	NA	NA	0.03	NA	NA	NA	NA	NA	NA	NA	NA	NA	NA	NA	NA	NA	NA	NA	NA	NA	NA	NA	NA
BMI_HVFYCBGX5_mms_R1_C_Plate42WellC12_R1	12	154	11.638	149.354	137.716	45.4902	-89.5777	Terrestrial	Forests	Temperate Broadleaf and Mixed Forests	NA	NA	NA	NA	NA	NA	NA	NA	NA	NA	NA	NA	NA	NA	NA	NA	NA	NA	0.297	NA	NA	NA	NA	NA	NA	NA	NA	NA	NA	NA	NA	NA	NA	NA	NA	NA	NA	NA	NA
BMI_HVFYCBGX5_mms_R1_C_Plate42WellD10_R1	43	215	52.9347	264.674	211.739	46.2563	-89.5361	Terrestrial	Forests	Temperate Broadleaf and Mixed Forests	NA	NA	NA	NA	NA	NA	NA	NA	NA	NA	NA	NA	NA	NA	NA	NA	NA	NA	0.141	NA	NA	NA	NA	NA	NA	NA	NA	NA	NA	NA	NA	NA	NA	NA	NA	NA	NA	NA	NA
BMI_HVFYCBGX5_mms_R1_C_Plate42WellD11_R1	5	133	4.83855	128.706	123.867	46.2546	-89.5127	Terrestrial	Forests	Temperate Broadleaf and Mixed Forests	NA	NA	NA	NA	NA	NA	NA	NA	NA	NA	NA	NA	NA	NA	NA	NA	NA	NA	0.294	NA	NA	NA	NA	NA	NA	NA	NA	NA	NA	NA	NA	NA	NA	NA	NA	NA	NA	NA	NA
BMI_HVFYCBGX5_mms_R1_C_Plate42WellD3_R1	7	148	6.58676	139.263	132.676	45.4866	-89.5695	Terrestrial	Forests	Temperate Broadleaf and Mixed Forests	NA	NA	NA	NA	NA	NA	NA	NA	NA	NA	NA	NA	NA	NA	NA	NA	NA	NA	0.3	NA	NA	NA	NA	NA	NA	NA	NA	NA	NA	NA	NA	NA	NA	NA	NA	NA	NA	NA	NA
BMI_HVFYCBGX5_mms_R1_C_Plate42WellD9_R1	3	120	2.99268	119.707	116.715	46.2431	-89.5448	Terrestrial	Forests	Temperate Broadleaf and Mixed Forests	NA	NA	NA	NA	NA	NA	NA	NA	NA	NA	NA	NA	NA	NA	NA	NA	NA	NA	0.3	NA	NA	NA	NA	NA	NA	NA	NA	NA	NA	NA	NA	NA	NA	NA	NA	NA	NA	NA	NA
BMI_HVFYCBGX5_mms_R1_C_Plate42WellE3_R1	5	130	4.70863	122.424	117.716	46.2313	-89.5419	Terrestrial	Forests	Temperate Broadleaf and Mixed Forests	NA	NA	NA	NA	NA	NA	NA	NA	NA	NA	NA	NA	NA	NA	NA	NA	NA	NA	0.301	NA	NA	NA	NA	NA	NA	NA	NA	NA	NA	NA	NA	NA	NA	NA	NA	NA	NA	NA	NA
BMI_HVFYCBGX5_mms_R1_D_Plate42WellD6_R1	10	192	8.47718	162.762	154.285	45.4939	-89.591	Terrestrial	Forests	Temperate Broadleaf and Mixed Forests	NA	NA	NA	NA	NA	NA	NA	NA	NA	NA	NA	NA	NA	NA	NA	NA	NA	NA	0.302	NA	NA	NA	NA	NA	NA	NA	NA	NA	NA	NA	NA	NA	NA	NA	NA	NA	NA	NA	NA
BMI_HVFYCBGX5_mms_R1_D_Plate42WellE1_R1	10	139	7.48122	103.989	96.5077	46.2378	-89.5419	Terrestrial	Forests	Temperate Broadleaf and Mixed Forests	NA	NA	NA	NA	NA	NA	NA	NA	NA	NA	NA	NA	NA	NA	NA	NA	NA	NA	0.305	NA	NA	NA	NA	NA	NA	NA	NA	NA	NA	NA	NA	NA	NA	NA	NA	NA	NA	NA	NA
BMI_HVFYCBGX5_mms_R1_D_Plate42WellE7_R1	6	99	4.72401	77.9462	73.2222	46.2317	-89.5326	Terrestrial	Forests	Temperate Broadleaf and Mixed Forests	NA	NA	NA	NA	NA	NA	NA	NA	NA	NA	NA	NA	NA	NA	NA	NA	NA	NA	0.296	NA	NA	NA	NA	NA	NA	NA	NA	NA	NA	NA	NA	NA	NA	NA	NA	NA	NA	NA	NA
BMI_HVFYCBGX5_mms_R1_D_Plate42WellE9_R1	3	121	2.16373	87.2705	85.1068	44.0351	-71.2728	Terrestrial	Forests	Temperate Broadleaf and Mixed Forests	NA	NA	NA	NA	NA	NA	NA	NA	NA	NA	NA	NA	NA	NA	NA	NA	NA	NA	0.032	NA	NA	NA	NA	NA	NA	NA	NA	NA	NA	NA	NA	NA	NA	NA	NA	NA	NA	NA	NA
BMI_HVFYCBGX5_mms_R1_E_Plate42WellD2_R1	12	263	5.79451	126.996	121.202	45.4916	-89.5512	Terrestrial	Forests	Temperate Broadleaf and Mixed Forests	NA	NA	NA	NA	NA	NA	NA	NA	NA	NA	NA	NA	NA	NA	NA	NA	NA	NA	0.29	NA	NA	NA	NA	NA	NA	NA	NA	NA	NA	NA	NA	NA	NA	NA	NA	NA	NA	NA	NA
BMI_HVFYCBGX5_mms_R1_E_Plate42WellE5_R1	10	217	6.15637	133.593	127.437	46.2323	-89.5346	Terrestrial	Forests	Temperate Broadleaf and Mixed Forests	NA	NA	NA	NA	NA	NA	NA	NA	NA	NA	NA	NA	NA	NA	NA	NA	NA	NA	0.041	NA	NA	NA	NA	NA	NA	NA	NA	NA	NA	NA	NA	NA	NA	NA	NA	NA	NA	NA	NA
BMI_HVFYCBGX5_mms_R1_E_Plate42WellF1_R1	14	118	8.48257	71.496	63.0134	44.0528	-71.2638	Terrestrial	Forests	Temperate Broadleaf and Mixed Forests	NA	NA	NA	NA	NA	NA	NA	NA	NA	NA	NA	NA	NA	NA	NA	NA	NA	NA	0.238	NA	NA	NA	NA	NA	NA	NA	NA	NA	NA	NA	NA	NA	NA	NA	NA	NA	NA	NA	NA
BMI_HVFYCBGX5_mms_R1_F_Plate42WellD7_R1	10	503	3.18645	160.279	157.092	45.4901	-89.5901	Terrestrial	Forests	Temperate Broadleaf and Mixed Forests	NA	NA	NA	NA	NA	NA	NA	NA	NA	NA	NA	NA	NA	NA	NA	NA	NA	NA	0.303	NA	NA	NA	NA	NA	NA	NA	NA	NA	NA	NA	NA	NA	NA	NA	NA	NA	NA	NA	NA
[truncated: 2,663 more rows]
[truncated: 155 more columns]

## Sheet: S2. best models
LG+R10: RibosomalL14,
LG+I+G4: RibosomalL15e,
LG+R10: RibosomalL16,
LG+G4: RibosomalL18,
LG+R10: RibosomalL22,
LG+R10: RibosomalL2,
LG+R10: RibosomalL3,
LG+R10: RibosomalL4,
[truncated: 8 more rows]

[truncated: 12 more sheets: S3. NirS structure, S4. NirS ass.metadata, S5. NirK structure, S6. NirK ass. metadata, S7. ConsenTrait_results, S8. NirS_relabd_GraftM, S9. NirS_posthoc_ChiSq, S10. NirK_posthoc_ChiSq, S11. NirK_relabd_GraftM, S12. Terrestrial_Spearman_corr, S13. Marine_Spearman_corr, S14. NirKS_vsboth_ChiSq]
